# Supplementary material for: Bayesian modeling reveals host genetics associated with rumen microbiota jointly influence methane emission in dairy cows
Source: ISME J. 2020 May 4;14(8):2019–33. doi: 10.1038/s41396-020-0663-x (PMC7368015; doi:10.1038/s41396-020-0663-x)
Supplement: Supplementary file 1 — Table S1 [file 41396_2020_663_MOESM1_ESM.xlsx]

## Sheet: OTU
Domain	OTUnumber	Phylum	Class	Order	Family	Genus	posterior mean of effect size	posterior standard deviation	HPD 95% lower	HPD 95% upper
Bacteria	OTU_1	Firmicutes	Negativicutes	Selenomonadales	Acidaminococcaceae	Succiniclasticum	0.025805	0.346703	-0.395141	0.454558
Bacteria	OTU_10	Bacteroidetes	Bacteroidia	Bacteroidales	Prevotellaceae	Prevotella	0.0118308	0.288314	-0.374582	0.408513
Bacteria	OTU_100	Bacteroidetes	Bacteroidia	Bacteroidales	Prevotellaceae	Hallella	0.02118	0.272877	-0.339842	0.457041
Bacteria	OTU_1000	Proteobacteria	NA	NA	NA	NA	-0.00384751	0.23938	-0.397465	0.392298
Bacteria	OTU_1001	Bacteroidetes	Bacteroidia	Bacteroidales	Prevotellaceae	Prevotella	-0.00120901	0.255204	-0.413865	0.403733
Bacteria	OTU_1002	Firmicutes	Clostridia	Clostridiales	NA	NA	-0.0230382	0.30129	-0.450592	0.407162
Bacteria	OTU_1003	Firmicutes	Clostridia	Clostridiales	NA	NA	-0.004099	0.248374	-0.415541	0.383935
Bacteria	OTU_1004	NA	NA	NA	NA	NA	0.00728355	0.248513	-0.354395	0.391136
Bacteria	OTU_1005	Bacteroidetes	Bacteroidia	Bacteroidales	Prevotellaceae	Prevotella	-0.00272528	0.229883	-0.404386	0.375541
Bacteria	OTU_1006	Bacteroidetes	NA	NA	NA	NA	0.00589835	0.241305	-0.376454	0.421253
Bacteria	OTU_1007	Firmicutes	Clostridia	Clostridiales	Ruminococcaceae	NA	-0.00802867	0.222131	-0.388562	0.391823
Bacteria	OTU_1008	Bacteroidetes	Bacteroidia	Bacteroidales	Prevotellaceae	Hallella	0.00293481	0.215707	-0.441085	0.341898
Bacteria	OTU_1009	Bacteroidetes	Bacteroidia	Bacteroidales	NA	NA	-0.00742269	0.239632	-0.407424	0.400014
Bacteria	OTU_101	Bacteroidetes	NA	NA	NA	NA	-0.00650284	0.254522	-0.36883	0.429812
Bacteria	OTU_1010	Bacteroidetes	Bacteroidia	Bacteroidales	Prevotellaceae	Prevotella	-0.0272578	0.31866	-0.471897	0.35048
Bacteria	OTU_1011	Bacteroidetes	Bacteroidia	Bacteroidales	NA	NA	-0.00137578	0.222007	-0.370485	0.370292
Bacteria	OTU_1012	Firmicutes	Clostridia	Clostridiales	Lachnospiraceae	NA	0.00976151	0.257792	-0.410561	0.383866
Bacteria	OTU_1013	NA	NA	NA	NA	NA	-0.0561698	0.402269	-0.576703	0.333268
Bacteria	OTU_1014	NA	NA	NA	NA	NA	0.00383831	0.247443	-0.395061	0.401039
Bacteria	OTU_1015	Firmicutes	NA	NA	NA	NA	0.00121451	0.259624	-0.444057	0.381029
Bacteria	OTU_1016	Bacteroidetes	Bacteroidia	Bacteroidales	Prevotellaceae	Prevotella	-0.00689117	0.247203	-0.340864	0.450741
Bacteria	OTU_1017	NA	NA	NA	NA	NA	-0.037648	0.408766	-0.556383	0.339889
Bacteria	OTU_1018	Bacteroidetes	Bacteroidia	Bacteroidales	NA	NA	0.0257961	0.304372	-0.345178	0.474493
Bacteria	OTU_1019	Bacteroidetes	Bacteroidia	Bacteroidales	NA	NA	0.00158141	0.282851	-0.403655	0.416601
Bacteria	OTU_102	NA	NA	NA	NA	NA	0.00421964	0.272299	-0.439635	0.421096
Bacteria	OTU_1020	Bacteroidetes	NA	NA	NA	NA	0.00241958	0.25642	-0.38254	0.399825
Bacteria	OTU_1021	NA	NA	NA	NA	NA	0.0158741	0.250192	-0.466876	0.363847
Bacteria	OTU_1022	Bacteroidetes	Bacteroidia	Bacteroidales	Prevotellaceae	Prevotella	0.00649262	0.273674	-0.356129	0.437434
Bacteria	OTU_1023	NA	NA	NA	NA	NA	-0.0217342	0.278632	-0.434089	0.379157
Bacteria	OTU_1024	Firmicutes	Negativicutes	Selenomonadales	Veillonellaceae	Anaerovibrio	0.0122926	0.268558	-0.379866	0.440419
Bacteria	OTU_1025	Bacteroidetes	Bacteroidia	Bacteroidales	NA	NA	-0.0225792	0.272574	-0.446627	0.330949
Bacteria	OTU_1026	Firmicutes	Clostridia	Clostridiales	Lachnospiraceae	NA	-0.0167557	0.266216	-0.446173	0.429804
Bacteria	OTU_1027	Bacteroidetes	Bacteroidia	Bacteroidales	Prevotellaceae	NA	-0.00806898	0.233452	-0.450662	0.360326
Bacteria	OTU_1028	Firmicutes	Clostridia	Clostridiales	Ruminococcaceae	NA	-0.00700538	0.272093	-0.414117	0.411103
Bacteria	OTU_1029	Bacteroidetes	Bacteroidia	Bacteroidales	NA	NA	0.0020562	0.231238	-0.332822	0.399188
Bacteria	OTU_103	Bacteroidetes	Bacteroidia	Bacteroidales	Prevotellaceae	Prevotella	-0.00468571	0.247498	-0.488363	0.35267
Bacteria	OTU_1030	Bacteroidetes	Bacteroidia	Bacteroidales	NA	NA	-0.00315053	0.242406	-0.402725	0.369373
Bacteria	OTU_1031	Firmicutes	Clostridia	Clostridiales	Ruminococcaceae	NA	-0.0506962	0.376715	-0.448302	0.406708
Bacteria	OTU_1032	Firmicutes	Clostridia	Clostridiales	NA	NA	-0.0486269	0.395665	-0.485121	0.40113
Bacteria	OTU_1033	Firmicutes	Clostridia	Clostridiales	NA	NA	-0.00149359	0.263555	-0.399564	0.431882
Bacteria	OTU_1034	Bacteroidetes	Bacteroidia	Bacteroidales	Prevotellaceae	Prevotella	-0.0185225	0.249905	-0.44754	0.361385
Bacteria	OTU_1035	NA	NA	NA	NA	NA	-0.0236638	0.304828	-0.410376	0.371918
Bacteria	OTU_1036	Firmicutes	Clostridia	Clostridiales	Ruminococcaceae	Saccharofermentans	0.0300367	0.298098	-0.326052	0.517181
Bacteria	OTU_1037	NA	NA	NA	NA	NA	-0.0307569	0.32728	-0.477276	0.35869
Bacteria	OTU_1038	Firmicutes	Clostridia	Clostridiales	Ruminococcaceae	NA	-0.00245842	0.238537	-0.377955	0.390152
Bacteria	OTU_1039	NA	NA	NA	NA	NA	0.00838345	0.225684	-0.353896	0.341325
Bacteria	OTU_104	Bacteroidetes	Bacteroidia	Bacteroidales	Prevotellaceae	NA	0.0175324	0.278804	-0.384616	0.40635
Bacteria	OTU_1041	Bacteroidetes	Bacteroidia	Bacteroidales	NA	NA	0.000229544	0.254277	-0.389781	0.355366
Bacteria	OTU_1042	NA	NA	NA	NA	NA	0.0249552	0.258496	-0.355703	0.432519
Bacteria	OTU_1043	Bacteroidetes	NA	NA	NA	NA	-0.00152476	0.241684	-0.395982	0.341546
Bacteria	OTU_1044	Firmicutes	Clostridia	Clostridiales	Lachnospiraceae	NA	-0.00984646	0.257343	-0.423703	0.378034
Bacteria	OTU_1045	Synergistetes	Synergistia	Synergistales	Synergistaceae	NA	-0.00843823	0.249271	-0.411745	0.378343
Bacteria	OTU_1046	Bacteroidetes	Bacteroidia	Bacteroidales	Prevotellaceae	Prevotella	0.0243659	0.252283	-0.391647	0.396955
Bacteria	OTU_1047	Bacteroidetes	Bacteroidia	Bacteroidales	Prevotellaceae	Prevotella	-0.00843532	0.250509	-0.37969	0.362443
Bacteria	OTU_1048	Bacteroidetes	NA	NA	NA	NA	0.0527649	0.411426	-0.395706	0.440011
Bacteria	OTU_1049	Bacteroidetes	Bacteroidia	Bacteroidales	NA	NA	-0.0259466	0.276053	-0.420525	0.368769
Bacteria	OTU_105	Bacteroidetes	Bacteroidia	Bacteroidales	Prevotellaceae	NA	-0.00952579	0.252879	-0.406968	0.365056
Bacteria	OTU_1050	Firmicutes	Clostridia	Clostridiales	Lachnospiraceae	NA	-0.000392716	0.237462	-0.387462	0.416441
Bacteria	OTU_1052	Bacteroidetes	NA	NA	NA	NA	0.0321089	0.288256	-0.387211	0.477683
Bacteria	OTU_1053	Firmicutes	Clostridia	Clostridiales	Lachnospiraceae	NA	-0.0318139	0.302458	-0.440119	0.40238
Bacteria	OTU_1054	Firmicutes	Negativicutes	Selenomodales	Veillonellaceae	NA	-0.00335439	0.240699	-0.461424	0.337487
Bacteria	OTU_1055	Bacteroidetes	Bacteroidia	Bacteroidales	Prevotellaceae	Prevotella	-0.0250173	0.295384	-0.375262	0.427125
Bacteria	OTU_1056	Firmicutes	Clostridia	Clostridiales	Lachnospiraceae	NA	-0.0359392	0.327944	-0.448853	0.397763
Bacteria	OTU_1057	Actinobacteria	Actinobacteria	Coriobacteriales	Coriobacteriaceae	Olsenella	-0.158372	0.845824	-0.776868	0.462435
Bacteria	OTU_1059	Bacteroidetes	Bacteroidia	Bacteroidales	Prevotellaceae	Prevotella	-0.00404749	0.241317	-0.369945	0.364791
Bacteria	OTU_106	Bacteroidetes	Bacteroidia	Bacteroidales	Prevotellaceae	NA	0.00721219	0.260866	-0.457712	0.37132
Bacteria	OTU_1060	Bacteroidetes	Bacteroidia	Bacteroidales	Prevotellaceae	Prevotella	-0.00449217	0.270811	-0.381332	0.419662
Bacteria	OTU_1061	Firmicutes	Clostridia	Clostridiales	Lachnospiraceae	NA	0.0231277	0.265808	-0.380041	0.405507
Bacteria	OTU_1062	Bacteroidetes	Bacteroidia	Bacteroidales	NA	NA	0.00514696	0.214521	-0.411884	0.361039
Bacteria	OTU_1063	NA	NA	NA	NA	NA	0.0192947	0.282448	-0.389329	0.439733
Bacteria	OTU_1064	Firmicutes	Clostridia	Clostridiales	Ruminococcaceae	NA	-0.0228886	0.301822	-0.518381	0.358363
Bacteria	OTU_1065	Bacteroidetes	Bacteroidia	Bacteroidales	Prevotellaceae	NA	0.186663	1.05237	-0.506171	0.707571
Bacteria	OTU_1066	Bacteroidetes	Bacteroidia	Bacteroidales	NA	NA	0.0154475	0.275144	-0.371532	0.378932
Bacteria	OTU_1067	Firmicutes	Clostridia	Clostridiales	Ruminococcaceae	NA	-0.0137259	0.239969	-0.45296	0.332096
Bacteria	OTU_1068	Firmicutes	Clostridia	Clostridiales	Lachnospiraceae	Lachnospiracea_incertae_sedis	0.00265493	0.231438	-0.364917	0.432721
Bacteria	OTU_1069	Bacteroidetes	Bacteroidia	Bacteroidales	Prevotellaceae	NA	0.0185054	0.25634	-0.430001	0.377199
Bacteria	OTU_107	Bacteroidetes	Bacteroidia	Bacteroidales	NA	NA	0.0122511	0.263329	-0.341462	0.404219
Bacteria	OTU_1070	Bacteroidetes	Bacteroidia	Bacteroidales	NA	NA	-0.0143676	0.274801	-0.402661	0.396983
Bacteria	OTU_1071	Firmicutes	Clostridia	Clostridiales	NA	NA	0.00617949	0.228767	-0.356833	0.401336
Bacteria	OTU_1072	Firmicutes	Clostridia	Clostridiales	NA	NA	0.00569053	0.246914	-0.377893	0.42393
Bacteria	OTU_1073	Firmicutes	Clostridia	Clostridiales	Ruminococcaceae	NA	7.5062e-05	0.240388	-0.385039	0.394885
Bacteria	OTU_1074	Bacteroidetes	NA	NA	NA	NA	0.0133336	0.290097	-0.420635	0.407085
Bacteria	OTU_1075	Bacteroidetes	Bacteroidia	Bacteroidales	Prevotellaceae	Prevotella	-0.00917461	0.262608	-0.378079	0.379113
Bacteria	OTU_1076	Firmicutes	Clostridia	Clostridiales	Lachnospiraceae	NA	-0.0228891	0.253427	-0.444572	0.349107
Bacteria	OTU_1077	Bacteroidetes	Bacteroidia	Bacteroidales	NA	NA	-0.00215499	0.248245	-0.351991	0.436045
Bacteria	OTU_1078	Bacteroidetes	Bacteroidia	Bacteroidales	NA	NA	0.00753116	0.273488	-0.412604	0.404587
Bacteria	OTU_1079	Firmicutes	Clostridia	Clostridiales	Lachnospiraceae	NA	0.00107295	0.222129	-0.376263	0.39308
Bacteria	OTU_108	Bacteroidetes	Bacteroidia	Bacteroidales	NA	NA	0.00641922	0.269522	-0.387897	0.438574
Bacteria	OTU_1080	Bacteroidetes	Bacteroidia	Bacteroidales	NA	NA	-0.0019098	0.264766	-0.466866	0.350621
Bacteria	OTU_1081	Firmicutes	Clostridia	Clostridiales	Lachnospiraceae	NA	0.0101566	0.247223	-0.383532	0.405282
Bacteria	OTU_1082	Firmicutes	Clostridia	Clostridiales	Ruminococcaceae	NA	0.0242592	0.267094	-0.360694	0.404655
Bacteria	OTU_1083	NA	NA	NA	NA	NA	0.00556772	0.249282	-0.39414	0.396144
Bacteria	OTU_1085	NA	NA	NA	NA	NA	0.0119287	0.227657	-0.356903	0.410399
Bacteria	OTU_1086	Bacteroidetes	Bacteroidia	Bacteroidales	NA	NA	0.0112583	0.267916	-0.403769	0.424351
Bacteria	OTU_1087	Bacteroidetes	NA	NA	NA	NA	-0.00223144	0.257318	-0.385726	0.428924
Bacteria	OTU_1088	Bacteroidetes	Bacteroidia	Bacteroidales	Prevotellaceae	NA	0.0250522	0.310261	-0.370701	0.430159
Bacteria	OTU_1089	Proteobacteria	NA	NA	NA	NA	-0.0154074	0.239607	-0.400416	0.399095
Bacteria	OTU_109	Bacteroidetes	Bacteroidia	Bacteroidales	Prevotellaceae	Prevotella	0.00695666	0.269735	-0.40623	0.405828
Bacteria	OTU_1090	Bacteroidetes	NA	NA	NA	NA	-0.0210528	0.267361	-0.469552	0.353949
Bacteria	OTU_1091	Spirochaetes	Spirochaetia	Spirochaetales	Spirochaetaceae	Treponema	0.0283606	0.291933	-0.41506	0.468261
Bacteria	OTU_1092	Bacteroidetes	Bacteroidia	Bacteroidales	Prevotellaceae	Hallella	0.0330977	0.331803	-0.388115	0.493618
Bacteria	OTU_1093	Bacteroidetes	Bacteroidia	Bacteroidales	NA	NA	-0.00506774	0.237149	-0.323477	0.391749
Bacteria	OTU_1094	Firmicutes	Clostridia	Clostridiales	Lachnospiraceae	NA	-0.00601908	0.242661	-0.356566	0.357348
Bacteria	OTU_1095	Bacteroidetes	Bacteroidia	Bacteroidales	Prevotellaceae	NA	-0.017651	0.298246	-0.380442	0.390865
Bacteria	OTU_1096	Bacteroidetes	Bacteroidia	Bacteroidales	Prevotellaceae	Prevotella	-0.000765408	0.23058	-0.389511	0.431867
Bacteria	OTU_1097	Bacteroidetes	Bacteroidia	Bacteroidales	NA	NA	0.00871669	0.232149	-0.378705	0.414157
Bacteria	OTU_1098	Bacteroidetes	Bacteroidia	Bacteroidales	Prevotellaceae	NA	0.0148204	0.2468	-0.357439	0.389233
Bacteria	OTU_1099	NA	NA	NA	NA	NA	-0.0193139	0.263656	-0.431533	0.377982
Bacteria	OTU_11	Bacteroidetes	Bacteroidia	Bacteroidales	Prevotellaceae	NA	0.00933893	0.256673	-0.369723	0.478049
Bacteria	OTU_110	Bacteroidetes	NA	NA	NA	NA	0.00369778	0.236872	-0.426506	0.38362
Bacteria	OTU_1100	Planctomycetes	Planctomycetia	Planctomycetales	Planctomycetaceae	NA	0.0551106	0.38333	-0.352363	0.505463
Bacteria	OTU_1101	Firmicutes	Clostridia	Clostridiales	Lachnospiraceae	NA	-0.00927912	0.237201	-0.417537	0.39303
Bacteria	OTU_1102	Firmicutes	Clostridia	Clostridiales	Lachnospiraceae	Clostridium XlVa	0.0204191	0.269071	-0.399199	0.430243
Bacteria	OTU_1103	NA	NA	NA	NA	NA	0.0146779	0.243418	-0.377137	0.406556
Bacteria	OTU_1104	NA	NA	NA	NA	NA	-2.9107e-05	0.267349	-0.384603	0.469778
Bacteria	OTU_1105	NA	NA	NA	NA	NA	0.0228357	0.304748	-0.444249	0.402748
Bacteria	OTU_1107	Firmicutes	Clostridia	Clostridiales	Lachnospiraceae	Pseudobutyrivibrio	0.00649685	0.230445	-0.353653	0.413398
Bacteria	OTU_1108	Bacteroidetes	Bacteroidia	Bacteroidales	NA	NA	-0.0210993	0.292176	-0.405543	0.378444
Bacteria	OTU_1109	Spirochaetes	Spirochaetia	Spirochaetales	Spirochaetaceae	Treponema	0.0194974	0.288886	-0.326677	0.481181
Bacteria	OTU_111	Bacteroidetes	Bacteroidia	Bacteroidales	NA	NA	-0.0047749	0.252911	-0.454632	0.364197
Bacteria	OTU_1110	Bacteroidetes	Bacteroidia	Bacteroidales	Prevotellaceae	NA	-0.0131986	0.269804	-0.433103	0.397196
Bacteria	OTU_1111	Bacteroidetes	Bacteroidia	Bacteroidales	Porphyromonadaceae	NA	0.0230927	0.254808	-0.351703	0.455312
Bacteria	OTU_1112	Bacteroidetes	NA	NA	NA	NA	-0.0213108	0.297748	-0.42567	0.426599
Bacteria	OTU_1113	Firmicutes	Negativicutes	Selenomonadales	Veillonellaceae	Anaerovibrio	-0.0144567	0.266561	-0.417212	0.359666
Bacteria	OTU_1114	Bacteroidetes	Bacteroidia	Bacteroidales	Prevotellaceae	NA	0.0267164	0.323214	-0.416788	0.473263
Bacteria	OTU_1115	Bacteroidetes	Bacteroidia	Bacteroidales	Prevotellaceae	Prevotella	0.0212901	0.303721	-0.434714	0.450801
Bacteria	OTU_1116	Firmicutes	Clostridia	Clostridiales	Ruminococcaceae	NA	-0.0136547	0.250664	-0.395009	0.377254
Bacteria	OTU_1117	Bacteroidetes	Bacteroidia	Bacteroidales	Prevotellaceae	NA	0.00406451	0.270301	-0.390144	0.428801
Bacteria	OTU_1118	Firmicutes	Clostridia	Clostridiales	Lachnospiraceae	Lachnospiracea_incertae_sedis	0.00991042	0.228249	-0.417614	0.391129
Bacteria	OTU_1119	NA	NA	NA	NA	NA	-0.00989875	0.244327	-0.435403	0.376445
Bacteria	OTU_112	Bacteroidetes	Bacteroidia	Bacteroidales	Porphyromonadaceae	NA	-0.0100391	0.255137	-0.388271	0.38562
Bacteria	OTU_1120	SR1	SR1_genera_incertae_sedis	SR1_genera_incertae_sedis	SR1_genera_incertae_sedis	SR1_genera_incertae_sedis	0.00448497	0.237381	-0.410553	0.363901
Bacteria	OTU_1121	Bacteroidetes	Bacteroidia	Bacteroidales	Prevotellaceae	NA	-0.00682511	0.240686	-0.390259	0.40393
Bacteria	OTU_1122	Spirochaetes	Spirochaetia	Spirochaetales	Spirochaetaceae	Treponema	0.012042	0.241213	-0.388104	0.400421
Bacteria	OTU_1123	Bacteroidetes	Bacteroidia	Bacteroidales	Prevotellaceae	NA	-0.0251878	0.293703	-0.40501	0.39025
Bacteria	OTU_1124	Bacteroidetes	Bacteroidia	Bacteroidales	NA	NA	-0.00397087	0.254092	-0.342468	0.411714
Bacteria	OTU_1126	Firmicutes	Clostridia	Clostridiales	NA	NA	0.0292982	0.303355	-0.407855	0.469306
Bacteria	OTU_1127	NA	NA	NA	NA	NA	0.0121153	0.257863	-0.389659	0.404953
Bacteria	OTU_1128	Bacteroidetes	Bacteroidia	Bacteroidales	NA	NA	-0.0104269	0.27157	-0.427262	0.381174
Bacteria	OTU_113	Bacteroidetes	Bacteroidia	Bacteroidales	Prevotellaceae	Prevotella	0.00630234	0.238599	-0.402632	0.394301
Bacteria	OTU_1131	Bacteroidetes	Bacteroidia	Bacteroidales	Prevotellaceae	NA	-0.0198204	0.271028	-0.437642	0.386449
Bacteria	OTU_1132	Firmicutes	Clostridia	Clostridiales	Ruminococcaceae	NA	-0.016865	0.269018	-0.409163	0.338471
Bacteria	OTU_1133	Firmicutes	Clostridia	Clostridiales	Ruminococcaceae	NA	-0.0136346	0.253836	-0.356156	0.442687
Bacteria	OTU_1134	Bacteroidetes	Bacteroidia	Bacteroidales	NA	NA	0.0218682	0.292638	-0.380779	0.433619
Bacteria	OTU_1135	Bacteroidetes	Bacteroidia	Bacteroidales	Prevotellaceae	Prevotella	0.0121875	0.264764	-0.377438	0.386811
Bacteria	OTU_1136	Bacteroidetes	NA	NA	NA	NA	-0.000266145	0.242973	-0.370659	0.379215
Bacteria	OTU_1137	Firmicutes	Clostridia	Clostridiales	Lachnospiraceae	NA	0.0739757	0.48814	-0.451862	0.481276
Bacteria	OTU_1138	Bacteroidetes	NA	NA	NA	NA	0.0311331	0.294482	-0.382201	0.457869
Bacteria	OTU_1139	Tenericutes	Mollicutes	Anaeroplasmatales	Anaeroplasmataceae	Anaeroplasma	0.010522	0.27886	-0.402612	0.403205
Bacteria	OTU_114	Bacteroidetes	Bacteroidia	Bacteroidales	Prevotellaceae	NA	0.00954821	0.292824	-0.325019	0.460405
Bacteria	OTU_1140	Bacteroidetes	Bacteroidia	Bacteroidales	NA	NA	-0.0231103	0.299041	-0.382325	0.418198
Bacteria	OTU_1141	Bacteroidetes	Bacteroidia	Bacteroidales	NA	NA	0.00695963	0.240802	-0.404668	0.380475
Bacteria	OTU_1142	Firmicutes	Clostridia	Clostridiales	Lachnospiraceae	NA	0.000197436	0.251421	-0.406028	0.411065
Bacteria	OTU_1143	Firmicutes	Clostridia	Clostridiales	Ruminococcaceae	NA	-0.0107704	0.258468	-0.476038	0.341877
Bacteria	OTU_1144	Proteobacteria	Alphaproteobacteria	NA	NA	NA	0.0140668	0.275924	-0.356972	0.460949
Bacteria	OTU_1145	Bacteroidetes	Bacteroidia	Bacteroidales	NA	NA	0.00582738	0.220992	-0.419252	0.341312
Bacteria	OTU_1147	Firmicutes	NA	NA	NA	NA	0.0335493	0.291757	-0.386437	0.419554
Bacteria	OTU_1148	NA	NA	NA	NA	NA	-0.000176273	0.245277	-0.415432	0.391212
Bacteria	OTU_1149	Firmicutes	Clostridia	Clostridiales	Ruminococcaceae	NA	-0.00219503	0.24222	-0.414737	0.398845
Bacteria	OTU_115	Bacteroidetes	Bacteroidia	Bacteroidales	Prevotellaceae	Prevotella	-0.00834824	0.290798	-0.447029	0.325248
Bacteria	OTU_1150	Proteobacteria	NA	NA	NA	NA	-0.00131234	0.231213	-0.350973	0.434587
Bacteria	OTU_1151	Bacteroidetes	Bacteroidia	Bacteroidales	Prevotellaceae	NA	-0.000279868	0.255606	-0.396467	0.397742
Bacteria	OTU_1152	Firmicutes	Clostridia	Clostridiales	Ruminococcaceae	NA	-0.0164212	0.260762	-0.422875	0.360157
Bacteria	OTU_1153	Bacteroidetes	Bacteroidia	Bacteroidales	Porphyromonadaceae	NA	-0.0187207	0.290004	-0.403107	0.436344
Bacteria	OTU_1154	Bacteroidetes	NA	NA	NA	NA	0.00199814	0.259625	-0.386814	0.392598
Bacteria	OTU_1155	Bacteroidetes	Bacteroidia	Bacteroidales	Prevotellaceae	NA	-0.0201303	0.296503	-0.399469	0.455343
Bacteria	OTU_1156	NA	NA	NA	NA	NA	-0.107447	0.697347	-0.553092	0.426331
Bacteria	OTU_1158	Bacteroidetes	Bacteroidia	Bacteroidales	Prevotellaceae	Prevotella	0.0166345	0.250385	-0.392238	0.417817
Bacteria	OTU_1159	Firmicutes	Clostridia	Clostridiales	Lachnospiraceae	NA	0.0253778	0.261035	-0.350122	0.456442
Bacteria	OTU_116	Bacteroidetes	Bacteroidia	Bacteroidales	NA	NA	-0.0141586	0.250267	-0.4241	0.382939
Bacteria	OTU_1160	Firmicutes	Clostridia	Clostridiales	Ruminococcaceae	NA	-0.0108414	0.274132	-0.42934	0.377797
Bacteria	OTU_1161	Bacteroidetes	NA	NA	NA	NA	-0.00640834	0.227196	-0.399297	0.376599
Bacteria	OTU_1162	Bacteroidetes	Bacteroidia	Bacteroidales	NA	NA	-0.0170608	0.255057	-0.397849	0.375218
Bacteria	OTU_1163	Firmicutes	Clostridia	Clostridiales	Lachnospiraceae	Butyrivibrio	0.00381993	0.251794	-0.45223	0.412576
Bacteria	OTU_1164	Firmicutes	NA	NA	NA	NA	0.0197471	0.240251	-0.401961	0.379726
Bacteria	OTU_1165	SR1	SR1_genera_incertae_sedis	SR1_genera_incertae_sedis	SR1_genera_incertae_sedis	SR1_genera_incertae_sedis	0.00257625	0.227827	-0.393528	0.402615
Bacteria	OTU_1166	Firmicutes	Erysipelotrichia	Erysipelotrichales	Erysipelotrichaceae	NA	0.00024595	0.243429	-0.383397	0.411253
Bacteria	OTU_1167	Firmicutes	Clostridia	Clostridiales	Lachnospiraceae	NA	0.0101795	0.257441	-0.35759	0.39823
Bacteria	OTU_1168	Bacteroidetes	NA	NA	NA	NA	0.00766467	0.237358	-0.427006	0.369358
Bacteria	OTU_1169	Bacteroidetes	Bacteroidia	Bacteroidales	Prevotellaceae	NA	-0.0173664	0.246025	-0.360833	0.400456
Bacteria	OTU_117	Bacteroidetes	Bacteroidia	Bacteroidales	Prevotellaceae	NA	-0.00808418	0.258253	-0.411128	0.410649
Bacteria	OTU_1170	Firmicutes	Clostridia	Clostridiales	Lachnospiraceae	Butyrivibrio	-0.00381569	0.262029	-0.393521	0.408641
Bacteria	OTU_1171	Bacteroidetes	NA	NA	NA	NA	0.0161082	0.264631	-0.328922	0.456845
Bacteria	OTU_1172	NA	NA	NA	NA	NA	0.00462792	0.262476	-0.3963	0.389513
Bacteria	OTU_1173	Bacteroidetes	Bacteroidia	Bacteroidales	Prevotellaceae	Prevotella	0.00441277	0.240514	-0.40564	0.404213
Bacteria	OTU_1174	Proteobacteria	Alphaproteobacteria	NA	NA	NA	0.0373708	0.337361	-0.350552	0.474627
Bacteria	OTU_1175	Bacteroidetes	NA	NA	NA	NA	0.0318351	0.342088	-0.396001	0.420299
Bacteria	OTU_1176	Firmicutes	Clostridia	Clostridiales	NA	NA	-0.0206486	0.244853	-0.400715	0.364724
Bacteria	OTU_1177	Spirochaetes	Spirochaetia	Spirochaetales	Spirochaetaceae	Treponema	-0.00340412	0.243411	-0.406886	0.391389
Bacteria	OTU_1178	Bacteroidetes	Bacteroidia	Bacteroidales	NA	NA	0.00571249	0.26988	-0.385565	0.402
Bacteria	OTU_1179	Spirochaetes	Spirochaetia	Spirochaetales	Spirochaetaceae	Treponema	0.00740061	0.234865	-0.389042	0.416986
Bacteria	OTU_118	Bacteroidetes	Bacteroidia	Bacteroidales	Prevotellaceae	Prevotella	0.0068885	0.293575	-0.392119	0.412564
Bacteria	OTU_1180	Firmicutes	Clostridia	Clostridiales	Ruminococcaceae	NA	-0.0116729	0.253209	-0.454248	0.352801
Bacteria	OTU_1182	Bacteroidetes	Bacteroidia	Bacteroidales	NA	NA	0.0036283	0.255469	-0.387093	0.428118
Bacteria	OTU_1183	Candidatus Saccharibacteria	Saccharibacteria_genera_incertae_sedis	Saccharibacteria_genera_incertae_sedis	Saccharibacteria_genera_incertae_sedis	Saccharibacteria_genera_incertae_sedis	0.0454984	0.350105	-0.393033	0.450263
Bacteria	OTU_1184	Firmicutes	Clostridia	Clostridiales	Ruminococcaceae	NA	-0.0691173	0.480392	-0.517198	0.341775
Bacteria	OTU_1185	Bacteroidetes	Bacteroidia	Bacteroidales	NA	NA	-0.0213443	0.284451	-0.459478	0.370406
Bacteria	OTU_1186	Firmicutes	NA	NA	NA	NA	-0.0501373	0.353003	-0.462531	0.366295
Bacteria	OTU_1187	Bacteroidetes	Bacteroidia	Bacteroidales	NA	NA	-0.00755527	0.256064	-0.397424	0.352542
Bacteria	OTU_1188	Firmicutes	Clostridia	Clostridiales	Lachnospiraceae	NA	-0.018567	0.254986	-0.438162	0.366334
Bacteria	OTU_1189	Bacteroidetes	Bacteroidia	Bacteroidales	NA	NA	-0.00716891	0.246928	-0.435657	0.357424
Bacteria	OTU_119	Bacteroidetes	Bacteroidia	Bacteroidales	Prevotellaceae	NA	-0.00562043	0.261107	-0.404782	0.360224
Bacteria	OTU_1190	NA	NA	NA	NA	NA	0.0304683	0.282277	-0.403036	0.451849
Bacteria	OTU_1192	NA	NA	NA	NA	NA	0.0220041	0.264183	-0.40579	0.473852
Bacteria	OTU_1193	Firmicutes	NA	NA	NA	NA	0.00803112	0.258773	-0.386583	0.389525
Bacteria	OTU_1194	Bacteroidetes	Bacteroidia	Bacteroidales	Prevotellaceae	NA	-0.00429509	0.223895	-0.375091	0.391454
Bacteria	OTU_1195	Firmicutes	Clostridia	Clostridiales	Ruminococcaceae	NA	-0.019006	0.267511	-0.387144	0.394726
Bacteria	OTU_1196	Bacteroidetes	NA	NA	NA	NA	0.0392058	0.323207	-0.337881	0.569345
Bacteria	OTU_1197	Bacteroidetes	NA	NA	NA	NA	-0.00502086	0.243953	-0.384853	0.416963
Bacteria	OTU_1198	Bacteroidetes	NA	NA	NA	NA	0.00463817	0.213673	-0.357819	0.39573
Bacteria	OTU_1199	Bacteroidetes	Bacteroidia	Bacteroidales	Prevotellaceae	Prevotella	0.0401285	0.368669	-0.356033	0.448385
Bacteria	OTU_12	Bacteroidetes	Bacteroidia	Bacteroidales	Prevotellaceae	NA	-0.0120605	0.249648	-0.441547	0.375291
Bacteria	OTU_120	Firmicutes	Erysipelotrichia	Erysipelotrichales	Erysipelotrichaceae	NA	0.00169986	0.258141	-0.385944	0.425185
Bacteria	OTU_1200	Bacteroidetes	Bacteroidia	Bacteroidales	NA	NA	-0.0019372	0.235792	-0.383715	0.347794
Bacteria	OTU_1201	Bacteroidetes	Bacteroidia	Bacteroidales	Prevotellaceae	Prevotella	-0.00405875	0.22657	-0.370788	0.422656
Bacteria	OTU_1202	Bacteroidetes	NA	NA	NA	NA	-0.0230264	0.312519	-0.468595	0.360534
Bacteria	OTU_1203	Candidatus Saccharibacteria	Saccharibacteria_genera_incertae_sedis	Saccharibacteria_genera_incertae_sedis	Saccharibacteria_genera_incertae_sedis	Saccharibacteria_genera_incertae_sedis	-0.035224	0.326721	-0.431573	0.449964
Bacteria	OTU_1204	NA	NA	NA	NA	NA	0.0115073	0.226739	-0.370816	0.363716
Bacteria	OTU_1205	Firmicutes	Clostridia	Clostridiales	Lachnospiraceae	NA	-0.0362482	0.302844	-0.458822	0.419215
Bacteria	OTU_1207	Bacteroidetes	Bacteroidia	Bacteroidales	Prevotellaceae	Prevotella	-0.00369313	0.213049	-0.364003	0.411659
Bacteria	OTU_1208	Bacteroidetes	NA	NA	NA	NA	-0.0302839	0.284974	-0.40858	0.399374
Bacteria	OTU_1209	NA	NA	NA	NA	NA	-0.0815583	0.628585	-0.495649	0.466241
Bacteria	OTU_121	Bacteroidetes	Bacteroidia	Bacteroidales	Prevotellaceae	Prevotella	-0.00373303	0.283357	-0.449955	0.382516
Bacteria	OTU_1210	NA	NA	NA	NA	NA	0.0348369	0.306927	-0.402259	0.411155
Bacteria	OTU_1211	Firmicutes	Clostridia	Clostridiales	NA	NA	0.0171506	0.258968	-0.424317	0.424332
Bacteria	OTU_1212	Bacteroidetes	Bacteroidia	Bacteroidales	NA	NA	0.0139503	0.237537	-0.412574	0.392413
Bacteria	OTU_1213	Bacteroidetes	Bacteroidia	Bacteroidales	NA	NA	-0.001975	0.266758	-0.420615	0.399518
Bacteria	OTU_1214	Bacteroidetes	NA	NA	NA	NA	-0.03663	0.305796	-0.418255	0.416122
Bacteria	OTU_1215	Bacteroidetes	Bacteroidia	Bacteroidales	NA	NA	0.0172595	0.253718	-0.404978	0.429917
Bacteria	OTU_1216	Bacteroidetes	NA	NA	NA	NA	0.0198365	0.326851	-0.323802	0.467262
Bacteria	OTU_1217	NA	NA	NA	NA	NA	-0.0271288	0.324864	-0.501406	0.383154
Bacteria	OTU_1218	NA	NA	NA	NA	NA	0.00862492	0.240215	-0.378652	0.39475
Bacteria	OTU_1219	Firmicutes	Negativicutes	Selenomonadales	Veillonellaceae	NA	-0.0129047	0.2743	-0.419986	0.370238
Bacteria	OTU_122	Bacteroidetes	Bacteroidia	Bacteroidales	Prevotellaceae	NA	0.0220062	0.290009	-0.354404	0.430842
Bacteria	OTU_1220	Firmicutes	Clostridia	Clostridiales	NA	NA	-0.00794646	0.243283	-0.36377	0.402613
Bacteria	OTU_1221	Bacteroidetes	NA	NA	NA	NA	0.0314084	0.347003	-0.37931	0.403283
Bacteria	OTU_1222	NA	NA	NA	NA	NA	-0.0110744	0.248069	-0.424631	0.386913
Bacteria	OTU_1223	Bacteroidetes	Bacteroidia	Bacteroidales	NA	NA	-0.0154839	0.277833	-0.381329	0.416258
Bacteria	OTU_1224	NA	NA	NA	NA	NA	0.0504829	0.354956	-0.370879	0.48737
Bacteria	OTU_1226	Bacteroidetes	Bacteroidia	Bacteroidales	Prevotellaceae	Prevotella	0.0137829	0.248308	-0.370515	0.411355
Bacteria	OTU_1227	Bacteroidetes	NA	NA	NA	NA	0.0368715	0.322812	-0.392295	0.449785
Bacteria	OTU_1228	Spirochaetes	Spirochaetia	Spirochaetales	Spirochaetaceae	Sphaerochaeta	0.0114907	0.269011	-0.375117	0.381451
Bacteria	OTU_1229	Firmicutes	Clostridia	Clostridiales	Ruminococcaceae	NA	-0.0193404	0.267193	-0.425756	0.374679
Bacteria	OTU_123	Bacteroidetes	Bacteroidia	Bacteroidales	Prevotellaceae	NA	0.0076694	0.242001	-0.372374	0.412928
Bacteria	OTU_1230	Bacteroidetes	Bacteroidia	Bacteroidales	Prevotellaceae	Prevotella	0.0040441	0.270019	-0.367153	0.39353
Bacteria	OTU_1231	NA	NA	NA	NA	NA	-0.00593775	0.242602	-0.378199	0.402129
Bacteria	OTU_1232	Bacteroidetes	NA	NA	NA	NA	-0.00364287	0.238364	-0.394465	0.399516
Bacteria	OTU_1233	NA	NA	NA	NA	NA	0.0186872	0.284277	-0.412051	0.399006
Bacteria	OTU_1234	Bacteroidetes	NA	NA	NA	NA	-0.0223024	0.278432	-0.451879	0.367902
Bacteria	OTU_1235	Bacteroidetes	NA	NA	NA	NA	-0.0482691	0.362812	-0.435544	0.428283
Bacteria	OTU_1236	Bacteroidetes	Bacteroidia	Bacteroidales	Prevotellaceae	NA	0.0330381	0.310778	-0.413693	0.47966
Bacteria	OTU_1237	Candidatus Saccharibacteria	Saccharibacteria_genera_incertae_sedis	Saccharibacteria_genera_incertae_sedis	Saccharibacteria_genera_incertae_sedis	Saccharibacteria_genera_incertae_sedis	0.00503638	0.245453	-0.405069	0.421139
Bacteria	OTU_1238	Proteobacteria	Alphaproteobacteria	NA	NA	NA	0.0299848	0.292227	-0.374983	0.450184
Bacteria	OTU_1239	Bacteroidetes	NA	NA	NA	NA	0.0147398	0.246515	-0.380281	0.392008
Bacteria	OTU_124	Bacteroidetes	Bacteroidia	Bacteroidales	Prevotellaceae	Prevotella	-0.0182585	0.279688	-0.408495	0.416406
Bacteria	OTU_1240	Firmicutes	Clostridia	Clostridiales	Lachnospiraceae	NA	0.013253	0.260335	-0.363506	0.44562
Bacteria	OTU_1241	Firmicutes	NA	NA	NA	NA	0.0097584	0.270524	-0.370469	0.370477
Bacteria	OTU_1242	Bacteroidetes	NA	NA	NA	NA	-0.0149984	0.260439	-0.421424	0.363179
Bacteria	OTU_1243	Bacteroidetes	Bacteroidia	Bacteroidales	NA	NA	-0.0056658	0.258627	-0.439263	0.408039
Bacteria	OTU_1244	Bacteroidetes	Bacteroidia	Bacteroidales	NA	NA	-0.000602225	0.283655	-0.387741	0.40505
Bacteria	OTU_1245	Bacteroidetes	Bacteroidia	Bacteroidales	Prevotellaceae	NA	-0.0198358	0.280736	-0.464296	0.349839
Bacteria	OTU_1246	Bacteroidetes	NA	NA	NA	NA	-0.00462596	0.2604	-0.371859	0.412113
Bacteria	OTU_1247	Firmicutes	Clostridia	Clostridiales	Ruminococcaceae	NA	0.0108496	0.230685	-0.359086	0.3787
Bacteria	OTU_1248	Firmicutes	Clostridia	Clostridiales	Lachnospiraceae	Butyrivibrio	0.000577693	0.259443	-0.437399	0.358157
Bacteria	OTU_1249	NA	NA	NA	NA	NA	-0.0225532	0.286635	-0.416518	0.334887
Bacteria	OTU_125	Firmicutes	Clostridia	Clostridiales	Lachnospiraceae	NA	0.0380966	0.335779	-0.376735	0.482014
Bacteria	OTU_1250	Bacteroidetes	Bacteroidia	Bacteroidales	Prevotellaceae	Prevotella	-0.0179305	0.280955	-0.409529	0.419852
Bacteria	OTU_1251	Firmicutes	Clostridia	Clostridiales	Lachnospiraceae	NA	-0.0106464	0.242525	-0.398186	0.350771
Bacteria	OTU_1252	Firmicutes	Clostridia	Clostridiales	Ruminococcaceae	Oscillibacter	0.00610424	0.243075	-0.425923	0.36355
Bacteria	OTU_1253	Firmicutes	Clostridia	Clostridiales	Lachnospiraceae	NA	0.01809	0.252695	-0.472912	0.345092
Bacteria	OTU_1254	Bacteroidetes	Bacteroidia	Bacteroidales	Prevotellaceae	Prevotella	0.00966008	0.240321	-0.321323	0.400044
Bacteria	OTU_1255	Bacteroidetes	Bacteroidia	Bacteroidales	Prevotellaceae	Prevotella	-0.0170306	0.287077	-0.398955	0.406729
Bacteria	OTU_1256	Bacteroidetes	NA	NA	NA	NA	-0.0159639	0.243888	-0.424401	0.372258
Bacteria	OTU_1257	Bacteroidetes	Bacteroidia	Bacteroidales	Prevotellaceae	Prevotella	-0.00847376	0.257392	-0.446699	0.399846
Bacteria	OTU_1258	NA	NA	NA	NA	NA	0.0159989	0.245868	-0.423459	0.403996
Bacteria	OTU_126	Bacteroidetes	Bacteroidia	Bacteroidales	Prevotellaceae	Prevotella	0.0195213	0.274723	-0.346699	0.438454
Bacteria	OTU_1260	Firmicutes	Clostridia	Clostridiales	Ruminococcaceae	NA	-0.00798454	0.278859	-0.456656	0.384
Bacteria	OTU_1261	Firmicutes	Clostridia	Clostridiales	NA	NA	0.0080597	0.231358	-0.435493	0.359466
Bacteria	OTU_1262	Proteobacteria	Alphaproteobacteria	Rhodospirillales	Acetobacteraceae	Acetobacter	-0.00553663	0.234922	-0.357807	0.387318
Bacteria	OTU_1263	Firmicutes	Clostridia	Clostridiales	Ruminococcaceae	NA	0.00512891	0.237072	-0.384864	0.350224
Bacteria	OTU_1264	Bacteroidetes	Bacteroidia	Bacteroidales	Prevotellaceae	NA	0.0103412	0.234032	-0.332394	0.38226
Bacteria	OTU_1265	Firmicutes	Clostridia	Clostridiales	Lachnospiraceae	NA	0.0217674	0.287512	-0.455548	0.432318
Bacteria	OTU_1266	Firmicutes	Clostridia	Clostridiales	Ruminococcaceae	NA	0.0370159	0.269958	-0.404185	0.380344
Bacteria	OTU_1267	Bacteroidetes	Bacteroidia	Bacteroidales	Prevotellaceae	NA	0.00259843	0.253712	-0.425431	0.341761
Bacteria	OTU_1268	Bacteroidetes	Bacteroidia	Bacteroidales	Prevotellaceae	Prevotella	0.010207	0.246538	-0.377781	0.398445
Bacteria	OTU_1269	Bacteroidetes	Bacteroidia	Bacteroidales	Prevotellaceae	Prevotella	0.0254531	0.284973	-0.386435	0.467645
Bacteria	OTU_127	Bacteroidetes	Bacteroidia	Bacteroidales	Prevotellaceae	Prevotella	0.000107346	0.217562	-0.406799	0.35596
Bacteria	OTU_1270	Bacteroidetes	Bacteroidia	Bacteroidales	NA	NA	-0.00329888	0.265626	-0.407262	0.377325
Bacteria	OTU_1271	Bacteroidetes	Bacteroidia	Bacteroidales	Prevotellaceae	NA	0.00600952	0.229552	-0.382755	0.389796
Bacteria	OTU_1272	Bacteroidetes	Bacteroidia	Bacteroidales	Prevotellaceae	NA	-0.00362671	0.241877	-0.371283	0.405725
Bacteria	OTU_1273	Bacteroidetes	Bacteroidia	Bacteroidales	NA	NA	-0.00722971	0.270129	-0.414709	0.435047
Bacteria	OTU_1274	Firmicutes	Clostridia	Clostridiales	NA	NA	0.00845184	0.242287	-0.340316	0.443863
Bacteria	OTU_1275	NA	NA	NA	NA	NA	0.0385895	0.343341	-0.412	0.421374
Bacteria	OTU_1276	NA	NA	NA	NA	NA	0.00609537	0.230492	-0.361271	0.423582
Bacteria	OTU_1277	Bacteroidetes	NA	NA	NA	NA	-0.0143931	0.262204	-0.392335	0.413661
Bacteria	OTU_1278	Firmicutes	Clostridia	Clostridiales	Lachnospiraceae	Lachnospiracea_incertae_sedis	-0.0104363	0.223621	-0.405166	0.346946
Bacteria	OTU_1279	Bacteroidetes	Bacteroidia	Bacteroidales	Prevotellaceae	NA	-0.00373367	0.244992	-0.408148	0.378996
Bacteria	OTU_128	Bacteroidetes	Bacteroidia	Bacteroidales	Prevotellaceae	NA	0.00836086	0.247918	-0.358509	0.391194
Bacteria	OTU_1281	Bacteroidetes	Bacteroidia	Bacteroidales	NA	NA	-0.00099689	0.24805	-0.337628	0.444814
Bacteria	OTU_1282	Bacteroidetes	Bacteroidia	Bacteroidales	NA	NA	0.0124393	0.282293	-0.411532	0.387099
Bacteria	OTU_1283	Bacteroidetes	Bacteroidia	Bacteroidales	Prevotellaceae	Prevotella	6.08157e-05	0.244971	-0.360543	0.398013
Bacteria	OTU_1284	Bacteroidetes	Bacteroidia	Bacteroidales	Prevotellaceae	Prevotella	-0.0166875	0.25042	-0.407883	0.37324
Bacteria	OTU_1285	Bacteroidetes	NA	NA	NA	NA	0.0215978	0.279807	-0.389605	0.404612
Bacteria	OTU_1286	Bacteroidetes	Bacteroidia	Bacteroidales	Prevotellaceae	Prevotella	0.00595581	0.275729	-0.39673	0.438926
Bacteria	OTU_1287	Bacteroidetes	Bacteroidia	Bacteroidales	Prevotellaceae	NA	-0.0501262	0.402613	-0.531635	0.393356
Bacteria	OTU_1288	Bacteroidetes	NA	NA	NA	NA	0.00232397	0.247415	-0.415075	0.362666
Bacteria	OTU_1289	Firmicutes	Clostridia	Clostridiales	NA	NA	-0.0233511	0.268892	-0.40085	0.402566
Bacteria	OTU_129	Bacteroidetes	Bacteroidia	Bacteroidales	Prevotellaceae	NA	0.0333853	0.322806	-0.392952	0.392092
Bacteria	OTU_1290	Spirochaetes	Spirochaetia	Spirochaetales	Spirochaetaceae	NA	0.0243459	0.277083	-0.392809	0.456852
Bacteria	OTU_1291	Bacteroidetes	Bacteroidia	Bacteroidales	NA	NA	0.0979214	0.638719	-0.445955	0.609287
Bacteria	OTU_1292	Proteobacteria	NA	NA	NA	NA	-0.00920362	0.269875	-0.387874	0.390383
Bacteria	OTU_1293	Firmicutes	Clostridia	Clostridiales	Lachnospiraceae	NA	-0.0213917	0.272987	-0.421331	0.453761
Bacteria	OTU_1294	Firmicutes	Clostridia	Clostridiales	Lachnospiraceae	NA	0.0383602	0.328233	-0.398044	0.485659
Bacteria	OTU_1295	Bacteroidetes	NA	NA	NA	NA	-0.0112371	0.278603	-0.464947	0.34117
Bacteria	OTU_1296	NA	NA	NA	NA	NA	0.0218949	0.248974	-0.413274	0.379569
Bacteria	OTU_1297	NA	NA	NA	NA	NA	0.031716	0.286991	-0.365065	0.458444
Bacteria	OTU_1299	NA	NA	NA	NA	NA	0.00124996	0.272505	-0.421514	0.404121
Bacteria	OTU_13	NA	NA	NA	NA	NA	0.00257111	0.265168	-0.383812	0.493833
Bacteria	OTU_130	Bacteroidetes	NA	NA	NA	NA	-0.000780771	0.309861	-0.386757	0.455598
Bacteria	OTU_1300	Firmicutes	Clostridia	Clostridiales	Lachnospiraceae	NA	1.24967e-05	0.245323	-0.349304	0.421632
Bacteria	OTU_1301	Bacteroidetes	Bacteroidia	Bacteroidales	Prevotellaceae	NA	0.00139731	0.253201	-0.407933	0.437153
Bacteria	OTU_1303	Bacteroidetes	Bacteroidia	Bacteroidales	NA	NA	-0.0144074	0.257103	-0.467185	0.391034
Bacteria	OTU_1304	Bacteroidetes	NA	NA	NA	NA	-0.0144215	0.227424	-0.446065	0.357251
Bacteria	OTU_1305	SR1	SR1_genera_incertae_sedis	SR1_genera_incertae_sedis	SR1_genera_incertae_sedis	SR1_genera_incertae_sedis	-0.00323288	0.268247	-0.467163	0.376372
Bacteria	OTU_1306	Bacteroidetes	Bacteroidia	Bacteroidales	NA	NA	0.0234575	0.309019	-0.40302	0.436361
Bacteria	OTU_1307	Bacteroidetes	NA	NA	NA	NA	-0.014936	0.266366	-0.416761	0.364321
Bacteria	OTU_1308	NA	NA	NA	NA	NA	-0.00825164	0.243651	-0.369949	0.42792
Bacteria	OTU_1309	Firmicutes	Clostridia	Clostridiales	Ruminococcaceae	NA	-0.00148048	0.214106	-0.38638	0.404706
Bacteria	OTU_131	Firmicutes	Clostridia	Clostridiales	Ruminococcaceae	NA	0.00931004	0.265976	-0.406001	0.383054
Bacteria	OTU_1311	Firmicutes	Clostridia	Clostridiales	NA	NA	-0.0139075	0.242753	-0.369348	0.397902
Bacteria	OTU_1312	Bacteroidetes	Bacteroidia	Bacteroidales	NA	NA	-0.00187533	0.265626	-0.436003	0.421873
Bacteria	OTU_1313	Firmicutes	Clostridia	Clostridiales	Ruminococcaceae	NA	0.0120922	0.237562	-0.408009	0.383647
Bacteria	OTU_1313	Firmicutes	Clostridia	Clostridiales	Ruminococcaceae	NA	0.0120922	0.237562	-0.408009	0.383647
Bacteria	OTU_1315	Bacteroidetes	Bacteroidia	Bacteroidales	NA	NA	0.0231194	0.292234	-0.373693	0.489026
Bacteria	OTU_1316	Candidatus Saccharibacteria	Saccharibacteria_genera_incertae_sedis	Saccharibacteria_genera_incertae_sedis	Saccharibacteria_genera_incertae_sedis	Saccharibacteria_genera_incertae_sedis	0.001792	0.242166	-0.376691	0.386721
Bacteria	OTU_1317	Firmicutes	Clostridia	Clostridiales	Ruminococcaceae	NA	-0.0275857	0.314109	-0.445527	0.357541
Bacteria	OTU_1318	Bacteroidetes	Bacteroidia	Bacteroidales	NA	NA	0.0225103	0.256012	-0.329046	0.447447
Bacteria	OTU_1319	Bacteroidetes	Bacteroidia	Bacteroidales	Prevotellaceae	Hallella	0.00176269	0.265476	-0.396292	0.420511
Bacteria	OTU_132	Bacteroidetes	Bacteroidia	Bacteroidales	Prevotellaceae	NA	-0.0331562	0.306923	-0.470883	0.373662
Bacteria	OTU_1320	NA	NA	NA	NA	NA	-0.0151474	0.249461	-0.448671	0.354624
Bacteria	OTU_1321	Tenericutes	Mollicutes	Anaeroplasmatales	Anaeroplasmataceae	Anaeroplasma	-0.00525867	0.260158	-0.399819	0.406969
Bacteria	OTU_1322	NA	NA	NA	NA	NA	-0.0263645	0.297776	-0.398106	0.410426
Bacteria	OTU_1323	Firmicutes	Clostridia	Clostridiales	Lachnospiraceae	NA	0.0125673	0.257154	-0.380048	0.383082
Bacteria	OTU_1324	Bacteroidetes	Bacteroidia	Bacteroidales	NA	NA	0.00258905	0.223615	-0.378667	0.414341
Bacteria	OTU_1325	Bacteroidetes	NA	NA	NA	NA	-0.00318094	0.238072	-0.355408	0.423802
Bacteria	OTU_1326	Bacteroidetes	Bacteroidia	Bacteroidales	NA	NA	0.0302664	0.310344	-0.349188	0.49335
Bacteria	OTU_1327	NA	NA	NA	NA	NA	0.00213361	0.256516	-0.435604	0.401728
Bacteria	OTU_1328	Bacteroidetes	Bacteroidia	Bacteroidales	Prevotellaceae	NA	-0.0101779	0.233013	-0.417004	0.382982
Bacteria	OTU_1329	Spirochaetes	Spirochaetia	Spirochaetales	Spirochaetaceae	Treponema	-0.00729032	0.254172	-0.394809	0.443012
Bacteria	OTU_133	Fibrobacteres	Fibrobacteria	Fibrobacterales	Fibrobacteraceae	Fibrobacter	-0.00838599	0.253711	-0.382538	0.408766
Bacteria	OTU_1330	Bacteroidetes	NA	NA	NA	NA	-0.00212935	0.239595	-0.415362	0.432024
Bacteria	OTU_1331	Bacteroidetes	NA	NA	NA	NA	0.0137395	0.271328	-0.407598	0.43318
Bacteria	OTU_1332	Bacteroidetes	Bacteroidia	Bacteroidales	Prevotellaceae	Prevotella	-3.35746e-06	0.226501	-0.39028	0.384373
Bacteria	OTU_1333	Bacteroidetes	Bacteroidia	Bacteroidales	NA	NA	-0.0142493	0.281889	-0.425829	0.445552
Bacteria	OTU_1334	Firmicutes	Clostridia	Clostridiales	Lachnospiraceae	NA	-0.00439483	0.236621	-0.373943	0.365323
Bacteria	OTU_1336	Firmicutes	Negativicutes	Selenomonadales	NA	NA	0.00280597	0.232572	-0.375651	0.381388
Bacteria	OTU_1337	Firmicutes	Negativicutes	Selenomonadales	NA	NA	0.0300424	0.342751	-0.402529	0.43146
Bacteria	OTU_1339	Firmicutes	Clostridia	Clostridiales	Ruminococcaceae	NA	0.039665	0.356753	-0.384407	0.481927
Bacteria	OTU_134	Bacteroidetes	Bacteroidia	Bacteroidales	Prevotellaceae	NA	-0.00405595	0.241903	-0.426947	0.389582
Bacteria	OTU_1340	Firmicutes	NA	NA	NA	NA	-0.0010404	0.236924	-0.363862	0.396097
Bacteria	OTU_1341	NA	NA	NA	NA	NA	0.0211819	0.254365	-0.343237	0.438704
Bacteria	OTU_1342	Firmicutes	Clostridia	Clostridiales	Ruminococcaceae	NA	-0.000487575	0.242	-0.369171	0.437422
Bacteria	OTU_1343	Firmicutes	Clostridia	Clostridiales	Lachnospiraceae	NA	-0.00667641	0.241899	-0.440564	0.344486
Bacteria	OTU_1344	Bacteroidetes	Bacteroidia	Bacteroidales	NA	NA	-0.00854978	0.235968	-0.391969	0.38019
Bacteria	OTU_1346	Bacteroidetes	NA	NA	NA	NA	-0.0630679	0.44425	-0.503438	0.42037
Bacteria	OTU_1347	Proteobacteria	NA	NA	NA	NA	-0.00665228	0.247296	-0.420379	0.436797
Bacteria	OTU_1348	Bacteroidetes	Bacteroidia	Bacteroidales	Prevotellaceae	Alloprevotella	-0.0327786	0.333778	-0.480899	0.312815
Bacteria	OTU_1349	Bacteroidetes	NA	NA	NA	NA	0.0168143	0.260756	-0.423719	0.360892
Bacteria	OTU_135	Bacteroidetes	Bacteroidia	Bacteroidales	Prevotellaceae	NA	0.00276461	0.223876	-0.33203	0.444575
Bacteria	OTU_1350	Bacteroidetes	Bacteroidia	Bacteroidales	NA	NA	-0.00529175	0.228334	-0.414512	0.361608
Bacteria	OTU_1351	Firmicutes	Clostridia	Clostridiales	Lachnospiraceae	NA	0.00977734	0.238518	-0.372131	0.417879
Bacteria	OTU_1352	Bacteroidetes	Bacteroidia	Bacteroidales	Prevotellaceae	NA	0.00806385	0.237666	-0.429175	0.359006
Bacteria	OTU_1353	NA	NA	NA	NA	NA	0.0191234	0.246023	-0.391107	0.395976
Bacteria	OTU_1354	Firmicutes	Clostridia	Clostridiales	Ruminococcaceae	NA	0.0188362	0.269861	-0.361246	0.439388
Bacteria	OTU_1355	Bacteroidetes	NA	NA	NA	NA	-0.00806417	0.249924	-0.381719	0.454242
Bacteria	OTU_1356	Bacteroidetes	Bacteroidia	Bacteroidales	Prevotellaceae	NA	0.00388499	0.218757	-0.375618	0.374776
Bacteria	OTU_1357	Bacteroidetes	Bacteroidia	Bacteroidales	NA	NA	0.0100221	0.25404	-0.368209	0.427642
Bacteria	OTU_1358	Bacteroidetes	Bacteroidia	Bacteroidales	Prevotellaceae	Prevotella	-0.0398695	0.312937	-0.447273	0.337945
Bacteria	OTU_1359	Bacteroidetes	Bacteroidia	Bacteroidales	NA	NA	-0.0071658	0.228982	-0.476071	0.314525
Bacteria	OTU_136	Bacteroidetes	NA	NA	NA	NA	-0.00784058	0.254208	-0.482941	0.349202
Bacteria	OTU_1360	Bacteroidetes	Bacteroidia	Bacteroidales	Porphyromonadaceae	NA	-0.00138869	0.228049	-0.399438	0.322593
Bacteria	OTU_1361	NA	NA	NA	NA	NA	-0.0482995	0.36475	-0.475457	0.421067
Bacteria	OTU_1362	Firmicutes	Clostridia	Clostridiales	Lachnospiraceae	NA	-0.000493863	0.225008	-0.374139	0.372004
Bacteria	OTU_1363	Bacteroidetes	Bacteroidia	Bacteroidales	Prevotellaceae	NA	-0.0336852	0.331482	-0.466557	0.430581
Bacteria	OTU_1364	Firmicutes	Clostridia	Clostridiales	Ruminococcaceae	NA	0.00489278	0.300826	-0.379565	0.405938
Bacteria	OTU_1365	NA	NA	NA	NA	NA	-0.00317344	0.246158	-0.426508	0.341875
Bacteria	OTU_1366	Firmicutes	Clostridia	Clostridiales	Lachnospiraceae	NA	0.000637983	0.224562	-0.383543	0.381025
Bacteria	OTU_1367	Bacteroidetes	Bacteroidia	Bacteroidales	Prevotellaceae	NA	0.00829873	0.248098	-0.36568	0.432185
Bacteria	OTU_1368	NA	NA	NA	NA	NA	-0.0959152	0.622601	-0.600733	0.479243
Bacteria	OTU_1369	Firmicutes	Clostridia	Clostridiales	Lachnospiraceae	NA	0.00971017	0.232363	-0.410719	0.359888
Bacteria	OTU_137	Bacteroidetes	NA	NA	NA	NA	0.00909009	0.246073	-0.421756	0.388251
Bacteria	OTU_1370	Bacteroidetes	Bacteroidia	Bacteroidales	Prevotellaceae	Prevotella	-0.00547982	0.26077	-0.373563	0.406984
Bacteria	OTU_1371	Bacteroidetes	Bacteroidia	Bacteroidales	Prevotellaceae	Prevotella	0.0521458	0.382604	-0.427845	0.446011
Bacteria	OTU_1372	Firmicutes	Clostridia	Clostridiales	NA	NA	0.00631824	0.235964	-0.363393	0.404086
Bacteria	OTU_1374	Bacteroidetes	Bacteroidia	Bacteroidales	Prevotellaceae	NA	0.00253905	0.238711	-0.361042	0.349816
Bacteria	OTU_1375	Bacteroidetes	Bacteroidia	Bacteroidales	NA	NA	-0.00744087	0.236249	-0.369058	0.4336
Bacteria	OTU_1376	Firmicutes	Clostridia	Clostridiales	Lachnospiraceae	NA	-0.00263054	0.258499	-0.368615	0.393717
Bacteria	OTU_1377	Proteobacteria	NA	NA	NA	NA	-0.00896404	0.244306	-0.358469	0.409364
Bacteria	OTU_1378	Firmicutes	Clostridia	Clostridiales	NA	NA	0.022836	0.264362	-0.372114	0.43799
Bacteria	OTU_1379	Firmicutes	Clostridia	Clostridiales	NA	NA	-0.0182757	0.273667	-0.425234	0.425033
Bacteria	OTU_138	Firmicutes	Clostridia	Clostridiales	Ruminococcaceae	NA	-0.00329593	0.234743	-0.39485	0.366029
Bacteria	OTU_1380	Firmicutes	Clostridia	Clostridiales	Lachnospiraceae	NA	-0.00325773	0.235923	-0.38568	0.373448
Bacteria	OTU_1381	Firmicutes	Clostridia	Clostridiales	Ruminococcaceae	NA	-0.0159859	0.256547	-0.458576	0.356305
Bacteria	OTU_1382	NA	NA	NA	NA	NA	0.0118538	0.2484	-0.388362	0.365158
Bacteria	OTU_1383	NA	NA	NA	NA	NA	-0.0131735	0.259094	-0.414346	0.369981
Bacteria	OTU_1384	Bacteroidetes	Bacteroidia	Bacteroidales	NA	NA	-0.0199155	0.263296	-0.392215	0.377466
Bacteria	OTU_1385	Bacteroidetes	Bacteroidia	Bacteroidales	NA	NA	-0.0488505	0.399462	-0.47561	0.357606
Bacteria	OTU_1386	Bacteroidetes	Bacteroidia	Bacteroidales	Prevotellaceae	Prevotella	0.0137203	0.270702	-0.365261	0.442896
Bacteria	OTU_1388	Firmicutes	Clostridia	Clostridiales	Lachnospiraceae	NA	-0.00285324	0.251105	-0.375998	0.465123
Bacteria	OTU_1389	Bacteroidetes	Bacteroidia	Bacteroidales	Prevotellaceae	NA	0.00548268	0.239698	-0.411232	0.352003
Bacteria	OTU_139	Bacteroidetes	Bacteroidia	Bacteroidales	Prevotellaceae	Prevotella	0.00790022	0.237451	-0.335517	0.41854
Bacteria	OTU_1390	Firmicutes	Clostridia	Clostridiales	Ruminococcaceae	Saccharofermentans	-0.00110373	0.236682	-0.405163	0.405061
Bacteria	OTU_1392	Firmicutes	Clostridia	Clostridiales	Lachnospiraceae	NA	0.00397082	0.264234	-0.384031	0.444323
Bacteria	OTU_1393	Bacteroidetes	Bacteroidia	Bacteroidales	Prevotellaceae	NA	0.0245418	0.295829	-0.344035	0.425938
Bacteria	OTU_1394	Firmicutes	Clostridia	Clostridiales	NA	NA	0.0238527	0.288861	-0.43191	0.387687
Bacteria	OTU_1395	Bacteroidetes	Bacteroidia	Bacteroidales	NA	NA	0.00145153	0.236796	-0.401261	0.354999
Bacteria	OTU_1396	Bacteroidetes	Bacteroidia	Bacteroidales	Prevotellaceae	Prevotella	-0.0290221	0.300639	-0.428192	0.401596
Bacteria	OTU_1397	Bacteroidetes	Bacteroidia	Bacteroidales	Prevotellaceae	Prevotella	-0.00878989	0.258138	-0.369696	0.385914
Bacteria	OTU_1398	Bacteroidetes	NA	NA	NA	NA	0.0179111	0.257674	-0.435035	0.387526
Bacteria	OTU_1399	Bacteroidetes	Bacteroidia	Bacteroidales	Prevotellaceae	Prevotella	-0.00662858	0.246874	-0.381683	0.376404
Bacteria	OTU_14	Bacteroidetes	Bacteroidia	Bacteroidales	Prevotellaceae	Prevotella	-0.00901196	0.243945	-0.429777	0.379681
Bacteria	OTU_140	Bacteroidetes	Bacteroidia	Bacteroidales	NA	NA	0.00303171	0.235151	-0.344772	0.430973
Bacteria	OTU_1400	Bacteroidetes	Bacteroidia	Bacteroidales	NA	NA	0.00140212	0.239863	-0.392228	0.380931
Bacteria	OTU_1401	Firmicutes	Negativicutes	Selenomonadales	Veillonellaceae	NA	-0.0165333	0.22097	-0.401545	0.360084
Bacteria	OTU_1402	Bacteroidetes	Sphingobacteriia	Sphingobacteriales	NA	NA	-0.00114972	0.231011	-0.410995	0.378155
Bacteria	OTU_1403	Firmicutes	Clostridia	Clostridiales	Lachnospiraceae	Butyrivibrio	0.00900904	0.258425	-0.400916	0.378731
Bacteria	OTU_1404	NA	NA	NA	NA	NA	0.0231966	0.255148	-0.337415	0.481244
Bacteria	OTU_1406	Firmicutes	Clostridia	Clostridiales	Lachnospiraceae	NA	-0.00983314	0.254026	-0.428456	0.425983
Bacteria	OTU_1407	Bacteroidetes	NA	NA	NA	NA	0.0240688	0.278214	-0.397449	0.381367
Bacteria	OTU_1408	Firmicutes	Clostridia	Clostridiales	Ruminococcaceae	NA	0.0246369	0.260301	-0.437277	0.348601
Bacteria	OTU_1409	Firmicutes	NA	NA	NA	NA	0.00180065	0.246396	-0.361604	0.486383
Bacteria	OTU_141	Bacteroidetes	Bacteroidia	Bacteroidales	Prevotellaceae	NA	0.00759932	0.271691	-0.391907	0.41011
Bacteria	OTU_1411	Firmicutes	Clostridia	Clostridiales	NA	NA	-0.000260821	0.218767	-0.377064	0.381625
Bacteria	OTU_1412	NA	NA	NA	NA	NA	-0.041138	0.315638	-0.498496	0.385684
Bacteria	OTU_1413	Bacteroidetes	NA	NA	NA	NA	-0.00788531	0.234011	-0.381169	0.381808
Bacteria	OTU_1414	Firmicutes	Clostridia	Clostridiales	Clostridiales_Incertae Sedis XIII	Anaerovorax	0.0661504	0.520776	-0.470569	0.475842
Bacteria	OTU_1415	Bacteroidetes	Bacteroidia	Bacteroidales	Prevotellaceae	Prevotella	0.00527954	0.290593	-0.411744	0.391292
Bacteria	OTU_1416	NA	NA	NA	NA	NA	-0.012333	0.274221	-0.437905	0.388754
Bacteria	OTU_1417	Proteobacteria	Alphaproteobacteria	NA	NA	NA	0.00837393	0.270583	-0.412145	0.381316
Bacteria	OTU_1418	Bacteroidetes	NA	NA	NA	NA	-0.012552	0.249951	-0.416219	0.373518
Bacteria	OTU_1419	Bacteroidetes	Bacteroidia	Bacteroidales	Prevotellaceae	Prevotella	-0.0160671	0.262397	-0.418833	0.392327
Bacteria	OTU_142	Firmicutes	Clostridia	Clostridiales	Lachnospiraceae	NA	0.0253248	0.315402	-0.361852	0.426377
Bacteria	OTU_1420	NA	NA	NA	NA	NA	-0.0353524	0.341485	-0.462908	0.385047
Bacteria	OTU_1421	Bacteroidetes	NA	NA	NA	NA	-0.00999948	0.234465	-0.419616	0.355329
Bacteria	OTU_1422	Bacteroidetes	Bacteroidia	Bacteroidales	Prevotellaceae	NA	0.00869844	0.253602	-0.404405	0.395108
Bacteria	OTU_1423	Spirochaetes	Spirochaetia	Spirochaetales	Spirochaetaceae	Treponema	-0.000670133	0.244605	-0.356039	0.359505
Bacteria	OTU_1424	Firmicutes	Clostridia	Clostridiales	NA	NA	-0.0284757	0.280505	-0.425024	0.392681
Bacteria	OTU_1425	Bacteroidetes	Bacteroidia	Bacteroidales	Prevotellaceae	Prevotella	-0.043969	0.380405	-0.454677	0.357821
Bacteria	OTU_1426	Bacteroidetes	NA	NA	NA	NA	-0.0145623	0.258016	-0.359065	0.392047
Bacteria	OTU_1427	Bacteroidetes	Bacteroidia	Bacteroidales	Prevotellaceae	Prevotella	0.0925815	0.568158	-0.422006	0.596089
Bacteria	OTU_1428	NA	NA	NA	NA	NA	-0.000920109	0.240075	-0.404378	0.354795
Bacteria	OTU_143	Fibrobacteres	Fibrobacteria	Fibrobacterales	Fibrobacteraceae	Fibrobacter	0.00793934	0.257471	-0.366248	0.392246
Bacteria	OTU_1430	Firmicutes	Clostridia	Clostridiales	NA	NA	-0.00701283	0.230264	-0.428585	0.400714
Bacteria	OTU_1431	Bacteroidetes	NA	NA	NA	NA	0.0137617	0.28732	-0.459271	0.375313
Bacteria	OTU_1432	NA	NA	NA	NA	NA	0.00218785	0.228344	-0.389669	0.392437
Bacteria	OTU_1433	Bacteroidetes	Bacteroidia	Bacteroidales	Prevotellaceae	Prevotella	0.00729888	0.23015	-0.362282	0.363344
Bacteria	OTU_1434	Bacteroidetes	Bacteroidia	Bacteroidales	Prevotellaceae	Prevotella	0.0332624	0.329298	-0.390227	0.392074
Bacteria	OTU_1435	Firmicutes	Clostridia	Clostridiales	Lachnospiraceae	NA	-0.0430829	0.353596	-0.421485	0.356406
Bacteria	OTU_1436	Firmicutes	NA	NA	NA	NA	-0.0154911	0.270916	-0.422231	0.40524
Bacteria	OTU_1437	Bacteroidetes	Bacteroidia	Bacteroidales	Prevotellaceae	NA	0.119967	0.836915	-0.371188	0.702959
Bacteria	OTU_1438	NA	NA	NA	NA	NA	0.0839875	0.551054	-0.41803	0.586268
Bacteria	OTU_1439	Firmicutes	Clostridia	Clostridiales	Lachnospiraceae	Roseburia	-0.0376576	0.331746	-0.43836	0.422727
Bacteria	OTU_144	Bacteroidetes	Bacteroidia	Bacteroidales	Prevotellaceae	NA	-0.0107105	0.239993	-0.402421	0.378362
Bacteria	OTU_1440	Fibrobacteres	Fibrobacteria	Fibrobacterales	Fibrobacteraceae	Fibrobacter	0.00157383	0.26056	-0.414485	0.370121
Bacteria	OTU_1443	Bacteroidetes	Bacteroidia	Bacteroidales	Prevotellaceae	Paraprevotella	-0.00468667	0.231131	-0.38788	0.428753
Bacteria	OTU_1445	Bacteroidetes	NA	NA	NA	NA	-0.00282603	0.251851	-0.388173	0.410427
Bacteria	OTU_1446	NA	NA	NA	NA	NA	0.0049971	0.248047	-0.390094	0.409491
Bacteria	OTU_1447	Firmicutes	Clostridia	Clostridiales	Lachnospiraceae	Lachnospiracea_incertae_sedis	-0.00866063	0.236042	-0.375422	0.406384
Bacteria	OTU_1448	Firmicutes	Clostridia	Clostridiales	Lachnospiraceae	NA	-0.00594128	0.248352	-0.377293	0.413509
Bacteria	OTU_1449	Firmicutes	Clostridia	Clostridiales	NA	NA	-0.00302232	0.259089	-0.400039	0.4293
Bacteria	OTU_145	Bacteroidetes	Bacteroidia	Bacteroidales	Prevotellaceae	Prevotella	0.0123569	0.281681	-0.413223	0.428887
Bacteria	OTU_1450	Bacteroidetes	Bacteroidia	Bacteroidales	Prevotellaceae	Prevotella	-0.000487642	0.26474	-0.362462	0.394762
Bacteria	OTU_1451	Bacteroidetes	NA	NA	NA	NA	-0.00695776	0.259219	-0.415758	0.363111
Bacteria	OTU_1452	Bacteroidetes	NA	NA	NA	NA	-0.0263228	0.327613	-0.471637	0.376649
Bacteria	OTU_1453	Firmicutes	Clostridia	Clostridiales	NA	NA	0.00518413	0.246871	-0.399008	0.393983
Bacteria	OTU_1454	NA	NA	NA	NA	NA	0.00462184	0.226264	-0.398061	0.393877
Bacteria	OTU_1455	NA	NA	NA	NA	NA	-0.0168714	0.253897	-0.434947	0.360958
Bacteria	OTU_1456	Tenericutes	Mollicutes	Anaeroplasmatales	Anaeroplasmataceae	Anaeroplasma	0.00564227	0.277161	-0.425115	0.396493
Bacteria	OTU_1457	Bacteroidetes	Bacteroidia	Bacteroidales	Prevotellaceae	Prevotella	-0.0465711	0.385297	-0.466759	0.426285
Bacteria	OTU_1458	Firmicutes	Clostridia	Clostridiales	Lachnospiraceae	NA	0.0043568	0.24614	-0.397057	0.368572
Bacteria	OTU_146	Bacteroidetes	Bacteroidia	Bacteroidales	Porphyromonadaceae	NA	-0.0163791	0.3002	-0.397416	0.350759
Bacteria	OTU_1461	Bacteroidetes	Bacteroidia	Bacteroidales	Prevotellaceae	Prevotella	0.00807247	0.240909	-0.371672	0.399565
Bacteria	OTU_1462	Firmicutes	Clostridia	Clostridiales	NA	NA	0.00298817	0.241881	-0.350308	0.462298
Bacteria	OTU_1463	NA	NA	NA	NA	NA	0.00338332	0.236242	-0.38684	0.382734
Bacteria	OTU_1464	NA	NA	NA	NA	NA	0.0246067	0.279461	-0.387788	0.472359
Bacteria	OTU_1465	Firmicutes	Clostridia	Clostridiales	Ruminococcaceae	Saccharofermentans	0.00932193	0.222653	-0.371776	0.355394
Bacteria	OTU_1466	Bacteroidetes	Bacteroidia	Bacteroidales	Prevotellaceae	NA	0.00155913	0.226126	-0.361897	0.422728
Bacteria	OTU_1467	Bacteroidetes	Bacteroidia	Bacteroidales	NA	NA	0.00625843	0.211082	-0.355842	0.399882
Bacteria	OTU_1468	Bacteroidetes	Bacteroidia	Bacteroidales	Prevotellaceae	NA	0.00564846	0.253174	-0.423364	0.408494
Bacteria	OTU_147	Bacteroidetes	Bacteroidia	Bacteroidales	Prevotellaceae	NA	-0.00171262	0.270083	-0.33903	0.416117
Bacteria	OTU_1470	Firmicutes	Negativicutes	Selenomonadales	Veillonellaceae	NA	0.00865273	0.264675	-0.366562	0.464053
Bacteria	OTU_1471	Firmicutes	Clostridia	Clostridiales	Ruminococcaceae	NA	-0.00809446	0.251642	-0.397203	0.405049
Bacteria	OTU_1472	Bacteroidetes	Bacteroidia	Bacteroidales	NA	NA	-0.00108664	0.242391	-0.385216	0.355341
Bacteria	OTU_1473	Bacteroidetes	NA	NA	NA	NA	-0.0265715	0.336376	-0.453893	0.414302
Bacteria	OTU_1474	Bacteroidetes	Bacteroidia	Bacteroidales	Prevotellaceae	Prevotella	-0.0279334	0.283973	-0.479087	0.380639
Bacteria	OTU_1475	Bacteroidetes	Bacteroidia	Bacteroidales	Prevotellaceae	NA	0.0142277	0.244169	-0.394802	0.404234
Bacteria	OTU_1476	NA	NA	NA	NA	NA	0.0179067	0.230788	-0.351031	0.408541
Bacteria	OTU_1477	Firmicutes	Clostridia	Clostridiales	Lachnospiraceae	NA	0.0423249	0.374599	-0.396699	0.477618
Bacteria	OTU_1478	Bacteroidetes	Bacteroidia	Bacteroidales	NA	NA	0.0178392	0.242742	-0.350051	0.429385
Bacteria	OTU_1479	Firmicutes	Clostridia	NA	NA	NA	-0.0160599	0.249656	-0.377576	0.39686
Bacteria	OTU_148	Bacteroidetes	Bacteroidia	Bacteroidales	Prevotellaceae	NA	0.00853736	0.264656	-0.363747	0.421419
Bacteria	OTU_1480	Bacteroidetes	NA	NA	NA	NA	-0.0189729	0.240418	-0.408838	0.349019
Bacteria	OTU_1481	Firmicutes	Clostridia	Clostridiales	Ruminococcaceae	NA	-0.0099874	0.25937	-0.385231	0.445876
Bacteria	OTU_1482	Bacteroidetes	NA	NA	NA	NA	0.00869545	0.222148	-0.386602	0.344953
Bacteria	OTU_1483	Bacteroidetes	Bacteroidia	Bacteroidales	NA	NA	0.0120272	0.224874	-0.378322	0.354089
Bacteria	OTU_1484	NA	NA	NA	NA	NA	0.0067069	0.243216	-0.36877	0.427824
Bacteria	OTU_1485	Firmicutes	Clostridia	Clostridiales	Lachnospiraceae	NA	-0.0116642	0.271351	-0.439844	0.359239
Bacteria	OTU_1486	Bacteroidetes	Bacteroidia	Bacteroidales	Prevotellaceae	Prevotella	0.00383827	0.254285	-0.368398	0.432059
Bacteria	OTU_1487	Tenericutes	Mollicutes	Anaeroplasmatales	Anaeroplasmataceae	Asteroleplasma	-0.0340738	0.287211	-0.46508	0.390619
Bacteria	OTU_1488	NA	NA	NA	NA	NA	-0.0871877	0.572959	-0.545296	0.413035
Bacteria	OTU_1489	NA	NA	NA	NA	NA	-0.00216741	0.234171	-0.358094	0.38987
Bacteria	OTU_149	Bacteroidetes	Bacteroidia	Bacteroidales	Prevotellaceae	Prevotella	-0.0151861	0.281506	-0.422471	0.380019
Bacteria	OTU_1490	Verrucomicrobia	Subdivision5	Subdivision5_genera_incertae_sedis	Subdivision5_genera_incertae_sedis	Subdivision5_genera_incertae_sedis	-0.0100302	0.23563	-0.36901	0.3781
Bacteria	OTU_1491	NA	NA	NA	NA	NA	0.00304043	0.232065	-0.327449	0.433
Bacteria	OTU_1492	Bacteroidetes	Bacteroidia	Bacteroidales	Prevotellaceae	NA	0.0385569	0.30983	-0.390336	0.438562
Bacteria	OTU_1493	Bacteroidetes	Bacteroidia	Bacteroidales	Prevotellaceae	Prevotella	-0.015064	0.279537	-0.44861	0.40554
Bacteria	OTU_1494	Bacteroidetes	Bacteroidia	Bacteroidales	Prevotellaceae	Prevotella	-0.0118741	0.265312	-0.404493	0.366637
Bacteria	OTU_1495	Bacteroidetes	Bacteroidia	Bacteroidales	Prevotellaceae	NA	-0.00673015	0.222583	-0.364576	0.409153
Bacteria	OTU_1496	NA	NA	NA	NA	NA	0.00837338	0.245776	-0.394571	0.413636
Bacteria	OTU_1497	NA	NA	NA	NA	NA	0.0247194	0.286378	-0.402667	0.425033
Bacteria	OTU_1498	Bacteroidetes	Bacteroidia	Bacteroidales	Prevotellaceae	Prevotella	0.0338112	0.360769	-0.394539	0.395364
Bacteria	OTU_1499	NA	NA	NA	NA	NA	0.00918924	0.224129	-0.35631	0.40721
Bacteria	OTU_15	Bacteroidetes	Bacteroidia	Bacteroidales	Prevotellaceae	Prevotella	-0.00143431	0.242707	-0.378989	0.395909
Bacteria	OTU_150	Bacteroidetes	Bacteroidia	Bacteroidales	NA	NA	-0.015056	0.268905	-0.421573	0.36741
Bacteria	OTU_1500	Firmicutes	Clostridia	Clostridiales	Ruminococcaceae	NA	-0.00683225	0.215656	-0.359823	0.381414
Bacteria	OTU_1501	Firmicutes	Clostridia	Clostridiales	Lachnospiraceae	NA	-0.02324	0.296744	-0.409358	0.405893
Bacteria	OTU_1502	NA	NA	NA	NA	NA	-0.014781	0.262918	-0.433292	0.455126
Bacteria	OTU_1503	NA	NA	NA	NA	NA	-0.0169299	0.251972	-0.429026	0.358751
Bacteria	OTU_1504	NA	NA	NA	NA	NA	-0.0373809	0.308333	-0.480702	0.344313
Bacteria	OTU_1505	Bacteroidetes	Bacteroidia	Bacteroidales	Prevotellaceae	NA	0.0262464	0.301072	-0.363117	0.49345
Bacteria	OTU_1506	Firmicutes	Clostridia	Clostridiales	Lachnospiraceae	NA	0.0165007	0.246913	-0.393772	0.425178
Bacteria	OTU_1507	Bacteroidetes	Bacteroidia	Bacteroidales	NA	NA	-0.0031126	0.244817	-0.4108	0.379542
Bacteria	OTU_1508	Firmicutes	Negativicutes	Selenomonadales	Acidaminococcaceae	Succiniclasticum	-0.00172807	0.246783	-0.386039	0.384992
Bacteria	OTU_151	Bacteroidetes	Bacteroidia	Bacteroidales	Prevotellaceae	Prevotella	0.013542	0.236979	-0.450237	0.391864
Bacteria	OTU_1510	Bacteroidetes	Bacteroidia	Bacteroidales	Prevotellaceae	Prevotella	0.00495802	0.261746	-0.331183	0.383551
Bacteria	OTU_1511	Spirochaetes	Spirochaetia	Spirochaetales	Spirochaetaceae	Treponema	-0.00602061	0.257624	-0.417703	0.345899
Bacteria	OTU_1512	Bacteroidetes	Bacteroidia	Bacteroidales	Prevotellaceae	Hallella	0.0373637	0.279572	-0.346736	0.491044
Bacteria	OTU_1513	NA	NA	NA	NA	NA	-0.0215971	0.284836	-0.438077	0.402492
Bacteria	OTU_1515	Bacteroidetes	Bacteroidia	Bacteroidales	Prevotellaceae	Prevotella	0.0137098	0.256019	-0.358412	0.42963
Bacteria	OTU_1516	Firmicutes	Clostridia	Clostridiales	Lachnospiraceae	NA	-0.0210199	0.28547	-0.464669	0.347086
Bacteria	OTU_1517	Bacteroidetes	NA	NA	NA	NA	0.00029592	0.242134	-0.413515	0.387028
Bacteria	OTU_1518	Bacteroidetes	Bacteroidia	Bacteroidales	Prevotellaceae	Prevotella	-0.00528157	0.259829	-0.328777	0.438626
Bacteria	OTU_1519	Firmicutes	Clostridia	Clostridiales	NA	NA	-0.000907333	0.238105	-0.361703	0.427914
Bacteria	OTU_152	Bacteroidetes	Bacteroidia	Bacteroidales	Prevotellaceae	NA	0.0202547	0.273935	-0.372967	0.444143
Bacteria	OTU_1520	NA	NA	NA	NA	NA	-0.00303775	0.230586	-0.409051	0.392908
Bacteria	OTU_1521	Bacteroidetes	Bacteroidia	Bacteroidales	NA	NA	-0.00335295	0.252952	-0.45008	0.329206
Bacteria	OTU_1523	Bacteroidetes	Bacteroidia	Bacteroidales	NA	NA	0.0359664	0.329563	-0.394688	0.424104
Bacteria	OTU_1524	NA	NA	NA	NA	NA	-0.0255151	0.263484	-0.459722	0.341149
Bacteria	OTU_1525	Candidatus Saccharibacteria	Saccharibacteria_genera_incertae_sedis	Saccharibacteria_genera_incertae_sedis	Saccharibacteria_genera_incertae_sedis	Saccharibacteria_genera_incertae_sedis	0.017704	0.26256	-0.433194	0.408305
Bacteria	OTU_1526	Bacteroidetes	Bacteroidia	Bacteroidales	Prevotellaceae	NA	-0.00310364	0.283881	-0.399321	0.397914
Bacteria	OTU_1527	Firmicutes	Clostridia	Clostridiales	Lachnospiraceae	NA	0.00158462	0.254675	-0.454155	0.41801
Bacteria	OTU_1528	Spirochaetes	Spirochaetia	Spirochaetales	Spirochaetaceae	Treponema	0.0111038	0.243147	-0.371527	0.38001
Bacteria	OTU_153	NA	NA	NA	NA	NA	0.00311139	0.23782	-0.367108	0.432111
Bacteria	OTU_1530	Firmicutes	NA	NA	NA	NA	0.0231685	0.253247	-0.37244	0.44842
Bacteria	OTU_1531	NA	NA	NA	NA	NA	-0.00615809	0.286771	-0.391112	0.42248
Bacteria	OTU_1532	Bacteroidetes	Bacteroidia	Bacteroidales	NA	NA	-0.00370212	0.227291	-0.382506	0.427116
Bacteria	OTU_1533	Firmicutes	Clostridia	Clostridiales	NA	NA	0.00938477	0.233429	-0.352349	0.353111
Bacteria	OTU_1534	NA	NA	NA	NA	NA	0.00741689	0.22783	-0.422567	0.40942
Bacteria	OTU_1535	Firmicutes	Clostridia	Clostridiales	Ruminococcaceae	NA	-0.0105539	0.255478	-0.382497	0.397027
Bacteria	OTU_1536	Bacteroidetes	NA	NA	NA	NA	0.00168194	0.274031	-0.432823	0.351795
Bacteria	OTU_1537	Bacteroidetes	Bacteroidia	Bacteroidales	Porphyromonadaceae	NA	-0.0040721	0.23638	-0.397042	0.429384
Bacteria	OTU_1538	NA	NA	NA	NA	NA	0.0111051	0.243909	-0.363092	0.447946
Bacteria	OTU_1539	Bacteroidetes	Bacteroidia	Bacteroidales	NA	NA	-0.0151239	0.249465	-0.421325	0.347307
Bacteria	OTU_154	Bacteroidetes	Bacteroidia	Bacteroidales	Prevotellaceae	NA	-0.0172205	0.295038	-0.420488	0.397004
Bacteria	OTU_1540	NA	NA	NA	NA	NA	-0.0140494	0.283775	-0.437691	0.408775
Bacteria	OTU_1541	Bacteroidetes	Bacteroidia	Bacteroidales	Prevotellaceae	NA	-0.00145989	0.241817	-0.400984	0.350893
Bacteria	OTU_1542	Bacteroidetes	Bacteroidia	Bacteroidales	Prevotellaceae	Prevotella	-0.0102013	0.253613	-0.370439	0.445003
Bacteria	OTU_1543	Bacteroidetes	NA	NA	NA	NA	-0.00275566	0.262121	-0.351584	0.4315
Bacteria	OTU_1545	Bacteroidetes	Bacteroidia	Bacteroidales	Prevotellaceae	Prevotella	0.000777729	0.22391	-0.379285	0.41125
Bacteria	OTU_1546	Bacteroidetes	Bacteroidia	Bacteroidales	Prevotellaceae	Prevotella	0.0456066	0.322392	-0.397967	0.439947
Bacteria	OTU_1547	Firmicutes	NA	NA	NA	NA	-0.0282036	0.285967	-0.399579	0.407907
Bacteria	OTU_1549	Firmicutes	Clostridia	Clostridiales	Lachnospiraceae	NA	0.00515696	0.202931	-0.38061	0.356531
Bacteria	OTU_155	Bacteroidetes	NA	NA	NA	NA	-0.0109373	0.255604	-0.4372	0.384364
Bacteria	OTU_1550	Firmicutes	Clostridia	Clostridiales	Ruminococcaceae	NA	-0.00879287	0.231978	-0.372674	0.448059
Bacteria	OTU_1551	Firmicutes	NA	NA	NA	NA	0.000811138	0.26781	-0.397154	0.389397
Bacteria	OTU_1552	NA	NA	NA	NA	NA	0.0122521	0.274123	-0.407836	0.401692
Bacteria	OTU_1553	Bacteroidetes	Bacteroidia	Bacteroidales	Marinilabiliaceae	NA	0.00688767	0.233356	-0.354834	0.419936
Bacteria	OTU_1555	Firmicutes	Clostridia	Clostridiales	Lachnospiraceae	NA	-0.014555	0.250416	-0.372231	0.42229
Bacteria	OTU_1556	Fibrobacteres	Fibrobacteria	Fibrobacterales	Fibrobacteraceae	Fibrobacter	-0.0138228	0.216688	-0.380153	0.365612
Bacteria	OTU_1557	NA	NA	NA	NA	NA	0.0760783	0.505359	-0.423907	0.564078
Bacteria	OTU_1558	Firmicutes	Clostridia	Clostridiales	NA	NA	-0.00651634	0.238487	-0.38758	0.380286
Bacteria	OTU_1559	NA	NA	NA	NA	NA	-0.0106622	0.244627	-0.384074	0.388332
Bacteria	OTU_156	Bacteroidetes	Bacteroidia	Bacteroidales	Prevotellaceae	Hallella	-0.00306163	0.261331	-0.398508	0.380154
Bacteria	OTU_1560	Firmicutes	Negativicutes	Selenomonadales	Veillonellaceae	Anaerovibrio	-0.00742862	0.230362	-0.415796	0.365337
Bacteria	OTU_1561	Firmicutes	Clostridia	Clostridiales	Lachnospiraceae	NA	-0.000936843	0.228692	-0.412439	0.385192
Bacteria	OTU_1562	Firmicutes	Negativicutes	Selenomonadales	Veillonellaceae	NA	0.00242191	0.229236	-0.403349	0.40533
Bacteria	OTU_1563	Firmicutes	Clostridia	Clostridiales	Ruminococcaceae	Oscillibacter	-0.0207124	0.285348	-0.412372	0.412096
Bacteria	OTU_1564	NA	NA	NA	NA	NA	0.0107772	0.253135	-0.417128	0.42146
Bacteria	OTU_1565	Firmicutes	Clostridia	Clostridiales	Ruminococcaceae	NA	0.00757848	0.243665	-0.395048	0.405246
Bacteria	OTU_1566	NA	NA	NA	NA	NA	-0.0502802	0.37174	-0.53016	0.340879
Bacteria	OTU_1567	Firmicutes	Clostridia	Clostridiales	NA	NA	-0.0177754	0.244455	-0.399901	0.370735
Bacteria	OTU_1568	Bacteroidetes	NA	NA	NA	NA	-0.00687269	0.244416	-0.410305	0.35037
Bacteria	OTU_1569	Firmicutes	Clostridia	Clostridiales	Lachnospiraceae	NA	0.00479248	0.231349	-0.359873	0.38306
Bacteria	OTU_157	Bacteroidetes	Bacteroidia	Bacteroidales	Prevotellaceae	Prevotella	0.0049052	0.241829	-0.375428	0.401579
Bacteria	OTU_1570	Bacteroidetes	Bacteroidia	Bacteroidales	NA	NA	0.0128967	0.248089	-0.387112	0.397151
Bacteria	OTU_1571	NA	NA	NA	NA	NA	-0.0107458	0.250196	-0.451169	0.34941
Bacteria	OTU_1572	Firmicutes	Clostridia	Clostridiales	Ruminococcaceae	NA	-0.0196243	0.264593	-0.415103	0.391066
Bacteria	OTU_1573	NA	NA	NA	NA	NA	-0.00289307	0.249135	-0.471011	0.339715
Bacteria	OTU_1574	Firmicutes	Clostridia	Clostridiales	Lachnospiraceae	NA	0.0404571	0.335792	-0.369641	0.481673
Bacteria	OTU_1575	Bacteroidetes	Bacteroidia	Bacteroidales	Porphyromonadaceae	NA	-0.011156	0.220366	-0.408205	0.357278
Bacteria	OTU_1576	Spirochaetes	Spirochaetia	Spirochaetales	Spirochaetaceae	Treponema	0.0350361	0.328987	-0.354365	0.475283
Bacteria	OTU_1577	Firmicutes	Clostridia	Clostridiales	Lachnospiraceae	NA	-0.00844266	0.27557	-0.411122	0.365278
Bacteria	OTU_1578	Firmicutes	Clostridia	Clostridiales	NA	NA	0.0327808	0.33455	-0.36626	0.438294
Bacteria	OTU_1579	NA	NA	NA	NA	NA	0.0080612	0.219316	-0.380103	0.343874
Bacteria	OTU_158	Bacteroidetes	Bacteroidia	Bacteroidales	Prevotellaceae	Prevotella	0.0410768	0.36485	-0.371055	0.438879
Bacteria	OTU_1580	Firmicutes	Clostridia	Clostridiales	NA	NA	0.00276879	0.221348	-0.385684	0.412055
Bacteria	OTU_1581	Firmicutes	Clostridia	Clostridiales	Lachnospiraceae	NA	0.0156561	0.28934	-0.356639	0.40164
Bacteria	OTU_1582	Proteobacteria	Deltaproteobacteria	NA	NA	NA	-0.0432296	0.367215	-0.410287	0.402811
Bacteria	OTU_1583	Bacteroidetes	Bacteroidia	Bacteroidales	Prevotellaceae	NA	-0.0145716	0.27364	-0.414827	0.358466
Bacteria	OTU_1585	Bacteroidetes	Bacteroidia	Bacteroidales	Prevotellaceae	NA	0.00468853	0.273102	-0.419393	0.367371
Bacteria	OTU_1586	Firmicutes	Clostridia	Clostridiales	Ruminococcaceae	NA	-0.0111921	0.245134	-0.408607	0.35331
Bacteria	OTU_1587	Firmicutes	Clostridia	Clostridiales	Lachnospiraceae	NA	-0.00475993	0.207863	-0.383488	0.328188
Bacteria	OTU_1588	Firmicutes	Clostridia	Clostridiales	Ruminococcaceae	NA	0.00614767	0.25279	-0.386901	0.406641
Bacteria	OTU_1589	Firmicutes	Clostridia	Clostridiales	Lachnospiraceae	Lachnospiracea_incertae_sedis	-0.00785954	0.244994	-0.458721	0.340228
Bacteria	OTU_159	Bacteroidetes	Bacteroidia	Bacteroidales	Prevotellaceae	NA	-0.0149998	0.240714	-0.418528	0.379998
Bacteria	OTU_1590	Bacteroidetes	Bacteroidia	Bacteroidales	NA	NA	0.0215073	0.264586	-0.384305	0.43551
Bacteria	OTU_1592	Firmicutes	Clostridia	Clostridiales	Lachnospiraceae	NA	0.0202947	0.284432	-0.34971	0.435692
Bacteria	OTU_1593	Firmicutes	Clostridia	Clostridiales	Lachnospiraceae	NA	0.027244	0.280958	-0.361299	0.403146
Bacteria	OTU_1594	Firmicutes	Clostridia	Clostridiales	Lachnospiraceae	NA	0.00941599	0.242768	-0.361615	0.459465
Bacteria	OTU_1595	Firmicutes	Clostridia	Clostridiales	Lachnospiraceae	NA	-0.0165097	0.254344	-0.430859	0.360416
Bacteria	OTU_1596	Bacteroidetes	Bacteroidia	Bacteroidales	Prevotellaceae	NA	-0.0210389	0.284932	-0.414711	0.333456
Bacteria	OTU_1597	NA	NA	NA	NA	NA	-0.0220659	0.289928	-0.43524	0.322137
Bacteria	OTU_1598	SR1	SR1_genera_incertae_sedis	SR1_genera_incertae_sedis	SR1_genera_incertae_sedis	SR1_genera_incertae_sedis	0.0221288	0.284282	-0.380892	0.456664
Bacteria	OTU_1599	NA	NA	NA	NA	NA	-0.00889329	0.258092	-0.442498	0.346049
Bacteria	OTU_16	Bacteroidetes	Bacteroidia	Bacteroidales	Prevotellaceae	NA	-0.00567266	0.238511	-0.354597	0.389201
Bacteria	OTU_160	Bacteroidetes	Bacteroidia	Bacteroidales	Prevotellaceae	NA	0.0109691	0.269922	-0.4286	0.430411
Bacteria	OTU_1600	Bacteroidetes	NA	NA	NA	NA	0.00764599	0.265688	-0.415853	0.389862
Bacteria	OTU_1601	Spirochaetes	Spirochaetia	Spirochaetales	Spirochaetaceae	Treponema	-0.0140576	0.269799	-0.427819	0.415279
Bacteria	OTU_1602	Firmicutes	Clostridia	Clostridiales	Ruminococcaceae	NA	-0.014248	0.247255	-0.397193	0.382046
Bacteria	OTU_1603	Firmicutes	Negativicutes	Selenomonadales	Veillonellaceae	NA	-0.0120491	0.240927	-0.42289	0.374897
Bacteria	OTU_1604	Spirochaetes	Spirochaetia	Spirochaetales	Spirochaetaceae	Treponema	-0.00404597	0.256899	-0.390172	0.444635
Bacteria	OTU_1605	Firmicutes	Clostridia	Clostridiales	NA	NA	-0.0110091	0.228215	-0.476506	0.341391
Bacteria	OTU_1606	Firmicutes	Clostridia	Clostridiales	Lachnospiraceae	Lachnospiracea_incertae_sedis	0.115078	0.668517	-0.473825	0.63603
Bacteria	OTU_1607	NA	NA	NA	NA	NA	0.0105661	0.232302	-0.35059	0.420758
Bacteria	OTU_1608	Bacteroidetes	NA	NA	NA	NA	0.0314157	0.292091	-0.302138	0.432974
Bacteria	OTU_1609	NA	NA	NA	NA	NA	-0.00914678	0.254178	-0.400538	0.351189
Bacteria	OTU_161	Bacteroidetes	NA	NA	NA	NA	-0.0291885	0.288157	-0.396405	0.385961
Bacteria	OTU_1610	Firmicutes	Clostridia	Clostridiales	Lachnospiraceae	NA	0.00654425	0.231839	-0.42213	0.359164
Bacteria	OTU_1611	NA	NA	NA	NA	NA	0.0126531	0.258664	-0.420319	0.39407
Bacteria	OTU_1612	Actinobacteria	Actinobacteria	Coriobacteriales	Coriobacteriaceae	Olsenella	0.00381831	0.233467	-0.394025	0.398837
Bacteria	OTU_1613	Bacteroidetes	Bacteroidia	Bacteroidales	NA	NA	-0.119549	0.673045	-0.684559	0.387576
Bacteria	OTU_1614	NA	NA	NA	NA	NA	0.00695549	0.233581	-0.361353	0.434495
Bacteria	OTU_1615	Firmicutes	Clostridia	Clostridiales	Ruminococcaceae	Ruminococcus	0.0106301	0.2318	-0.42264	0.403381
Bacteria	OTU_1616	Bacteroidetes	Bacteroidia	Bacteroidales	Prevotellaceae	Prevotella	0.0121661	0.233874	-0.384042	0.377058
Bacteria	OTU_1617	Firmicutes	NA	NA	NA	NA	-0.00185023	0.265839	-0.389053	0.397563
Bacteria	OTU_1618	Spirochaetes	Spirochaetia	Spirochaetales	Spirochaetaceae	Treponema	-0.0563348	0.441854	-0.495176	0.381634
Bacteria	OTU_1619	Firmicutes	Clostridia	Clostridiales	Lachnospiraceae	Pseudobutyrivibrio	-0.0057225	0.271558	-0.370757	0.390428
Bacteria	OTU_162	Firmicutes	Clostridia	Clostridiales	Lachnospiraceae	NA	0.0267848	0.297686	-0.385586	0.442607
Bacteria	OTU_1620	Candidatus Saccharibacteria	Saccharibacteria_genera_incertae_sedis	Saccharibacteria_genera_incertae_sedis	Saccharibacteria_genera_incertae_sedis	Saccharibacteria_genera_incertae_sedis	0.00167334	0.256196	-0.381491	0.40157
Bacteria	OTU_1621	Firmicutes	Clostridia	Clostridiales	NA	NA	-0.0210939	0.273632	-0.419963	0.415024
Bacteria	OTU_1622	Planctomycetes	Planctomycetia	Planctomycetales	Planctomycetaceae	NA	-0.0380514	0.342607	-0.448445	0.421771
Bacteria	OTU_1623	Firmicutes	Clostridia	Clostridiales	Lachnospiraceae	NA	-0.00580429	0.240628	-0.415687	0.370939
Bacteria	OTU_1624	Firmicutes	Clostridia	Clostridiales	Lachnospiraceae	NA	0.00213089	0.241258	-0.369284	0.397513
Bacteria	OTU_1625	NA	NA	NA	NA	NA	0.00117543	0.256936	-0.37386	0.441888
Bacteria	OTU_1626	Firmicutes	Clostridia	Clostridiales	Lachnospiraceae	NA	0.00620725	0.298479	-0.36233	0.413945
Bacteria	OTU_1628	Bacteroidetes	NA	NA	NA	NA	0.00874131	0.273193	-0.387235	0.464105
Bacteria	OTU_1629	Actinobacteria	Actinobacteria	Coriobacteriales	Coriobacteriaceae	Olsenella	-0.150612	0.82129	-0.705474	0.555254
Bacteria	OTU_163	Bacteroidetes	Bacteroidia	Bacteroidales	NA	NA	-0.00264606	0.240862	-0.438437	0.402815
Bacteria	OTU_1630	Bacteroidetes	Bacteroidia	Bacteroidales	Prevotellaceae	Prevotella	0.0585458	0.43058	-0.424373	0.458753
Bacteria	OTU_1631	Firmicutes	Clostridia	Clostridiales	Ruminococcaceae	NA	-0.00829302	0.250589	-0.385236	0.415648
Bacteria	OTU_1632	Bacteroidetes	Bacteroidia	Bacteroidales	Prevotellaceae	NA	0.0260581	0.276943	-0.378924	0.392477
Bacteria	OTU_1633	Firmicutes	Clostridia	Clostridiales	Ruminococcaceae	NA	0.00802227	0.228406	-0.343281	0.444442
Bacteria	OTU_1634	Bacteroidetes	Bacteroidia	Bacteroidales	Prevotellaceae	Prevotella	0.00207002	0.235722	-0.367044	0.365359
Bacteria	OTU_1635	Firmicutes	Clostridia	Clostridiales	Lachnospiraceae	Blautia	-0.00735294	0.245223	-0.38563	0.392669
Bacteria	OTU_1636	Bacteroidetes	NA	NA	NA	NA	0.0406126	0.284714	-0.374752	0.445921
Bacteria	OTU_1637	Firmicutes	Clostridia	Clostridiales	Lachnospiraceae	NA	0.00830345	0.256156	-0.455716	0.359228
Bacteria	OTU_1638	Bacteroidetes	Bacteroidia	Bacteroidales	NA	NA	0.0110486	0.25928	-0.351305	0.4392
Bacteria	OTU_1639	NA	NA	NA	NA	NA	-0.00626423	0.227654	-0.37892	0.396181
Bacteria	OTU_164	Bacteroidetes	Bacteroidia	Bacteroidales	Prevotellaceae	NA	0.0270755	0.273488	-0.40924	0.434917
Bacteria	OTU_1641	Bacteroidetes	NA	NA	NA	NA	-0.0114102	0.22119	-0.396057	0.361936
Bacteria	OTU_1642	Firmicutes	Clostridia	Clostridiales	NA	NA	0.0273567	0.289543	-0.375681	0.446002
Bacteria	OTU_1643	Firmicutes	Negativicutes	Selenomonadales	Acidaminococcaceae	Succiniclasticum	0.0125639	0.230815	-0.343733	0.43089
Bacteria	OTU_1644	Bacteroidetes	NA	NA	NA	NA	-0.0196718	0.262133	-0.413992	0.434626
Bacteria	OTU_1646	Bacteroidetes	Bacteroidia	Bacteroidales	NA	NA	0.0454016	0.373476	-0.338658	0.574074
Bacteria	OTU_1647	Spirochaetes	Spirochaetia	Spirochaetales	Spirochaetaceae	Sphaerochaeta	-0.0133106	0.2611	-0.393327	0.368385
Bacteria	OTU_1648	NA	NA	NA	NA	NA	-0.00566135	0.251283	-0.425362	0.412509
Bacteria	OTU_1649	Bacteroidetes	Bacteroidia	Bacteroidales	NA	NA	-0.0040566	0.271452	-0.418149	0.378196
Bacteria	OTU_165	Bacteroidetes	Bacteroidia	Bacteroidales	Prevotellaceae	Prevotella	0.0433703	0.375784	-0.360337	0.509255
Bacteria	OTU_1650	Firmicutes	Clostridia	Clostridiales	Ruminococcaceae	NA	-0.00704475	0.249021	-0.349515	0.402014
Bacteria	OTU_1651	Candidatus Saccharibacteria	Saccharibacteria_genera_incertae_sedis	Saccharibacteria_genera_incertae_sedis	Saccharibacteria_genera_incertae_sedis	Saccharibacteria_genera_incertae_sedis	0.007051	0.252524	-0.45596	0.369721
Bacteria	OTU_1652	Proteobacteria	NA	NA	NA	NA	-0.00790919	0.241248	-0.402353	0.426712
Bacteria	OTU_1653	Bacteroidetes	NA	NA	NA	NA	-0.018222	0.309804	-0.45529	0.372147
Bacteria	OTU_1654	Firmicutes	Clostridia	Clostridiales	Clostridiales_Incertae Sedis XIII	Anaerovorax	-0.0107596	0.25358	-0.406044	0.418435
Bacteria	OTU_1655	Bacteroidetes	Bacteroidia	Bacteroidales	Prevotellaceae	Prevotella	-0.0203526	0.276288	-0.359082	0.432998
Bacteria	OTU_1656	Bacteroidetes	Bacteroidia	Bacteroidales	Prevotellaceae	NA	0.00282499	0.248772	-0.445073	0.393212
Bacteria	OTU_1657	Bacteroidetes	Bacteroidia	Bacteroidales	Prevotellaceae	Prevotella	0.00951454	0.261708	-0.367912	0.383234
Bacteria	OTU_1658	NA	NA	NA	NA	NA	0.00175179	0.244322	-0.41592	0.380474
Bacteria	OTU_1659	Bacteroidetes	Bacteroidia	Bacteroidales	Prevotellaceae	Prevotella	-0.02051	0.271145	-0.422186	0.359292
Bacteria	OTU_166	Firmicutes	Clostridia	Clostridiales	NA	NA	0.00483413	0.238558	-0.392522	0.347975
Bacteria	OTU_1660	Bacteroidetes	Bacteroidia	Bacteroidales	NA	NA	0.0073798	0.217885	-0.355686	0.379816
Bacteria	OTU_1661	Firmicutes	NA	NA	NA	NA	-0.0271077	0.279356	-0.424055	0.346461
Bacteria	OTU_1662	Firmicutes	Clostridia	Clostridiales	Ruminococcaceae	Oscillibacter	-0.00338201	0.260711	-0.384675	0.411817
Bacteria	OTU_1663	Firmicutes	Clostridia	Clostridiales	NA	NA	-0.0143594	0.247916	-0.36924	0.38182
Bacteria	OTU_1664	Bacteroidetes	Bacteroidia	Bacteroidales	NA	NA	-0.0319911	0.310688	-0.428784	0.41402
Bacteria	OTU_1666	Firmicutes	Clostridia	Clostridiales	Lachnospiraceae	NA	-0.0254306	0.304687	-0.395684	0.42687
Bacteria	OTU_1667	Firmicutes	Clostridia	Clostridiales	Ruminococcaceae	NA	-0.00249371	0.216922	-0.368935	0.328126
Bacteria	OTU_1668	Firmicutes	Clostridia	Clostridiales	Ruminococcaceae	NA	-0.00227778	0.225343	-0.371412	0.367459
Bacteria	OTU_1669	Firmicutes	Clostridia	Clostridiales	Ruminococcaceae	NA	0.0314692	0.303085	-0.389236	0.463714
Bacteria	OTU_167	Bacteroidetes	Bacteroidia	Bacteroidales	Prevotellaceae	NA	0.00274701	0.245723	-0.381621	0.370978
Bacteria	OTU_1670	Firmicutes	Clostridia	Clostridiales	Lachnospiraceae	NA	-0.00487	0.254146	-0.361486	0.428266
Bacteria	OTU_1671	Bacteroidetes	Bacteroidia	Bacteroidales	Prevotellaceae	NA	-0.00291213	0.266998	-0.366841	0.408853
Bacteria	OTU_1672	Firmicutes	Clostridia	Clostridiales	Ruminococcaceae	NA	-0.00635822	0.242756	-0.489632	0.387515
Bacteria	OTU_1673	Bacteroidetes	Bacteroidia	Bacteroidales	NA	NA	-0.030812	0.313862	-0.429062	0.375669
Bacteria	OTU_1674	Firmicutes	Clostridia	Clostridiales	Lachnospiraceae	Clostridium XlVa	-0.0148265	0.267657	-0.433139	0.404462
Bacteria	OTU_1675	Verrucomicrobia	Opitutae	Puniceicoccales	Puniceicoccaceae	Coraliomargarita	-0.0158522	0.243214	-0.40409	0.363761
Bacteria	OTU_1676	Firmicutes	Clostridia	Clostridiales	Ruminococcaceae	Ruminococcus	0.0430057	0.326664	-0.40806	0.483944
Bacteria	OTU_1678	Bacteroidetes	Bacteroidia	Bacteroidales	NA	NA	0.00930802	0.263542	-0.37944	0.424884
Bacteria	OTU_1679	Firmicutes	Clostridia	Clostridiales	Lachnospiraceae	NA	-0.00800005	0.244034	-0.446938	0.389157
Bacteria	OTU_168	Bacteroidetes	Bacteroidia	Bacteroidales	NA	NA	0.0160265	0.267899	-0.380311	0.402005
Bacteria	OTU_1680	Bacteroidetes	Bacteroidia	Bacteroidales	NA	NA	0.0185044	0.272756	-0.393309	0.413574
Bacteria	OTU_1681	Firmicutes	Clostridia	Clostridiales	Ruminococcaceae	NA	0.0195403	0.230524	-0.351083	0.478921
Bacteria	OTU_1682	Firmicutes	Clostridia	Clostridiales	NA	NA	-0.105668	0.620896	-0.669153	0.435274
Bacteria	OTU_1683	Firmicutes	Clostridia	Clostridiales	Ruminococcaceae	NA	-0.0592626	0.435055	-0.491619	0.395556
Bacteria	OTU_1684	Bacteroidetes	NA	NA	NA	NA	-0.00506839	0.25285	-0.45643	0.397671
Bacteria	OTU_1685	Bacteroidetes	Bacteroidia	Bacteroidales	NA	NA	-0.00845628	0.259851	-0.403067	0.413216
Bacteria	OTU_1686	Tenericutes	Mollicutes	Anaeroplasmatales	Anaeroplasmataceae	Asteroleplasma	-0.0246485	0.259984	-0.378881	0.406137
Bacteria	OTU_1687	Firmicutes	Clostridia	Clostridiales	NA	NA	-0.00464307	0.257068	-0.420564	0.345536
Bacteria	OTU_1688	Firmicutes	Clostridia	Clostridiales	Lachnospiraceae	NA	0.0258945	0.316277	-0.406289	0.478172
Bacteria	OTU_1689	Spirochaetes	Spirochaetia	Spirochaetales	NA	NA	-0.0395122	0.374501	-0.474018	0.406015
Bacteria	OTU_169	Firmicutes	Clostridia	Clostridiales	Lachnospiraceae	Lachnospiracea_incertae_sedis	0.0206591	0.289078	-0.417372	0.397
Bacteria	OTU_1690	NA	NA	NA	NA	NA	-0.0440525	0.390306	-0.452922	0.437214
Bacteria	OTU_1691	NA	NA	NA	NA	NA	0.0144466	0.247182	-0.393879	0.405894
Bacteria	OTU_1692	Bacteroidetes	Bacteroidia	Bacteroidales	NA	NA	0.00973197	0.253145	-0.370407	0.418262
Bacteria	OTU_1694	NA	NA	NA	NA	NA	-0.124082	0.79971	-0.653421	0.371816
Bacteria	OTU_1695	Bacteroidetes	NA	NA	NA	NA	0.00215915	0.212766	-0.380711	0.349853
Bacteria	OTU_1696	Bacteroidetes	Bacteroidia	Bacteroidales	NA	NA	-0.0143904	0.276376	-0.44763	0.368277
Bacteria	OTU_1697	Firmicutes	Clostridia	Clostridiales	Ruminococcaceae	NA	0.0265988	0.346848	-0.365699	0.440037
Bacteria	OTU_1698	Firmicutes	Negativicutes	Selenomonadales	Veillonellaceae	NA	-0.00176736	0.22407	-0.416308	0.381824
Bacteria	OTU_1699	Bacteroidetes	NA	NA	NA	NA	0.0304907	0.289038	-0.380582	0.41932
Bacteria	OTU_17	Bacteroidetes	Bacteroidia	Bacteroidales	Prevotellaceae	Prevotella	-0.00667232	0.263759	-0.426547	0.38661
Bacteria	OTU_170	Bacteroidetes	Bacteroidia	Bacteroidales	Prevotellaceae	NA	0.0191842	0.23778	-0.404816	0.359513
Bacteria	OTU_1700	NA	NA	NA	NA	NA	0.00909802	0.206562	-0.391923	0.350719
Bacteria	OTU_1701	Firmicutes	Negativicutes	Selenomonadales	NA	NA	0.0421825	0.367587	-0.397854	0.466866
Bacteria	OTU_1703	NA	NA	NA	NA	NA	-0.0248158	0.284078	-0.430568	0.401141
Bacteria	OTU_1704	Firmicutes	Clostridia	Clostridiales	Ruminococcaceae	NA	0.0126329	0.257152	-0.377332	0.46588
Bacteria	OTU_1705	Firmicutes	Clostridia	Clostridiales	Lachnospiraceae	Lachnospiracea_incertae_sedis	0.00412498	0.251676	-0.383086	0.389648
Bacteria	OTU_1706	Firmicutes	Clostridia	Clostridiales	NA	NA	-0.00576612	0.229148	-0.350622	0.40564
Bacteria	OTU_1707	Bacteroidetes	Bacteroidia	Bacteroidales	Prevotellaceae	Prevotella	-0.0369823	0.338453	-0.463153	0.364307
Bacteria	OTU_1708	NA	NA	NA	NA	NA	-0.00421589	0.22252	-0.362138	0.374168
Bacteria	OTU_1709	Spirochaetes	Spirochaetia	Spirochaetales	Spirochaetaceae	Treponema	-0.0110865	0.260232	-0.383664	0.445875
Bacteria	OTU_171	Bacteroidetes	Bacteroidia	Bacteroidales	NA	NA	0.0154602	0.290294	-0.378183	0.397544
Bacteria	OTU_1710	NA	NA	NA	NA	NA	0.0178195	0.278531	-0.434875	0.366428
Bacteria	OTU_1711	NA	NA	NA	NA	NA	0.00379044	0.219927	-0.410161	0.355116
Bacteria	OTU_1712	Spirochaetes	Spirochaetia	Spirochaetales	Spirochaetaceae	NA	-0.00511486	0.255692	-0.48253	0.380096
Bacteria	OTU_1713	Bacteroidetes	Bacteroidia	Bacteroidales	Prevotellaceae	Prevotella	0.0110537	0.248662	-0.376752	0.434752
Bacteria	OTU_1714	Bacteroidetes	Bacteroidia	Bacteroidales	Prevotellaceae	NA	-0.00580136	0.242436	-0.399953	0.373979
Bacteria	OTU_1715	Bacteroidetes	Bacteroidia	Bacteroidales	NA	NA	0.00445436	0.248	-0.441752	0.414622
Bacteria	OTU_1717	NA	NA	NA	NA	NA	-0.01127	0.230738	-0.36519	0.417358
Bacteria	OTU_1719	Firmicutes	Clostridia	Clostridiales	Ruminococcaceae	NA	0.0231892	0.284543	-0.366711	0.446393
Bacteria	OTU_172	Bacteroidetes	Bacteroidia	Bacteroidales	NA	NA	-0.0242618	0.309826	-0.461989	0.348926
Bacteria	OTU_1720	Firmicutes	Clostridia	Clostridiales	Lachnospiraceae	NA	0.00370796	0.240228	-0.436852	0.387441
Bacteria	OTU_1721	Bacteroidetes	NA	NA	NA	NA	-0.0122349	0.268549	-0.421303	0.427979
Bacteria	OTU_1722	Firmicutes	Clostridia	Clostridiales	Lachnospiraceae	NA	-0.00220507	0.250959	-0.409809	0.341113
Bacteria	OTU_1723	Firmicutes	Clostridia	Clostridiales	Ruminococcaceae	NA	-0.0268647	0.286586	-0.449039	0.344195
Bacteria	OTU_1724	NA	NA	NA	NA	NA	0.0183615	0.24959	-0.350925	0.40723
Bacteria	OTU_1726	Firmicutes	Clostridia	Clostridiales	Ruminococcaceae	NA	-0.00549556	0.258618	-0.438992	0.392603
Bacteria	OTU_1727	Firmicutes	Clostridia	Clostridiales	Lachnospiraceae	NA	-0.0181352	0.308152	-0.426363	0.361147
Bacteria	OTU_1728	Firmicutes	Clostridia	Clostridiales	Clostridiales_Incertae Sedis XIII	Anaerovorax	0.0189812	0.266468	-0.408532	0.467397
Bacteria	OTU_1729	Firmicutes	NA	NA	NA	NA	-0.0127282	0.239326	-0.404413	0.365426
Bacteria	OTU_173	Bacteroidetes	Bacteroidia	Bacteroidales	Prevotellaceae	Prevotella	-0.0391155	0.372323	-0.452471	0.368559
Bacteria	OTU_1730	Bacteroidetes	Bacteroidia	Bacteroidales	Prevotellaceae	Prevotella	0.0128168	0.264137	-0.385752	0.421257
Bacteria	OTU_1731	Bacteroidetes	NA	NA	NA	NA	0.00479998	0.225201	-0.371602	0.373768
Bacteria	OTU_1733	Firmicutes	Clostridia	Clostridiales	Lachnospiraceae	NA	0.0273905	0.281848	-0.411554	0.453113
Bacteria	OTU_1734	Bacteroidetes	NA	NA	NA	NA	-0.013725	0.262268	-0.421872	0.417688
Bacteria	OTU_1736	NA	NA	NA	NA	NA	-0.001058	0.247428	-0.358742	0.377384
Bacteria	OTU_1737	Bacteroidetes	NA	NA	NA	NA	0.00788511	0.247023	-0.399078	0.383616
Bacteria	OTU_1739	Bacteroidetes	Bacteroidia	Bacteroidales	Prevotellaceae	Hallella	0.00573925	0.270866	-0.430623	0.384505
Bacteria	OTU_174	Fibrobacteres	Fibrobacteria	Fibrobacterales	Fibrobacteraceae	Fibrobacter	-0.00335098	0.291986	-0.401028	0.4086
Bacteria	OTU_1740	Firmicutes	Clostridia	Clostridiales	NA	NA	-0.0136895	0.269442	-0.43015	0.403084
Bacteria	OTU_1742	Bacteroidetes	Bacteroidia	Bacteroidales	Prevotellaceae	NA	-0.118071	0.736023	-0.57516	0.444772
Bacteria	OTU_1744	NA	NA	NA	NA	NA	-0.00766182	0.245782	-0.383417	0.412858
Bacteria	OTU_1745	Bacteroidetes	NA	NA	NA	NA	-0.00492849	0.256426	-0.378351	0.405151
Bacteria	OTU_1746	Bacteroidetes	Bacteroidia	Bacteroidales	Prevotellaceae	NA	-0.00133248	0.247908	-0.400253	0.381657
Bacteria	OTU_1747	Bacteroidetes	Bacteroidia	Bacteroidales	Prevotellaceae	NA	-0.00901374	0.248465	-0.431672	0.380479
Bacteria	OTU_1748	Bacteroidetes	Bacteroidia	Bacteroidales	NA	NA	-0.00723344	0.257385	-0.420135	0.385819
Bacteria	OTU_1749	Bacteroidetes	Bacteroidia	Bacteroidales	NA	NA	0.00135284	0.243824	-0.448661	0.3959
Bacteria	OTU_175	Bacteroidetes	Bacteroidia	Bacteroidales	Prevotellaceae	Hallella	-0.0242097	0.31481	-0.409246	0.422641
Bacteria	OTU_1750	Bacteroidetes	Bacteroidia	Bacteroidales	NA	NA	-0.00160214	0.253555	-0.379652	0.424224
Bacteria	OTU_1751	Bacteroidetes	Bacteroidia	Bacteroidales	NA	NA	0.00326342	0.246999	-0.379646	0.406234
Bacteria	OTU_1752	Bacteroidetes	Bacteroidia	Bacteroidales	NA	NA	-0.000258184	0.235907	-0.390217	0.364333
Bacteria	OTU_1753	Firmicutes	NA	NA	NA	NA	-0.056294	0.415596	-0.496992	0.439791
Bacteria	OTU_1755	Firmicutes	Clostridia	Clostridiales	Lachnospiraceae	NA	-0.0211197	0.255627	-0.397918	0.386649
Bacteria	OTU_1757	Bacteroidetes	Bacteroidia	Bacteroidales	Prevotellaceae	NA	-0.00144196	0.229226	-0.316401	0.441424
Bacteria	OTU_1758	Bacteroidetes	Bacteroidia	Bacteroidales	NA	NA	-0.00490179	0.261577	-0.455653	0.34242
Bacteria	OTU_1759	Proteobacteria	Alphaproteobacteria	NA	NA	NA	0.00720606	0.276575	-0.428139	0.426774
Bacteria	OTU_176	Bacteroidetes	NA	NA	NA	NA	-0.000860109	0.250491	-0.392053	0.43139
Bacteria	OTU_1760	Bacteroidetes	NA	NA	NA	NA	0.00304549	0.242242	-0.365177	0.405153
Bacteria	OTU_1761	NA	NA	NA	NA	NA	-0.0125719	0.243881	-0.383685	0.394076
Bacteria	OTU_1762	Bacteroidetes	Bacteroidia	Bacteroidales	Prevotellaceae	Prevotella	-0.0112383	0.258427	-0.415529	0.372578
Bacteria	OTU_1763	Bacteroidetes	Bacteroidia	Bacteroidales	NA	NA	-0.0106937	0.237055	-0.350163	0.462565
Bacteria	OTU_1764	SR1	SR1_genera_incertae_sedis	SR1_genera_incertae_sedis	SR1_genera_incertae_sedis	SR1_genera_incertae_sedis	-0.0167011	0.255666	-0.379534	0.36625
Bacteria	OTU_1765	Bacteroidetes	Bacteroidia	Bacteroidales	Prevotellaceae	NA	-0.00488194	0.226352	-0.322485	0.385922
Bacteria	OTU_1766	Firmicutes	Clostridia	Clostridiales	Ruminococcaceae	NA	0.0487685	0.40993	-0.429771	0.474387
Bacteria	OTU_1767	Bacteroidetes	Bacteroidia	Bacteroidales	Prevotellaceae	NA	-0.0219157	0.252402	-0.394658	0.346108
Bacteria	OTU_1768	Firmicutes	Clostridia	Clostridiales	Lachnospiraceae	NA	0.022939	0.270956	-0.381268	0.422781
Bacteria	OTU_1769	Bacteroidetes	Bacteroidia	Bacteroidales	Prevotellaceae	Prevotella	-0.01313	0.25079	-0.444238	0.379047
Bacteria	OTU_177	Candidatus Saccharibacteria	Saccharibacteria_genera_incertae_sedis	Saccharibacteria_genera_incertae_sedis	Saccharibacteria_genera_incertae_sedis	Saccharibacteria_genera_incertae_sedis	0.0244546	0.288079	-0.389935	0.390651
Bacteria	OTU_1770	NA	NA	NA	NA	NA	0.0160864	0.258072	-0.41814	0.404542
Bacteria	OTU_1771	Firmicutes	Clostridia	Clostridiales	Lachnospiraceae	NA	0.0127808	0.24592	-0.35569	0.459268
Bacteria	OTU_1773	Firmicutes	Clostridia	Clostridiales	Lachnospiraceae	NA	0.000315626	0.25287	-0.378215	0.386236
Bacteria	OTU_1774	Bacteroidetes	Bacteroidia	Bacteroidales	NA	NA	-0.0240583	0.290879	-0.467003	0.321388
Bacteria	OTU_1775	Firmicutes	Clostridia	Clostridiales	Lachnospiraceae	Butyrivibrio	-0.000265055	0.244869	-0.419847	0.372554
Bacteria	OTU_1776	Bacteroidetes	Bacteroidia	Bacteroidales	NA	NA	0.000623498	0.256125	-0.42458	0.407114
Bacteria	OTU_1777	Tenericutes	Mollicutes	Anaeroplasmatales	Anaeroplasmataceae	Anaeroplasma	-0.00551996	0.237276	-0.359371	0.388846
Bacteria	OTU_1778	Bacteroidetes	Bacteroidia	Bacteroidales	Prevotellaceae	Prevotella	0.0331461	0.31248	-0.387365	0.458131
Bacteria	OTU_1779	Bacteroidetes	Bacteroidia	Bacteroidales	Prevotellaceae	Prevotella	-0.00709779	0.264808	-0.3658	0.37355
Bacteria	OTU_178	Bacteroidetes	Bacteroidia	Bacteroidales	Prevotellaceae	Prevotella	-0.00132174	0.244113	-0.36777	0.411033
Bacteria	OTU_1780	Firmicutes	Clostridia	Clostridiales	Lachnospiraceae	NA	-0.000282929	0.24488	-0.441532	0.424603
Bacteria	OTU_1781	Bacteroidetes	NA	NA	NA	NA	-0.00719524	0.248503	-0.392664	0.373014
Bacteria	OTU_1782	Firmicutes	Clostridia	Clostridiales	Ruminococcaceae	NA	0.00152749	0.225707	-0.424568	0.361141
Bacteria	OTU_1783	Firmicutes	Clostridia	Clostridiales	Lachnospiraceae	Pseudobutyrivibrio	0.0119828	0.260452	-0.440394	0.384102
Bacteria	OTU_1784	NA	NA	NA	NA	NA	-0.0183568	0.280064	-0.435435	0.346669
Bacteria	OTU_1785	NA	NA	NA	NA	NA	-0.0275228	0.252032	-0.447254	0.385041
Bacteria	OTU_1787	NA	NA	NA	NA	NA	-0.00805417	0.252856	-0.398005	0.367709
Bacteria	OTU_1788	Bacteroidetes	Bacteroidia	Bacteroidales	Prevotellaceae	Prevotella	-0.00241105	0.239866	-0.334139	0.452986
Bacteria	OTU_1789	Firmicutes	Clostridia	Clostridiales	Lachnospiraceae	NA	-0.0038953	0.250168	-0.453017	0.366762
Bacteria	OTU_179	Fibrobacteres	Fibrobacteria	Fibrobacterales	Fibrobacteraceae	Fibrobacter	0.0111895	0.245543	-0.368921	0.432581
Bacteria	OTU_1791	Bacteroidetes	NA	NA	NA	NA	-0.0153157	0.265428	-0.413417	0.370933
Bacteria	OTU_1792	Bacteroidetes	Bacteroidia	Bacteroidales	Prevotellaceae	NA	0.00327492	0.257711	-0.410161	0.383848
Bacteria	OTU_1793	Firmicutes	Clostridia	Clostridiales	Lachnospiraceae	Lachnospiracea_incertae_sedis	0.0203412	0.295755	-0.392403	0.4428
Bacteria	OTU_1794	Firmicutes	Negativicutes	Selenomonadales	Veillonellaceae	Anaerovibrio	-0.00556175	0.265538	-0.41547	0.393928
Bacteria	OTU_1795	NA	NA	NA	NA	NA	-0.0206371	0.293663	-0.452632	0.385996
Bacteria	OTU_1796	Bacteroidetes	NA	NA	NA	NA	-0.00612058	0.224675	-0.380817	0.400953
Bacteria	OTU_1797	Bacteroidetes	Bacteroidia	Bacteroidales	NA	NA	0.0319969	0.331881	-0.406971	0.497233
Bacteria	OTU_1798	Firmicutes	Clostridia	Clostridiales	NA	NA	-0.0220265	0.275246	-0.464261	0.348041
Bacteria	OTU_1799	Firmicutes	Clostridia	Clostridiales	Ruminococcaceae	NA	0.00350136	0.248007	-0.413563	0.363554
Bacteria	OTU_18	Bacteroidetes	Bacteroidia	Bacteroidales	Prevotellaceae	Prevotella	-0.0227522	0.311986	-0.425872	0.405093
Bacteria	OTU_180	Firmicutes	Clostridia	Clostridiales	Lachnospiraceae	Butyrivibrio	0.00239112	0.278863	-0.351384	0.419332
Bacteria	OTU_1800	Firmicutes	Clostridia	Clostridiales	Lachnospiraceae	NA	0.0112343	0.257211	-0.354932	0.415454
Bacteria	OTU_1801	Bacteroidetes	Bacteroidia	Bacteroidales	Prevotellaceae	NA	0.037946	0.352523	-0.376929	0.446497
Bacteria	OTU_1802	NA	NA	NA	NA	NA	-0.000230253	0.24399	-0.404815	0.358145
Bacteria	OTU_1803	NA	NA	NA	NA	NA	0.0148777	0.260147	-0.382554	0.442257
Bacteria	OTU_1804	Firmicutes	Clostridia	Clostridiales	NA	NA	0.000817986	0.220611	-0.397338	0.366447
Bacteria	OTU_1805	NA	NA	NA	NA	NA	0.0120828	0.224678	-0.380881	0.380432
Bacteria	OTU_1806	NA	NA	NA	NA	NA	0.00381871	0.203783	-0.383694	0.383537
Bacteria	OTU_1807	Bacteroidetes	Bacteroidia	Bacteroidales	Prevotellaceae	Prevotella	0.0266084	0.306905	-0.411195	0.444607
Bacteria	OTU_1808	Firmicutes	NA	NA	NA	NA	0.00838632	0.245114	-0.379838	0.447513
Bacteria	OTU_1809	Bacteroidetes	Bacteroidia	Bacteroidales	Prevotellaceae	NA	0.00923161	0.231415	-0.384299	0.419337
Bacteria	OTU_181	Bacteroidetes	Bacteroidia	Bacteroidales	NA	NA	-0.0139364	0.270151	-0.386076	0.386553
Bacteria	OTU_1810	NA	NA	NA	NA	NA	0.00235069	0.259055	-0.437172	0.357286
Bacteria	OTU_1811	Bacteroidetes	Bacteroidia	Bacteroidales	NA	NA	0.0022281	0.229637	-0.41994	0.377571
Bacteria	OTU_1812	Bacteroidetes	Bacteroidia	Bacteroidales	NA	NA	-0.0322382	0.317668	-0.436169	0.344665
Bacteria	OTU_1813	NA	NA	NA	NA	NA	-0.0116952	0.232558	-0.418998	0.356506
Bacteria	OTU_1814	Firmicutes	Clostridia	Clostridiales	Lachnospiraceae	NA	-0.00677008	0.264284	-0.38825	0.412396
Bacteria	OTU_1815	Bacteroidetes	NA	NA	NA	NA	0.00286253	0.22676	-0.387357	0.357865
Bacteria	OTU_1816	Firmicutes	Clostridia	Clostridiales	Lachnospiraceae	NA	0.0187144	0.273467	-0.410808	0.404861
Bacteria	OTU_1818	Firmicutes	Clostridia	Clostridiales	NA	NA	0.026654	0.287575	-0.342292	0.464182
Bacteria	OTU_1819	Bacteroidetes	Bacteroidia	Bacteroidales	Porphyromonadaceae	NA	0.00846685	0.261452	-0.448011	0.356338
Bacteria	OTU_182	Bacteroidetes	Bacteroidia	Bacteroidales	NA	NA	0.0254407	0.281208	-0.384522	0.434996
Bacteria	OTU_1820	Bacteroidetes	NA	NA	NA	NA	-0.026611	0.323313	-0.416679	0.382686
Bacteria	OTU_1821	Candidatus Saccharibacteria	Saccharibacteria_genera_incertae_sedis	Saccharibacteria_genera_incertae_sedis	Saccharibacteria_genera_incertae_sedis	Saccharibacteria_genera_incertae_sedis	-0.0153295	0.295008	-0.390331	0.418866
Bacteria	OTU_1822	NA	NA	NA	NA	NA	0.0253456	0.285982	-0.391417	0.392934
Bacteria	OTU_1823	Bacteroidetes	Bacteroidia	Bacteroidales	NA	NA	0.0192776	0.271165	-0.411758	0.422537
Bacteria	OTU_1824	Firmicutes	Clostridia	Clostridiales	Lachnospiraceae	NA	-0.0167382	0.267066	-0.421562	0.395215
Bacteria	OTU_1825	NA	NA	NA	NA	NA	-0.00909894	0.233922	-0.408433	0.353656
Bacteria	OTU_1826	Bacteroidetes	Bacteroidia	Bacteroidales	Bacteroidaceae	Anaerorhabdus	-0.00505098	0.243365	-0.396315	0.42846
Bacteria	OTU_1827	Firmicutes	NA	NA	NA	NA	-0.00768456	0.247274	-0.461508	0.370149
Bacteria	OTU_1828	Firmicutes	Clostridia	Clostridiales	NA	NA	0.0274021	0.267931	-0.339674	0.495922
Bacteria	OTU_1829	NA	NA	NA	NA	NA	-0.0062668	0.217113	-0.388725	0.371884
Bacteria	OTU_183	Bacteroidetes	Bacteroidia	Bacteroidales	Prevotellaceae	NA	0.0162239	0.262735	-0.42647	0.390799
Bacteria	OTU_1830	Firmicutes	Clostridia	Clostridiales	Lachnospiraceae	NA	0.0170441	0.264169	-0.436426	0.41618
Bacteria	OTU_1831	NA	NA	NA	NA	NA	-0.0323472	0.299766	-0.428959	0.404674
Bacteria	OTU_1832	Bacteroidetes	Bacteroidia	Bacteroidales	NA	NA	0.00909524	0.251125	-0.431681	0.412533
Bacteria	OTU_1833	Bacteroidetes	Bacteroidia	Bacteroidales	NA	NA	-0.00743744	0.275301	-0.345441	0.465121
Bacteria	OTU_1834	Firmicutes	Clostridia	Clostridiales	NA	NA	0.00634652	0.223297	-0.396793	0.36475
Bacteria	OTU_1835	Bacteroidetes	NA	NA	NA	NA	0.00790998	0.25261	-0.438616	0.378382
Bacteria	OTU_1836	Firmicutes	Clostridia	Clostridiales	Ruminococcaceae	NA	0.052391	0.330922	-0.327181	0.521261
Bacteria	OTU_1837	Firmicutes	Clostridia	Clostridiales	Ruminococcaceae	NA	0.00799915	0.236504	-0.375833	0.426587
Bacteria	OTU_1838	Bacteroidetes	Bacteroidia	Bacteroidales	NA	NA	0.00640336	0.243812	-0.400431	0.377318
Bacteria	OTU_1839	NA	NA	NA	NA	NA	0.0154569	0.270683	-0.420229	0.435571
Bacteria	OTU_184	Bacteroidetes	Bacteroidia	Bacteroidales	NA	NA	0.0225554	0.28983	-0.415287	0.380185
Bacteria	OTU_1840	Bacteroidetes	Bacteroidia	Bacteroidales	NA	NA	0.0144596	0.279401	-0.361289	0.435174
Bacteria	OTU_1841	NA	NA	NA	NA	NA	-0.0114405	0.274578	-0.404513	0.374093
Bacteria	OTU_1842	Bacteroidetes	Bacteroidia	Bacteroidales	Prevotellaceae	NA	0.033712	0.30113	-0.394353	0.421593
Bacteria	OTU_1843	Bacteroidetes	NA	NA	NA	NA	0.0109862	0.245817	-0.38408	0.360483
Bacteria	OTU_1844	Firmicutes	Erysipelotrichia	Erysipelotrichales	Erysipelotrichaceae	NA	0.0111816	0.245342	-0.450923	0.379341
Bacteria	OTU_1846	Bacteroidetes	Bacteroidia	Bacteroidales	NA	NA	-0.0243861	0.32322	-0.414462	0.380172
Bacteria	OTU_1847	Tenericutes	Mollicutes	Anaeroplasmatales	Anaeroplasmataceae	Anaeroplasma	-0.0203453	0.297632	-0.428863	0.404192
Bacteria	OTU_1848	Firmicutes	Clostridia	Clostridiales	Ruminococcaceae	NA	-0.000993734	0.279747	-0.404319	0.398438
Bacteria	OTU_1849	NA	NA	NA	NA	NA	-0.0107771	0.275907	-0.460675	0.353126
Bacteria	OTU_185	Bacteroidetes	Bacteroidia	Bacteroidales	NA	NA	-0.00808439	0.244306	-0.433743	0.303695
Bacteria	OTU_1850	Bacteroidetes	Bacteroidia	Bacteroidales	Prevotellaceae	NA	-0.00546738	0.257046	-0.430156	0.363326
Bacteria	OTU_1851	Bacteroidetes	NA	NA	NA	NA	-0.00974434	0.230697	-0.38193	0.413548
Bacteria	OTU_1852	Bacteroidetes	Bacteroidia	Bacteroidales	Prevotellaceae	Prevotella	0.00647912	0.253984	-0.396997	0.396132
Bacteria	OTU_1853	NA	NA	NA	NA	NA	0.0145479	0.262564	-0.442779	0.364539
Bacteria	OTU_1854	NA	NA	NA	NA	NA	-0.00595578	0.246295	-0.417158	0.330263
Bacteria	OTU_1855	Firmicutes	Clostridia	Clostridiales	Lachnospiraceae	NA	0.00453374	0.244088	-0.382196	0.39877
Bacteria	OTU_1856	Spirochaetes	Spirochaetia	Spirochaetales	Spirochaetaceae	Treponema	0.00098203	0.25998	-0.427276	0.409415
Bacteria	OTU_1857	Spirochaetes	Spirochaetia	Spirochaetales	NA	NA	0.0107834	0.247333	-0.384781	0.433943
Bacteria	OTU_1858	NA	NA	NA	NA	NA	0.00600975	0.218671	-0.367674	0.395129
Bacteria	OTU_186	Bacteroidetes	NA	NA	NA	NA	0.0211848	0.286749	-0.325457	0.439393
Bacteria	OTU_1860	Firmicutes	Clostridia	Clostridiales	Ruminococcaceae	NA	0.0184853	0.24932	-0.358053	0.428495
Bacteria	OTU_1862	Bacteroidetes	Bacteroidia	Bacteroidales	NA	NA	0.0279347	0.273405	-0.367571	0.456293
Bacteria	OTU_1863	NA	NA	NA	NA	NA	0.00627747	0.246955	-0.41228	0.369338
Bacteria	OTU_1864	Bacteroidetes	Bacteroidia	Bacteroidales	NA	NA	0.0233823	0.285187	-0.404016	0.419029
Bacteria	OTU_1867	NA	NA	NA	NA	NA	0.0306643	0.281634	-0.360898	0.412512
Bacteria	OTU_1868	Bacteroidetes	Bacteroidia	Bacteroidales	Prevotellaceae	NA	0.0119433	0.253572	-0.337174	0.480094
Bacteria	OTU_1869	Bacteroidetes	Bacteroidia	Bacteroidales	Prevotellaceae	Prevotella	0.00243158	0.258529	-0.369728	0.391532
Bacteria	OTU_187	Bacteroidetes	Bacteroidia	Bacteroidales	Prevotellaceae	Prevotella	0.00203283	0.276617	-0.418196	0.390899
Bacteria	OTU_1871	Bacteroidetes	Bacteroidia	Bacteroidales	NA	NA	-0.0037914	0.258782	-0.392469	0.439464
Bacteria	OTU_1874	Bacteroidetes	Bacteroidia	Bacteroidales	Prevotellaceae	Prevotella	-0.0224768	0.317539	-0.408259	0.433003
Bacteria	OTU_1875	Firmicutes	Negativicutes	Selenomonadales	NA	NA	0.0352609	0.39395	-0.41921	0.407411
Bacteria	OTU_1876	Firmicutes	NA	NA	NA	NA	-0.0071966	0.264835	-0.397342	0.383232
Bacteria	OTU_1877	Bacteroidetes	Bacteroidia	Bacteroidales	Prevotellaceae	Prevotella	0.0125014	0.270295	-0.374676	0.456839
Bacteria	OTU_1878	Firmicutes	Clostridia	Clostridiales	Lachnospiraceae	NA	0.000453469	0.243434	-0.36184	0.414752
Bacteria	OTU_1879	Bacteroidetes	Bacteroidia	Bacteroidales	NA	NA	-0.00246865	0.225421	-0.369961	0.397838
Bacteria	OTU_188	Bacteroidetes	Bacteroidia	Bacteroidales	Prevotellaceae	Prevotella	-0.00161885	0.307483	-0.442527	0.374371
Bacteria	OTU_1881	NA	NA	NA	NA	NA	0.00128197	0.23823	-0.385223	0.391553
Bacteria	OTU_1882	Bacteroidetes	Bacteroidia	Bacteroidales	Prevotellaceae	Prevotella	0.00698958	0.246543	-0.340765	0.479425
Bacteria	OTU_1883	Firmicutes	Clostridia	NA	NA	NA	-0.0531466	0.41924	-0.48782	0.405437
Bacteria	OTU_1884	Bacteroidetes	Bacteroidia	Bacteroidales	Prevotellaceae	NA	-0.0286345	0.285994	-0.459728	0.427942
Bacteria	OTU_1885	NA	NA	NA	NA	NA	-0.00852293	0.255401	-0.440391	0.376733
Bacteria	OTU_1886	Bacteroidetes	Bacteroidia	Bacteroidales	Prevotellaceae	Prevotella	0.0182124	0.260429	-0.396141	0.391766
Bacteria	OTU_1887	Bacteroidetes	Bacteroidia	Bacteroidales	Prevotellaceae	NA	-0.0164343	0.252275	-0.396997	0.399124
Bacteria	OTU_1888	Firmicutes	Clostridia	Clostridiales	Lachnospiraceae	NA	-0.0120823	0.251515	-0.389414	0.387675
Bacteria	OTU_189	Firmicutes	NA	NA	NA	NA	0.0163561	0.271874	-0.420497	0.433477
Bacteria	OTU_1890	Firmicutes	Clostridia	Clostridiales	NA	NA	-0.0116844	0.257005	-0.366729	0.37849
Bacteria	OTU_1891	Firmicutes	Clostridia	Clostridiales	NA	NA	-0.0116336	0.259142	-0.40405	0.386497
Bacteria	OTU_1892	Firmicutes	Clostridia	Clostridiales	Lachnospiraceae	NA	-0.0130731	0.219959	-0.433406	0.374098
Bacteria	OTU_1894	Spirochaetes	Spirochaetia	Spirochaetales	Spirochaetaceae	NA	0.0297818	0.315516	-0.348768	0.46127
Bacteria	OTU_1895	Bacteroidetes	Bacteroidia	Bacteroidales	NA	NA	0.0184332	0.271206	-0.369785	0.408051
Bacteria	OTU_1896	Bacteroidetes	Bacteroidia	Bacteroidales	Prevotellaceae	Prevotella	-0.00100935	0.237952	-0.440023	0.350226
Bacteria	OTU_1897	Bacteroidetes	Bacteroidia	Bacteroidales	NA	NA	-0.00882935	0.250243	-0.462482	0.372422
Bacteria	OTU_1898	Tenericutes	Mollicutes	Anaeroplasmatales	Anaeroplasmataceae	Anaeroplasma	-0.0154474	0.258052	-0.343643	0.404657
Bacteria	OTU_1899	NA	NA	NA	NA	NA	-0.0043515	0.227341	-0.360616	0.351623
Bacteria	OTU_19	Bacteroidetes	Bacteroidia	Bacteroidales	Porphyromonadaceae	NA	-0.00482333	0.240894	-0.391723	0.375582
Bacteria	OTU_190	Firmicutes	Erysipelotrichia	Erysipelotrichales	Erysipelotrichaceae	Sharpea	0.0114429	0.227361	-0.375464	0.385655
Bacteria	OTU_1900	NA	NA	NA	NA	NA	-0.0228951	0.292838	-0.408083	0.385598
Bacteria	OTU_1901	Lentisphaerae	Oligosphaeria	Oligosphaerales	Oligosphaeraceae	Oligosphaera	-0.0260959	0.263741	-0.41151	0.392565
Bacteria	OTU_1902	NA	NA	NA	NA	NA	-0.0288524	0.323001	-0.393366	0.445837
Bacteria	OTU_1903	Bacteroidetes	Bacteroidia	Bacteroidales	Prevotellaceae	NA	-0.0290495	0.326697	-0.430054	0.364302
Bacteria	OTU_1904	Proteobacteria	Alphaproteobacteria	Rhodospirillales	Acetobacteraceae	Acetobacter	0.0165485	0.254756	-0.420004	0.417683
Bacteria	OTU_1905	Bacteroidetes	NA	NA	NA	NA	0.0203543	0.287983	-0.368569	0.42762
Bacteria	OTU_1906	Bacteroidetes	NA	NA	NA	NA	-0.00585159	0.236152	-0.386854	0.390479
Bacteria	OTU_1908	NA	NA	NA	NA	NA	-0.067402	0.461552	-0.497885	0.398874
Bacteria	OTU_191	Bacteroidetes	Bacteroidia	Bacteroidales	NA	NA	0.00627078	0.261328	-0.38448	0.436961
Bacteria	OTU_1910	Bacteroidetes	Bacteroidia	Bacteroidales	NA	NA	-0.00837632	0.23865	-0.374131	0.367662
Bacteria	OTU_1911	NA	NA	NA	NA	NA	-0.0184321	0.247762	-0.384804	0.431327
Bacteria	OTU_1912	NA	NA	NA	NA	NA	-0.0229267	0.274954	-0.476145	0.31843
Bacteria	OTU_1913	Proteobacteria	Betaproteobacteria	Burkholderiales	Comamonadaceae	NA	-0.0160955	0.256788	-0.436332	0.388776
Bacteria	OTU_1914	Firmicutes	Clostridia	Clostridiales	NA	NA	-0.00118468	0.254612	-0.426239	0.40733
Bacteria	OTU_1915	Bacteroidetes	NA	NA	NA	NA	-0.00929611	0.257199	-0.430196	0.335306
Bacteria	OTU_1916	NA	NA	NA	NA	NA	0.0278844	0.271505	-0.385352	0.432779
Bacteria	OTU_1917	Firmicutes	Clostridia	Clostridiales	NA	NA	0.00375952	0.240017	-0.394191	0.413476
Bacteria	OTU_1918	Firmicutes	Clostridia	Clostridiales	NA	NA	0.00796316	0.230989	-0.37115	0.380069
Bacteria	OTU_1919	Firmicutes	Clostridia	Clostridiales	NA	NA	-0.00300439	0.241916	-0.393721	0.346477
Bacteria	OTU_192	Bacteroidetes	Bacteroidia	Bacteroidales	Prevotellaceae	Prevotella	-0.00323346	0.258735	-0.34445	0.427272
Bacteria	OTU_1920	Firmicutes	Clostridia	Clostridiales	NA	NA	0.0355122	0.315704	-0.330666	0.479064
Bacteria	OTU_1921	Bacteroidetes	Bacteroidia	Bacteroidales	Prevotellaceae	Prevotella	-0.00246897	0.272718	-0.409595	0.390346
Bacteria	OTU_1924	Bacteroidetes	NA	NA	NA	NA	0.0263337	0.302305	-0.330484	0.474968
Bacteria	OTU_1925	Bacteroidetes	Bacteroidia	Bacteroidales	NA	NA	-0.0113593	0.22495	-0.412546	0.399935
Bacteria	OTU_1926	Candidatus Saccharibacteria	Saccharibacteria_genera_incertae_sedis	Saccharibacteria_genera_incertae_sedis	Saccharibacteria_genera_incertae_sedis	Saccharibacteria_genera_incertae_sedis	0.0165134	0.236859	-0.39013	0.388396
Bacteria	OTU_1928	Firmicutes	Clostridia	Clostridiales	Lachnospiraceae	NA	0.0393922	0.422499	-0.402554	0.473159
Bacteria	OTU_1929	Firmicutes	NA	NA	NA	NA	0.00114675	0.253597	-0.407738	0.396335
Bacteria	OTU_193	Bacteroidetes	Bacteroidia	Bacteroidales	NA	NA	0.00599428	0.229772	-0.388837	0.358151
Bacteria	OTU_1930	Bacteroidetes	Bacteroidia	Bacteroidales	Porphyromonadaceae	NA	-0.0142693	0.237603	-0.431748	0.388502
Bacteria	OTU_1931	Firmicutes	Clostridia	Clostridiales	Lachnospiraceae	NA	-0.0105442	0.272439	-0.401547	0.360274
Bacteria	OTU_1932	Spirochaetes	Spirochaetia	Spirochaetales	Spirochaetaceae	NA	-0.0195577	0.267009	-0.418214	0.341118
Bacteria	OTU_1933	Fibrobacteres	Fibrobacteria	Fibrobacterales	Fibrobacteraceae	Fibrobacter	-0.00123015	0.244323	-0.376781	0.416158
Bacteria	OTU_1934	Firmicutes	Clostridia	Clostridiales	Ruminococcaceae	NA	0.00853082	0.232219	-0.39825	0.438978
Bacteria	OTU_1935	Firmicutes	Clostridia	Clostridiales	Lachnospiraceae	Lachnospiracea_incertae_sedis	0.0125604	0.248716	-0.393582	0.435486
Bacteria	OTU_1936	Firmicutes	Clostridia	Clostridiales	Ruminococcaceae	NA	-0.0252087	0.310867	-0.431758	0.416748
Bacteria	OTU_1937	Elusimicrobia	Elusimicrobia	Elusimicrobiales	Elusimicrobiaceae	Elusimicrobium	0.0581064	0.418042	-0.445119	0.453262
Bacteria	OTU_1938	Tenericutes	Mollicutes	Anaeroplasmatales	Anaeroplasmataceae	Anaeroplasma	0.00805916	0.227289	-0.365594	0.372759
Bacteria	OTU_1939	Bacteroidetes	Bacteroidia	Bacteroidales	Prevotellaceae	NA	0.0104435	0.272113	-0.379193	0.366036
Bacteria	OTU_1940	Bacteroidetes	Bacteroidia	Bacteroidales	Prevotellaceae	NA	-0.0208237	0.26033	-0.406614	0.359033
Bacteria	OTU_1942	NA	NA	NA	NA	NA	0.0211741	0.253718	-0.377832	0.412301
Bacteria	OTU_1943	NA	NA	NA	NA	NA	0.00548941	0.232146	-0.367054	0.418167
Bacteria	OTU_1944	Firmicutes	Clostridia	Clostridiales	Lachnospiraceae	NA	-0.0375865	0.383496	-0.486679	0.378769
Bacteria	OTU_1946	Firmicutes	Clostridia	Clostridiales	Ruminococcaceae	NA	0.060925	0.467767	-0.318639	0.503621
Bacteria	OTU_1947	Firmicutes	Clostridia	Clostridiales	Ruminococcaceae	Ruminococcus	0.00594922	0.221798	-0.362942	0.409835
Bacteria	OTU_1948	NA	NA	NA	NA	NA	0.00896177	0.240583	-0.397814	0.361187
Bacteria	OTU_1949	Bacteroidetes	NA	NA	NA	NA	0.0299339	0.295411	-0.369903	0.440809
Bacteria	OTU_195	NA	NA	NA	NA	NA	-0.000479814	0.26549	-0.436349	0.389618
Bacteria	OTU_1950	NA	NA	NA	NA	NA	-0.00319924	0.239918	-0.413533	0.411082
Bacteria	OTU_1951	Bacteroidetes	NA	NA	NA	NA	-0.0219782	0.242909	-0.403682	0.385628
Bacteria	OTU_1952	NA	NA	NA	NA	NA	0.0101208	0.239676	-0.378044	0.418277
Bacteria	OTU_1953	Firmicutes	Clostridia	Clostridiales	Ruminococcaceae	NA	-0.022461	0.2812	-0.45277	0.344457
Bacteria	OTU_1954	Firmicutes	Clostridia	Clostridiales	Lachnospiraceae	NA	0.0114571	0.245516	-0.387784	0.417588
Bacteria	OTU_1955	Firmicutes	Clostridia	Clostridiales	NA	NA	-0.0425621	0.366389	-0.434376	0.426216
Bacteria	OTU_1956	Fibrobacteres	Fibrobacteria	Fibrobacterales	Fibrobacteraceae	Fibrobacter	0.0297941	0.304089	-0.410932	0.43981
Bacteria	OTU_1957	NA	NA	NA	NA	NA	0.0224426	0.265982	-0.358039	0.395
Bacteria	OTU_1958	Bacteroidetes	Bacteroidia	Bacteroidales	NA	NA	-0.00307823	0.251375	-0.405261	0.399162
Bacteria	OTU_1959	Firmicutes	Clostridia	Clostridiales	Lachnospiraceae	NA	-0.0356928	0.31135	-0.415261	0.392236
Bacteria	OTU_196	Bacteroidetes	Bacteroidia	Bacteroidales	Prevotellaceae	NA	-0.00566546	0.227355	-0.431909	0.353921
Bacteria	OTU_1960	NA	NA	NA	NA	NA	0.0113753	0.246586	-0.338006	0.422233
Bacteria	OTU_1961	Firmicutes	Negativicutes	Selenomonadales	Veillonellaceae	Anaerovibrio	0.036059	0.28259	-0.375516	0.451326
Bacteria	OTU_1962	Firmicutes	NA	NA	NA	NA	0.0482044	0.456077	-0.364106	0.53167
Bacteria	OTU_1963	Bacteroidetes	Bacteroidia	Bacteroidales	NA	NA	-0.000927417	0.240738	-0.42091	0.325718
Bacteria	OTU_1964	Firmicutes	Clostridia	Clostridiales	Ruminococcaceae	NA	-0.00524391	0.222576	-0.35598	0.396802
Bacteria	OTU_1965	NA	NA	NA	NA	NA	-0.0225877	0.274097	-0.412243	0.449172
Bacteria	OTU_1969	NA	NA	NA	NA	NA	-0.0471362	0.368271	-0.548319	0.321272
Bacteria	OTU_197	Spirochaetes	Spirochaetia	Spirochaetales	Spirochaetaceae	NA	0.0215143	0.271528	-0.379575	0.426763
Bacteria	OTU_1970	Firmicutes	Negativicutes	Selenomonadales	Veillonellaceae	Selenomonas	0.0166341	0.271928	-0.390206	0.394521
Bacteria	OTU_1971	Firmicutes	Clostridia	Clostridiales	Ruminococcaceae	NA	0.0203687	0.282945	-0.42439	0.374775
Bacteria	OTU_1973	Firmicutes	Clostridia	Clostridiales	NA	NA	0.0168172	0.270126	-0.395101	0.425475
Bacteria	OTU_1975	Bacteroidetes	Bacteroidia	Bacteroidales	Prevotellaceae	Prevotella	0.0180285	0.276744	-0.423867	0.411634
Bacteria	OTU_1978	Firmicutes	Clostridia	Clostridiales	Ruminococcaceae	Ruminococcus	-0.00969983	0.275212	-0.42732	0.358563
Bacteria	OTU_1979	Bacteroidetes	Bacteroidia	Bacteroidales	Porphyromonadaceae	NA	-0.00448869	0.247045	-0.355404	0.39222
Bacteria	OTU_198	Proteobacteria	Gammaproteobacteria	NA	NA	NA	0.00563252	0.249586	-0.382461	0.358045
Bacteria	OTU_1980	Bacteroidetes	Bacteroidia	Bacteroidales	NA	NA	-0.0275265	0.275826	-0.410844	0.371777
Bacteria	OTU_1981	Bacteroidetes	Bacteroidia	Bacteroidales	NA	NA	0.0437769	0.344941	-0.419461	0.414437
Bacteria	OTU_1982	Bacteroidetes	Bacteroidia	Bacteroidales	Prevotellaceae	Prevotella	-0.000664536	0.237564	-0.363365	0.405342
Bacteria	OTU_1983	NA	NA	NA	NA	NA	0.0352278	0.3167	-0.377302	0.526323
Bacteria	OTU_1984	Firmicutes	Clostridia	Clostridiales	NA	NA	-0.0443741	0.359522	-0.469049	0.378029
Bacteria	OTU_1986	Firmicutes	Clostridia	Clostridiales	Lachnospiraceae	NA	0.00175537	0.237872	-0.372047	0.423218
Bacteria	OTU_1987	NA	NA	NA	NA	NA	0.0228854	0.289826	-0.393402	0.443262
Bacteria	OTU_1988	Firmicutes	Clostridia	Clostridiales	NA	NA	-0.0354752	0.316174	-0.472349	0.357835
Bacteria	OTU_1989	Bacteroidetes	Bacteroidia	Bacteroidales	NA	NA	-0.00854086	0.250151	-0.379231	0.378451
Bacteria	OTU_199	Bacteroidetes	Bacteroidia	Bacteroidales	Prevotellaceae	NA	-0.00824815	0.268858	-0.39579	0.375848
Bacteria	OTU_1990	Bacteroidetes	NA	NA	NA	NA	0.0209055	0.251589	-0.35535	0.486974
Bacteria	OTU_1991	Bacteroidetes	Bacteroidia	Bacteroidales	Porphyromonadaceae	NA	-0.0134886	0.270413	-0.36457	0.438242
Bacteria	OTU_1992	Firmicutes	Clostridia	Clostridiales	Lachnospiraceae	NA	0.000647095	0.250078	-0.428882	0.404577
Bacteria	OTU_1994	Firmicutes	Clostridia	Clostridiales	Lachnospiraceae	Clostridium XlVa	0.0263408	0.27584	-0.410419	0.442257
Bacteria	OTU_1995	Firmicutes	Clostridia	Clostridiales	NA	NA	-0.0068896	0.295524	-0.439623	0.369945
Bacteria	OTU_1997	Bacteroidetes	Bacteroidia	Bacteroidales	Prevotellaceae	Prevotella	0.00106724	0.241595	-0.449842	0.378719
Bacteria	OTU_1998	Firmicutes	Clostridia	Clostridiales	Lachnospiraceae	Lachnospiracea_incertae_sedis	0.0299739	0.314111	-0.424425	0.38028
Bacteria	OTU_1999	Firmicutes	Clostridia	Clostridiales	Ruminococcaceae	NA	-0.00180948	0.24755	-0.38186	0.385536
Bacteria	OTU_2	Bacteroidetes	Bacteroidia	Bacteroidales	Prevotellaceae	NA	-0.00678712	0.249614	-0.361241	0.400457
Bacteria	OTU_20	Bacteroidetes	Bacteroidia	Bacteroidales	NA	NA	0.12814	0.738195	-0.454991	0.678946
Bacteria	OTU_200	Bacteroidetes	Bacteroidia	Bacteroidales	Prevotellaceae	NA	0.0322293	0.318919	-0.427159	0.430783
Bacteria	OTU_2000	Bacteroidetes	Bacteroidia	Bacteroidales	Prevotellaceae	Prevotella	-0.0180092	0.279287	-0.494372	0.379539
Bacteria	OTU_2002	Bacteroidetes	NA	NA	NA	NA	-0.0586566	0.383443	-0.541168	0.363705
Bacteria	OTU_2003	Bacteroidetes	Bacteroidia	Bacteroidales	Prevotellaceae	Prevotella	0.00261215	0.227057	-0.377999	0.406501
Bacteria	OTU_2005	Firmicutes	Clostridia	Clostridiales	Ruminococcaceae	NA	-0.038429	0.311451	-0.492621	0.370761
Bacteria	OTU_2006	Firmicutes	Clostridia	Clostridiales	NA	NA	0.0584845	0.389412	-0.364805	0.513506
Bacteria	OTU_2007	Bacteroidetes	Bacteroidia	Bacteroidales	NA	NA	-0.0127541	0.251777	-0.401767	0.42669
Bacteria	OTU_2008	Firmicutes	Clostridia	Clostridiales	NA	NA	-0.0154109	0.251143	-0.420536	0.40317
Bacteria	OTU_2009	Bacteroidetes	NA	NA	NA	NA	0.0586555	0.413925	-0.344114	0.48143
Bacteria	OTU_201	Bacteroidetes	NA	NA	NA	NA	0.0466788	0.371731	-0.380937	0.553222
Bacteria	OTU_2010	Bacteroidetes	Bacteroidia	Bacteroidales	NA	NA	0.00664464	0.233858	-0.401626	0.382767
Bacteria	OTU_2011	Bacteroidetes	NA	NA	NA	NA	-0.0209979	0.269665	-0.449524	0.383121
Bacteria	OTU_2012	Bacteroidetes	Bacteroidia	Bacteroidales	NA	NA	-0.0149138	0.229638	-0.425103	0.373712
Bacteria	OTU_2013	Firmicutes	Clostridia	Clostridiales	Ruminococcaceae	NA	-0.0196423	0.268515	-0.404052	0.396608
Bacteria	OTU_2014	Firmicutes	Clostridia	Clostridiales	Lachnospiraceae	NA	-0.0186642	0.247099	-0.381857	0.40827
Bacteria	OTU_2015	Firmicutes	Clostridia	Clostridiales	Ruminococcaceae	Oscillibacter	0.0653441	0.422844	-0.345354	0.634795
Bacteria	OTU_2016	Bacteroidetes	NA	NA	NA	NA	-0.00558833	0.257105	-0.384923	0.424706
Bacteria	OTU_2017	Candidatus Saccharibacteria	Saccharibacteria_genera_incertae_sedis	Saccharibacteria_genera_incertae_sedis	Saccharibacteria_genera_incertae_sedis	Saccharibacteria_genera_incertae_sedis	0.0165543	0.249726	-0.38143	0.404908
Bacteria	OTU_2018	Candidatus Saccharibacteria	Saccharibacteria_genera_incertae_sedis	Saccharibacteria_genera_incertae_sedis	Saccharibacteria_genera_incertae_sedis	Saccharibacteria_genera_incertae_sedis	-0.0153099	0.26606	-0.428632	0.402376
Bacteria	OTU_2019	Firmicutes	Clostridia	Clostridiales	Lachnospiraceae	NA	0.00729696	0.268707	-0.330843	0.469593
Bacteria	OTU_202	Firmicutes	Clostridia	Clostridiales	Lachnospiraceae	Butyrivibrio	0.0120104	0.24739	-0.40859	0.409245
Bacteria	OTU_2020	Bacteroidetes	Bacteroidia	Bacteroidales	Prevotellaceae	NA	0.0187097	0.245443	-0.363412	0.405458
Bacteria	OTU_2021	Bacteroidetes	Bacteroidia	Bacteroidales	Prevotellaceae	NA	-0.00916531	0.258031	-0.405066	0.393207
Bacteria	OTU_2022	Firmicutes	Clostridia	Clostridiales	Lachnospiraceae	NA	-0.00199261	0.260306	-0.364757	0.377858
Bacteria	OTU_2023	Bacteroidetes	Bacteroidia	Bacteroidales	NA	NA	-0.00682569	0.230066	-0.391692	0.385812
Bacteria	OTU_2024	Spirochaetes	Spirochaetia	Spirochaetales	Spirochaetaceae	NA	-0.00661476	0.230408	-0.410695	0.380668
Bacteria	OTU_2025	Bacteroidetes	Bacteroidia	Bacteroidales	Prevotellaceae	NA	-0.0187238	0.266819	-0.363177	0.43708
Bacteria	OTU_2026	Firmicutes	Clostridia	Clostridiales	NA	NA	0.00212562	0.251087	-0.390542	0.38945
Bacteria	OTU_2028	Bacteroidetes	Bacteroidia	Bacteroidales	Prevotellaceae	NA	0.0117315	0.243898	-0.402519	0.397834
Bacteria	OTU_2029	Bacteroidetes	NA	NA	NA	NA	-0.0230969	0.288462	-0.389306	0.442966
Bacteria	OTU_203	Firmicutes	Clostridia	Clostridiales	Ruminococcaceae	Oscillibacter	0.0330956	0.314014	-0.373334	0.418201
Bacteria	OTU_2031	Bacteroidetes	Bacteroidia	Bacteroidales	NA	NA	0.000515741	0.237676	-0.382038	0.387512
Bacteria	OTU_2033	Bacteroidetes	Bacteroidia	Bacteroidales	Prevotellaceae	NA	0.044022	0.306478	-0.396723	0.444615
Bacteria	OTU_2034	Firmicutes	Clostridia	Clostridiales	Ruminococcaceae	Saccharofermentans	0.011102	0.255544	-0.385425	0.398061
Bacteria	OTU_2035	Bacteroidetes	NA	NA	NA	NA	-0.018474	0.240852	-0.433042	0.318036
Bacteria	OTU_2038	NA	NA	NA	NA	NA	0.0204125	0.262867	-0.355048	0.439963
Bacteria	OTU_2039	Firmicutes	Clostridia	Clostridiales	Ruminococcaceae	Ruminococcus	0.008263	0.246046	-0.357917	0.434103
Bacteria	OTU_204	Bacteroidetes	NA	NA	NA	NA	0.00526896	0.227728	-0.417405	0.359292
Bacteria	OTU_2040	Bacteroidetes	NA	NA	NA	NA	-0.00213442	0.235868	-0.440869	0.383197
Bacteria	OTU_2041	NA	NA	NA	NA	NA	-0.00548419	0.227023	-0.385474	0.404781
Bacteria	OTU_2042	NA	NA	NA	NA	NA	-0.00623417	0.210988	-0.348408	0.366186
Bacteria	OTU_2043	Bacteroidetes	NA	NA	NA	NA	0.0961203	0.565581	-0.491544	0.588155
Bacteria	OTU_2044	Bacteroidetes	Bacteroidia	Bacteroidales	Prevotellaceae	Prevotella	0.0074133	0.262665	-0.394496	0.42628
Bacteria	OTU_2045	Firmicutes	NA	NA	NA	NA	0.0210861	0.284715	-0.369797	0.383689
Bacteria	OTU_2046	Firmicutes	Clostridia	Clostridiales	Ruminococcaceae	NA	-0.0241287	0.262654	-0.392528	0.394523
Bacteria	OTU_2047	Spirochaetes	Spirochaetia	Spirochaetales	Spirochaetaceae	Treponema	-0.0150787	0.265672	-0.426135	0.384349
Bacteria	OTU_2048	Firmicutes	Clostridia	Clostridiales	Lachnospiraceae	NA	-0.00737723	0.222631	-0.395917	0.340171
Bacteria	OTU_2049	Bacteroidetes	Bacteroidia	Bacteroidales	Prevotellaceae	Prevotella	-0.0241977	0.273634	-0.405552	0.369007
Bacteria	OTU_205	NA	NA	NA	NA	NA	-0.0133607	0.349593	-0.422916	0.412719
Bacteria	OTU_2050	Firmicutes	Clostridia	Clostridiales	NA	NA	0.00371314	0.262399	-0.418097	0.393299
Bacteria	OTU_2051	NA	NA	NA	NA	NA	0.0111787	0.271746	-0.381772	0.467783
Bacteria	OTU_2052	Bacteroidetes	Bacteroidia	Bacteroidales	Prevotellaceae	Hallella	-0.013354	0.242148	-0.451002	0.344736
Bacteria	OTU_2053	Bacteroidetes	Bacteroidia	Bacteroidales	NA	NA	0.00222984	0.267214	-0.405746	0.367283
Bacteria	OTU_2054	Bacteroidetes	Bacteroidia	Bacteroidales	NA	NA	0.0131778	0.242713	-0.389366	0.365817
Bacteria	OTU_2055	Bacteroidetes	Bacteroidia	Bacteroidales	NA	NA	-0.0011129	0.249246	-0.386592	0.400105
Bacteria	OTU_2056	NA	NA	NA	NA	NA	0.00933414	0.250309	-0.367676	0.415656
Bacteria	OTU_2057	Bacteroidetes	Bacteroidia	Bacteroidales	NA	NA	0.0297928	0.360664	-0.411821	0.454093
Bacteria	OTU_2058	Bacteroidetes	NA	NA	NA	NA	0.0427623	0.319954	-0.33023	0.500915
Bacteria	OTU_206	Bacteroidetes	Bacteroidia	Bacteroidales	Prevotellaceae	NA	-0.00425895	0.223737	-0.375469	0.364766
Bacteria	OTU_2060	Bacteroidetes	Bacteroidia	Bacteroidales	Prevotellaceae	NA	0.0227396	0.270809	-0.395272	0.414317
Bacteria	OTU_2061	Firmicutes	Clostridia	Clostridiales	NA	NA	-0.00785235	0.265014	-0.363763	0.435615
Bacteria	OTU_2062	NA	NA	NA	NA	NA	0.0109713	0.219825	-0.389426	0.392972
Bacteria	OTU_2063	Bacteroidetes	Bacteroidia	Bacteroidales	Prevotellaceae	Prevotella	0.0347725	0.328363	-0.374022	0.417603
Bacteria	OTU_2065	Fibrobacteres	Fibrobacteria	Fibrobacterales	Fibrobacteraceae	Fibrobacter	-0.0182712	0.263302	-0.403828	0.419824
Bacteria	OTU_2066	Firmicutes	Clostridia	Clostridiales	Lachnospiraceae	NA	0.00854433	0.276767	-0.366466	0.470201
Bacteria	OTU_2067	Firmicutes	Clostridia	Clostridiales	Ruminococcaceae	Ruminococcus	-0.0447791	0.344889	-0.433689	0.407504
Bacteria	OTU_2068	Firmicutes	Clostridia	Clostridiales	Ruminococcaceae	NA	0.00587763	0.258341	-0.366167	0.430254
Bacteria	OTU_2069	Bacteroidetes	Bacteroidia	Bacteroidales	Prevotellaceae	NA	0.00536364	0.271103	-0.42208	0.376988
Bacteria	OTU_207	Firmicutes	Clostridia	Clostridiales	NA	NA	0.0188809	0.276453	-0.35691	0.470035
Bacteria	OTU_2071	NA	NA	NA	NA	NA	-0.00973036	0.225009	-0.403307	0.387197
Bacteria	OTU_2072	Firmicutes	Clostridia	Clostridiales	NA	NA	-0.00677315	0.25569	-0.376769	0.407696
Bacteria	OTU_2073	Firmicutes	Clostridia	Clostridiales	Lachnospiraceae	NA	0.0233719	0.284199	-0.395122	0.418256
Bacteria	OTU_2074	Firmicutes	Clostridia	Clostridiales	Lachnospiraceae	NA	0.0102212	0.248943	-0.395984	0.354329
Bacteria	OTU_2075	Proteobacteria	NA	NA	NA	NA	-0.0105897	0.248614	-0.390032	0.41181
Bacteria	OTU_2076	Bacteroidetes	Bacteroidia	Bacteroidales	Prevotellaceae	NA	-0.0347729	0.314811	-0.457776	0.399757
Bacteria	OTU_2077	Bacteroidetes	Bacteroidia	Bacteroidales	Prevotellaceae	NA	0.0226033	0.292877	-0.345814	0.399091
Bacteria	OTU_2078	NA	NA	NA	NA	NA	0.00851504	0.231916	-0.366632	0.421232
Bacteria	OTU_2079	Firmicutes	Clostridia	Clostridiales	Lachnospiraceae	NA	-0.00466016	0.240908	-0.363714	0.337757
Bacteria	OTU_208	Bacteroidetes	Bacteroidia	Bacteroidales	Prevotellaceae	Prevotella	-0.00216872	0.281837	-0.368773	0.35858
Bacteria	OTU_2080	Firmicutes	Clostridia	Clostridiales	Ruminococcaceae	NA	0.010505	0.23739	-0.365599	0.3772
Bacteria	OTU_2081	Bacteroidetes	Bacteroidia	Bacteroidales	Prevotellaceae	Prevotella	-0.0341561	0.323025	-0.391399	0.394375
Bacteria	OTU_2082	Bacteroidetes	Bacteroidia	Bacteroidales	NA	NA	-0.0135418	0.249233	-0.538038	0.356184
Bacteria	OTU_2083	Firmicutes	Clostridia	Clostridiales	Lachnospiraceae	NA	-0.00219044	0.234152	-0.394178	0.386346
Bacteria	OTU_2084	Firmicutes	Clostridia	Clostridiales	Lachnospiraceae	NA	0.00599874	0.242312	-0.378805	0.40017
Bacteria	OTU_2086	Firmicutes	Clostridia	Clostridiales	NA	NA	0.0309778	0.296347	-0.380737	0.429533
Bacteria	OTU_2088	Bacteroidetes	NA	NA	NA	NA	-0.0107377	0.236325	-0.380589	0.41471
Bacteria	OTU_2089	Firmicutes	Clostridia	Clostridiales	NA	NA	0.00904862	0.221557	-0.3431	0.423681
Bacteria	OTU_209	Bacteroidetes	Bacteroidia	Bacteroidales	NA	NA	-0.00242573	0.290003	-0.392907	0.488318
Bacteria	OTU_2091	NA	NA	NA	NA	NA	-0.032644	0.301313	-0.4581	0.357832
Bacteria	OTU_2093	Firmicutes	Clostridia	Clostridiales	Lachnospiraceae	NA	-0.0440115	0.326569	-0.497313	0.348664
Bacteria	OTU_2094	Bacteroidetes	NA	NA	NA	NA	0.0308784	0.301512	-0.446225	0.38291
Bacteria	OTU_2095	Firmicutes	Clostridia	Clostridiales	Lachnospiraceae	Lachnospiracea_incertae_sedis	-0.00585173	0.238513	-0.40235	0.365073
Bacteria	OTU_2096	NA	NA	NA	NA	NA	-0.00230305	0.248711	-0.393717	0.382115
Bacteria	OTU_2097	NA	NA	NA	NA	NA	-0.0253686	0.278354	-0.423857	0.370439
Bacteria	OTU_2098	Firmicutes	Clostridia	Clostridiales	Lachnospiraceae	NA	-0.023761	0.300297	-0.424395	0.398599
Bacteria	OTU_21	Bacteroidetes	Bacteroidia	Bacteroidales	Prevotellaceae	NA	0.00960124	0.239089	-0.431392	0.360119
Bacteria	OTU_210	Firmicutes	Clostridia	Clostridiales	Lachnospiraceae	NA	-0.0188294	0.315921	-0.498774	0.335333
Bacteria	OTU_2101	NA	NA	NA	NA	NA	-0.0220522	0.266356	-0.448997	0.379025
Bacteria	OTU_2102	Proteobacteria	Betaproteobacteria	Neisseriales	Neisseriaceae	NA	0.00480133	0.248749	-0.384637	0.399079
Bacteria	OTU_2103	Spirochaetes	Spirochaetia	Spirochaetales	Spirochaetaceae	Treponema	0.0330586	0.305115	-0.414094	0.416924
Bacteria	OTU_2104	NA	NA	NA	NA	NA	-0.00668346	0.217055	-0.39642	0.356739
Bacteria	OTU_2105	Firmicutes	Clostridia	Clostridiales	Lachnospiraceae	NA	-0.00818009	0.244916	-0.397539	0.422977
Bacteria	OTU_2106	Bacteroidetes	Bacteroidia	Bacteroidales	NA	NA	0.0193897	0.240373	-0.382283	0.371197
Bacteria	OTU_2107	Bacteroidetes	NA	NA	NA	NA	0.0179031	0.26222	-0.369771	0.414919
Bacteria	OTU_2108	Bacteroidetes	NA	NA	NA	NA	0.0112633	0.246996	-0.41645	0.375932
Bacteria	OTU_2109	Bacteroidetes	Bacteroidia	Bacteroidales	Prevotellaceae	NA	-0.011243	0.242867	-0.40584	0.375933
Bacteria	OTU_211	Bacteroidetes	Bacteroidia	Bacteroidales	Prevotellaceae	NA	0.0179611	0.244882	-0.343031	0.418261
Bacteria	OTU_2110	NA	NA	NA	NA	NA	-0.00200108	0.215989	-0.333991	0.391972
Bacteria	OTU_2111	Firmicutes	Clostridia	Clostridiales	Ruminococcaceae	NA	-0.000258616	0.228529	-0.353427	0.388515
Bacteria	OTU_2112	Tenericutes	Mollicutes	Anaeroplasmatales	Anaeroplasmataceae	Anaeroplasma	-0.00123054	0.231071	-0.399266	0.373708
Bacteria	OTU_2113	Spirochaetes	Spirochaetia	Spirochaetales	Spirochaetaceae	Treponema	0.013709	0.240538	-0.385551	0.412599
Bacteria	OTU_2114	NA	NA	NA	NA	NA	0.0120763	0.248628	-0.359476	0.431207
Bacteria	OTU_2115	Firmicutes	NA	NA	NA	NA	-0.00736979	0.229849	-0.400894	0.364563
Bacteria	OTU_2117	Firmicutes	Clostridia	Clostridiales	Ruminococcaceae	Clostridium IV	0.00244138	0.228266	-0.340732	0.37199
Bacteria	OTU_2118	Firmicutes	Clostridia	Clostridiales	Lachnospiraceae	NA	0.00410334	0.237924	-0.361107	0.421747
Bacteria	OTU_2119	Bacteroidetes	NA	NA	NA	NA	-0.00826775	0.234811	-0.403619	0.395019
Bacteria	OTU_212	Bacteroidetes	Bacteroidia	Bacteroidales	Prevotellaceae	Prevotella	-0.0198218	0.268492	-0.418156	0.402894
Bacteria	OTU_2120	Firmicutes	Clostridia	Clostridiales	Ruminococcaceae	NA	0.0107079	0.239837	-0.379803	0.39281
Bacteria	OTU_2121	Bacteroidetes	Bacteroidia	Bacteroidales	Prevotellaceae	NA	0.0170418	0.248813	-0.365843	0.446523
Bacteria	OTU_2122	Bacteroidetes	Bacteroidia	Bacteroidales	Prevotellaceae	Prevotella	0.0262753	0.27562	-0.376493	0.4805
Bacteria	OTU_2123	Firmicutes	Clostridia	Clostridiales	NA	NA	-0.00566277	0.20931	-0.344584	0.396751
Bacteria	OTU_2125	NA	NA	NA	NA	NA	0.0122011	0.233199	-0.41334	0.365945
Bacteria	OTU_2127	Firmicutes	Clostridia	Clostridiales	Lachnospiraceae	NA	0.00786558	0.233985	-0.382587	0.404527
Bacteria	OTU_2128	NA	NA	NA	NA	NA	-0.036448	0.325892	-0.44814	0.442753
Bacteria	OTU_2129	Firmicutes	Clostridia	Clostridiales	Lachnospiraceae	Butyrivibrio	-0.0133357	0.247862	-0.426655	0.357067
Bacteria	OTU_213	Bacteroidetes	Bacteroidia	Bacteroidales	NA	NA	0.00955459	0.299686	-0.409045	0.380638
Bacteria	OTU_2130	NA	NA	NA	NA	NA	0.00318031	0.246212	-0.435287	0.402118
Bacteria	OTU_2131	Bacteroidetes	Bacteroidia	Bacteroidales	NA	NA	0.00634755	0.252194	-0.372434	0.434057
Bacteria	OTU_2132	Bacteroidetes	Bacteroidia	Bacteroidales	NA	NA	-0.00030269	0.234211	-0.341908	0.398273
Bacteria	OTU_2133	Firmicutes	Clostridia	Clostridiales	Lachnospiraceae	Butyrivibrio	-0.00936489	0.226838	-0.372743	0.370893
Bacteria	OTU_2134	Bacteroidetes	NA	NA	NA	NA	0.00112919	0.263687	-0.367503	0.387987
Bacteria	OTU_2136	Firmicutes	Clostridia	Clostridiales	Ruminococcaceae	NA	-0.00648435	0.231902	-0.424598	0.328951
Bacteria	OTU_2138	Firmicutes	Clostridia	Clostridiales	NA	NA	0.00443726	0.214256	-0.357667	0.404882
Bacteria	OTU_2139	Proteobacteria	NA	NA	NA	NA	0.0254191	0.298945	-0.366934	0.474524
Bacteria	OTU_214	Bacteroidetes	Bacteroidia	Bacteroidales	Prevotellaceae	NA	0.0514958	0.407898	-0.362693	0.553734
Bacteria	OTU_2141	Firmicutes	Clostridia	Clostridiales	Ruminococcaceae	Ruminococcus	-0.038158	0.300202	-0.444842	0.374085
Bacteria	OTU_2142	NA	NA	NA	NA	NA	-0.0119544	0.255901	-0.42983	0.358962
Bacteria	OTU_2143	NA	NA	NA	NA	NA	0.00394396	0.237342	-0.407257	0.386755
Bacteria	OTU_2144	Firmicutes	Clostridia	Clostridiales	Lachnospiraceae	NA	-0.00779555	0.265255	-0.438524	0.411861
Bacteria	OTU_2145	Bacteroidetes	Bacteroidia	Bacteroidales	Prevotellaceae	NA	-0.0473278	0.395336	-0.521795	0.370542
Bacteria	OTU_2146	Firmicutes	NA	NA	NA	NA	-0.00244605	0.249873	-0.351801	0.498855
Bacteria	OTU_2147	Firmicutes	Clostridia	Clostridiales	Ruminococcaceae	Oscillibacter	0.0637168	0.512243	-0.412927	0.521376
Bacteria	OTU_2148	Spirochaetes	Spirochaetia	Spirochaetales	Spirochaetaceae	NA	-0.00470189	0.232114	-0.38318	0.375052
Bacteria	OTU_2149	Bacteroidetes	Bacteroidia	Bacteroidales	Porphyromonadaceae	NA	0.00342327	0.264618	-0.371593	0.430917
Bacteria	OTU_215	Bacteroidetes	Bacteroidia	Bacteroidales	Prevotellaceae	Hallella	0.0205223	0.292151	-0.388433	0.420181
Bacteria	OTU_2150	NA	NA	NA	NA	NA	0.00663789	0.249929	-0.457796	0.359675
Bacteria	OTU_2151	Firmicutes	Clostridia	Clostridiales	Lachnospiraceae	NA	0.0192241	0.248889	-0.443189	0.423217
Bacteria	OTU_2152	NA	NA	NA	NA	NA	-0.0146399	0.253145	-0.441144	0.356436
Bacteria	OTU_2153	Bacteroidetes	Bacteroidia	Bacteroidales	NA	NA	0.00473171	0.242447	-0.39967	0.412703
Bacteria	OTU_2154	Bacteroidetes	NA	NA	NA	NA	-0.0209866	0.25807	-0.472436	0.331496
Bacteria	OTU_2155	Bacteroidetes	Bacteroidia	Bacteroidales	Prevotellaceae	Prevotella	0.026374	0.260118	-0.359944	0.436522
Bacteria	OTU_2156	Bacteroidetes	Bacteroidia	Bacteroidales	Prevotellaceae	Prevotella	-0.018966	0.257805	-0.389837	0.421215
Bacteria	OTU_2157	Bacteroidetes	Bacteroidia	Bacteroidales	NA	NA	-0.037577	0.368736	-0.456328	0.388921
Bacteria	OTU_2158	Bacteroidetes	Bacteroidia	Bacteroidales	Prevotellaceae	Prevotella	0.015969	0.253382	-0.384583	0.388544
Bacteria	OTU_2159	Firmicutes	Clostridia	Clostridiales	Ruminococcaceae	Oscillibacter	-0.00376547	0.247841	-0.390411	0.427315
Bacteria	OTU_216	Bacteroidetes	Bacteroidia	Bacteroidales	Porphyromonadaceae	NA	0.00666761	0.257166	-0.377414	0.391984
Bacteria	OTU_2160	Firmicutes	Clostridia	Clostridiales	Lachnospiraceae	NA	-0.0954596	0.560806	-0.687648	0.419008
Bacteria	OTU_2162	Bacteroidetes	Bacteroidia	Bacteroidales	Prevotellaceae	NA	0.0473754	0.358272	-0.359474	0.549992
Bacteria	OTU_2163	Spirochaetes	Spirochaetia	Spirochaetales	Spirochaetaceae	Treponema	-0.0176682	0.276002	-0.39366	0.370571
Bacteria	OTU_2164	Firmicutes	Clostridia	Clostridiales	Lachnospiraceae	NA	-0.0190123	0.282822	-0.413061	0.417639
Bacteria	OTU_2165	Bacteroidetes	Bacteroidia	Bacteroidales	Prevotellaceae	NA	0.00556042	0.241583	-0.369652	0.407274
Bacteria	OTU_2166	Firmicutes	NA	NA	NA	NA	0.000646523	0.236767	-0.430463	0.348838
Bacteria	OTU_2167	NA	NA	NA	NA	NA	0.0178871	0.241885	-0.348199	0.405276
Bacteria	OTU_2168	Proteobacteria	Alphaproteobacteria	NA	NA	NA	0.00981663	0.226596	-0.412534	0.349569
Bacteria	OTU_217	Firmicutes	NA	NA	NA	NA	0.00591753	0.255105	-0.356887	0.411185
Bacteria	OTU_2170	NA	NA	NA	NA	NA	-0.0313799	0.294657	-0.432654	0.374561
Bacteria	OTU_2171	Bacteroidetes	Bacteroidia	Bacteroidales	NA	NA	0.0250274	0.287094	-0.349243	0.461917
Bacteria	OTU_2172	Firmicutes	Clostridia	Clostridiales	Ruminococcaceae	Saccharofermentans	0.012198	0.245958	-0.33911	0.442076
Bacteria	OTU_2174	Firmicutes	Clostridia	Clostridiales	Lachnospiraceae	NA	0.00179562	0.239392	-0.434793	0.338577
Bacteria	OTU_2175	Firmicutes	Clostridia	Clostridiales	Ruminococcaceae	NA	-0.0230444	0.263331	-0.43358	0.334282
Bacteria	OTU_2176	Bacteroidetes	Bacteroidia	Bacteroidales	NA	NA	0.0151073	0.258032	-0.327482	0.427405
Bacteria	OTU_2177	Bacteroidetes	Bacteroidia	Bacteroidales	NA	NA	0.0467836	0.374763	-0.357807	0.471115
Bacteria	OTU_2178	Proteobacteria	Alphaproteobacteria	NA	NA	NA	0.00928625	0.242587	-0.360717	0.439494
Bacteria	OTU_2179	Firmicutes	Clostridia	Clostridiales	Lachnospiraceae	NA	0.0188635	0.282793	-0.374214	0.403633
Bacteria	OTU_218	Bacteroidetes	Bacteroidia	Bacteroidales	Prevotellaceae	Prevotella	-0.0290211	0.311448	-0.507094	0.350703
Bacteria	OTU_2181	Bacteroidetes	Bacteroidia	Bacteroidales	Prevotellaceae	NA	0.0415734	0.308946	-0.306285	0.497483
Bacteria	OTU_2182	Firmicutes	Clostridia	Clostridiales	NA	NA	-0.0189961	0.271981	-0.395306	0.371412
Bacteria	OTU_2183	Bacteroidetes	NA	NA	NA	NA	-0.0042226	0.240393	-0.487412	0.359299
Bacteria	OTU_2184	Firmicutes	Clostridia	Clostridiales	NA	NA	-0.00373792	0.214965	-0.382818	0.374797
Bacteria	OTU_2186	Bacteroidetes	NA	NA	NA	NA	0.0193179	0.23867	-0.393324	0.397902
Bacteria	OTU_2187	Bacteroidetes	Bacteroidia	Bacteroidales	Prevotellaceae	NA	0.0182991	0.276489	-0.342066	0.428608
Bacteria	OTU_2188	Firmicutes	Clostridia	Clostridiales	Ruminococcaceae	NA	0.0165777	0.258048	-0.373798	0.46825
Bacteria	OTU_2189	Bacteroidetes	Bacteroidia	Bacteroidales	NA	NA	0.00861178	0.237525	-0.39551	0.387404
Bacteria	OTU_219	Bacteroidetes	Bacteroidia	Bacteroidales	NA	NA	-0.00181052	0.261016	-0.404432	0.403765
Bacteria	OTU_2190	NA	NA	NA	NA	NA	0.0271392	0.282034	-0.355997	0.528886
Bacteria	OTU_2191	Bacteroidetes	NA	NA	NA	NA	-0.000847909	0.23674	-0.326566	0.386795
Bacteria	OTU_2192	NA	NA	NA	NA	NA	0.0186734	0.259509	-0.398243	0.385431
Bacteria	OTU_2193	Bacteroidetes	Bacteroidia	Bacteroidales	Prevotellaceae	Prevotella	0.0256563	0.291735	-0.368142	0.469883
Bacteria	OTU_2196	NA	NA	NA	NA	NA	0.0194275	0.254918	-0.384981	0.448309
Bacteria	OTU_2197	Candidatus Saccharibacteria	Saccharibacteria_genera_incertae_sedis	Saccharibacteria_genera_incertae_sedis	Saccharibacteria_genera_incertae_sedis	Saccharibacteria_genera_incertae_sedis	0.0365578	0.292576	-0.320933	0.473179
Bacteria	OTU_2198	Firmicutes	Clostridia	Clostridiales	Ruminococcaceae	NA	0.00458626	0.289555	-0.391515	0.430047
Bacteria	OTU_2199	NA	NA	NA	NA	NA	0.0242174	0.27482	-0.343632	0.470269
Bacteria	OTU_22	Bacteroidetes	Bacteroidia	Bacteroidales	Prevotellaceae	NA	-0.0132111	0.282956	-0.401362	0.389805
Bacteria	OTU_220	Bacteroidetes	Bacteroidia	Bacteroidales	Prevotellaceae	Prevotella	0.00181635	0.238815	-0.431184	0.367121
Bacteria	OTU_2200	Firmicutes	Clostridia	Clostridiales	Ruminococcaceae	NA	0.0111818	0.241583	-0.388685	0.392182
Bacteria	OTU_2201	Firmicutes	Clostridia	Clostridiales	Ruminococcaceae	NA	0.0172059	0.258639	-0.37528	0.430177
Bacteria	OTU_2202	Firmicutes	Clostridia	Clostridiales	NA	NA	0.000170114	0.234913	-0.484701	0.379481
Bacteria	OTU_2203	Bacteroidetes	Bacteroidia	Bacteroidales	NA	NA	-0.00378041	0.262691	-0.397238	0.38367
Bacteria	OTU_2205	Firmicutes	Clostridia	Clostridiales	Lachnospiraceae	NA	0.0429266	0.328769	-0.36227	0.443408
Bacteria	OTU_2206	Firmicutes	Clostridia	Clostridiales	Ruminococcaceae	NA	0.00109638	0.221845	-0.368526	0.377362
Bacteria	OTU_2208	Firmicutes	Clostridia	Clostridiales	Ruminococcaceae	NA	0.00931344	0.227038	-0.359895	0.399098
Bacteria	OTU_2209	Bacteroidetes	Bacteroidia	Bacteroidales	NA	NA	0.0015395	0.256349	-0.390191	0.419754
Bacteria	OTU_221	Bacteroidetes	Bacteroidia	Bacteroidales	Prevotellaceae	NA	0.00787646	0.256533	-0.409955	0.342308
Bacteria	OTU_2210	Firmicutes	Clostridia	Clostridiales	Lachnospiraceae	NA	0.00762304	0.241246	-0.393394	0.377632
Bacteria	OTU_2212	Firmicutes	Clostridia	Clostridiales	Ruminococcaceae	NA	0.0158018	0.271781	-0.368395	0.365305
Bacteria	OTU_2213	Bacteroidetes	Bacteroidia	Bacteroidales	Prevotellaceae	Prevotella	0.0191654	0.285726	-0.388564	0.394539
Bacteria	OTU_2214	Bacteroidetes	Bacteroidia	Bacteroidales	NA	NA	-0.0143958	0.266722	-0.432194	0.35072
Bacteria	OTU_2215	Firmicutes	Clostridia	Clostridiales	Lachnospiraceae	NA	0.0250799	0.269019	-0.378409	0.382879
Bacteria	OTU_2216	Firmicutes	Clostridia	Clostridiales	Ruminococcaceae	NA	-0.00501146	0.234545	-0.396865	0.414616
Bacteria	OTU_2217	Bacteroidetes	Bacteroidia	Bacteroidales	Prevotellaceae	Hallella	-0.00262378	0.246198	-0.411041	0.370461
Bacteria	OTU_2218	NA	NA	NA	NA	NA	0.0373496	0.33076	-0.388035	0.445083
Bacteria	OTU_222	Bacteroidetes	Bacteroidia	Bacteroidales	NA	NA	0.00591828	0.236511	-0.429819	0.361826
Bacteria	OTU_2220	Firmicutes	Clostridia	Clostridiales	Lachnospiraceae	NA	0.00203484	0.229582	-0.434346	0.388713
Bacteria	OTU_2221	Firmicutes	Clostridia	Clostridiales	Lachnospiraceae	Lachnospira	0.0174128	0.258252	-0.361346	0.41479
Bacteria	OTU_2222	Bacteroidetes	Bacteroidia	Bacteroidales	NA	NA	0.0136469	0.253264	-0.379152	0.374432
Bacteria	OTU_2223	Bacteroidetes	Bacteroidia	Bacteroidales	Prevotellaceae	Prevotella	0.0117997	0.238219	-0.38811	0.391802
Bacteria	OTU_2224	Bacteroidetes	Bacteroidia	Bacteroidales	Marinilabiliaceae	NA	0.0259379	0.303773	-0.413114	0.442788
Bacteria	OTU_2225	Firmicutes	Clostridia	Clostridiales	Ruminococcaceae	NA	0.0252064	0.276273	-0.389325	0.405417
Bacteria	OTU_2226	Firmicutes	Negativicutes	Selenomonadales	Veillonellaceae	NA	0.0247641	0.295246	-0.340667	0.447782
Bacteria	OTU_2227	Spirochaetes	Spirochaetia	Spirochaetales	Spirochaetaceae	Treponema	0.00463155	0.23193	-0.360082	0.382723
Bacteria	OTU_2229	Firmicutes	Clostridia	Clostridiales	NA	NA	0.0400362	0.334976	-0.365057	0.489378
Bacteria	OTU_223	Bacteroidetes	NA	NA	NA	NA	0.0114361	0.272627	-0.347978	0.395333
Bacteria	OTU_2230	Firmicutes	Clostridia	Clostridiales	NA	NA	-0.00636732	0.219042	-0.434716	0.353561
Bacteria	OTU_2231	NA	NA	NA	NA	NA	0.0100787	0.255321	-0.396864	0.377804
Bacteria	OTU_2232	Firmicutes	NA	NA	NA	NA	-0.0395068	0.363903	-0.476013	0.403539
Bacteria	OTU_2233	Firmicutes	Clostridia	Clostridiales	Lachnospiraceae	Lachnospiracea_incertae_sedis	-0.000190928	0.275609	-0.3706	0.358236
Bacteria	OTU_2235	Bacteroidetes	Bacteroidia	Bacteroidales	NA	NA	0.0104334	0.266757	-0.42237	0.358272
Bacteria	OTU_2237	Firmicutes	Clostridia	Clostridiales	Ruminococcaceae	NA	-0.0253701	0.283585	-0.458846	0.357388
Bacteria	OTU_2238	Firmicutes	Clostridia	Clostridiales	Lachnospiraceae	NA	-0.00114012	0.250966	-0.393233	0.453628
Bacteria	OTU_2239	Bacteroidetes	Bacteroidia	Bacteroidales	Prevotellaceae	Prevotella	0.00411236	0.266915	-0.418492	0.399415
Bacteria	OTU_224	Bacteroidetes	Bacteroidia	Bacteroidales	Prevotellaceae	NA	0.0079712	0.254172	-0.381681	0.38724
Bacteria	OTU_2240	Bacteroidetes	NA	NA	NA	NA	0.0198082	0.259313	-0.383395	0.42327
Bacteria	OTU_2241	Bacteroidetes	Bacteroidia	Bacteroidales	Prevotellaceae	Prevotella	0.00841706	0.235507	-0.33906	0.416917
Bacteria	OTU_2243	Firmicutes	Clostridia	Clostridiales	Ruminococcaceae	NA	0.0189096	0.26015	-0.3684	0.40944
Bacteria	OTU_2244	Firmicutes	Clostridia	Clostridiales	NA	NA	0.00342494	0.241848	-0.410546	0.374425
Bacteria	OTU_2245	Firmicutes	Clostridia	Clostridiales	NA	NA	0.00280015	0.261779	-0.431548	0.418697
Bacteria	OTU_2246	Bacteroidetes	Bacteroidia	Bacteroidales	NA	NA	-0.00567763	0.288004	-0.35821	0.408414
Bacteria	OTU_2247	Firmicutes	Clostridia	Clostridiales	Lachnospiraceae	NA	-0.00124913	0.230779	-0.436032	0.372135
Bacteria	OTU_2249	Firmicutes	Clostridia	Clostridiales	Ruminococcaceae	NA	-0.0136256	0.267225	-0.469984	0.380565
Bacteria	OTU_225	Candidatus Saccharibacteria	Saccharibacteria_genera_incertae_sedis	Saccharibacteria_genera_incertae_sedis	Saccharibacteria_genera_incertae_sedis	Saccharibacteria_genera_incertae_sedis	-0.0129504	0.2774	-0.421682	0.402826
Bacteria	OTU_2251	Firmicutes	Clostridia	Clostridiales	NA	NA	0.0109338	0.251371	-0.40079	0.36353
Bacteria	OTU_2252	Firmicutes	Negativicutes	Selenomonadales	Acidaminococcaceae	Succiniclasticum	0.0860304	0.506064	-0.397233	0.610437
Bacteria	OTU_2253	NA	NA	NA	NA	NA	0.0221091	0.271531	-0.34979	0.451299
Bacteria	OTU_2254	Bacteroidetes	NA	NA	NA	NA	-0.00920342	0.258634	-0.434818	0.356722
Bacteria	OTU_2255	Firmicutes	Clostridia	Clostridiales	Ruminococcaceae	Ruminococcus	-0.0242614	0.291358	-0.44315	0.36371
Bacteria	OTU_2256	Firmicutes	NA	NA	NA	NA	-0.00658969	0.231391	-0.349894	0.407742
Bacteria	OTU_2257	NA	NA	NA	NA	NA	-0.0151061	0.279726	-0.463225	0.351423
Bacteria	OTU_2258	Firmicutes	Clostridia	Clostridiales	Ruminococcaceae	NA	-0.0369774	0.354147	-0.433837	0.398285
Bacteria	OTU_226	Bacteroidetes	Bacteroidia	Bacteroidales	Prevotellaceae	Prevotella	-0.0178792	0.272056	-0.415372	0.403289
Bacteria	OTU_2261	Bacteroidetes	Bacteroidia	Bacteroidales	Prevotellaceae	Prevotella	0.0355478	0.3158	-0.400249	0.433122
Bacteria	OTU_2262	Firmicutes	Clostridia	Clostridiales	Lachnospiraceae	Lachnospiracea_incertae_sedis	-0.0156991	0.226437	-0.40413	0.340578
Bacteria	OTU_2263	Bacteroidetes	NA	NA	NA	NA	-0.0558545	0.428886	-0.515222	0.362539
Bacteria	OTU_2264	Firmicutes	Clostridia	Clostridiales	NA	NA	0.0232286	0.256482	-0.382348	0.425991
Bacteria	OTU_2265	NA	NA	NA	NA	NA	0.02226	0.269057	-0.352316	0.417931
Bacteria	OTU_2266	Bacteroidetes	Bacteroidia	Bacteroidales	Prevotellaceae	Prevotella	-0.00465069	0.241426	-0.413606	0.352043
Bacteria	OTU_2267	Bacteroidetes	NA	NA	NA	NA	0.0128263	0.24396	-0.406982	0.385759
Bacteria	OTU_2268	Firmicutes	Clostridia	Clostridiales	Lachnospiraceae	NA	-0.000975145	0.237578	-0.432393	0.394301
Bacteria	OTU_2269	Firmicutes	Clostridia	Clostridiales	Lachnospiraceae	NA	0.0247275	0.26419	-0.377195	0.425951
Bacteria	OTU_227	Firmicutes	Clostridia	Clostridiales	Lachnospiraceae	NA	0.0193741	0.269913	-0.34168	0.478381
Bacteria	OTU_2270	Firmicutes	Clostridia	Clostridiales	Lachnospiraceae	NA	0.0084648	0.23788	-0.364705	0.43624
Bacteria	OTU_2271	NA	NA	NA	NA	NA	-0.0297457	0.292017	-0.451942	0.351717
Bacteria	OTU_2273	Firmicutes	NA	NA	NA	NA	-0.00973669	0.214323	-0.381467	0.369213
Bacteria	OTU_2274	Candidatus Saccharibacteria	Saccharibacteria_genera_incertae_sedis	Saccharibacteria_genera_incertae_sedis	Saccharibacteria_genera_incertae_sedis	Saccharibacteria_genera_incertae_sedis	0.00313318	0.250967	-0.384213	0.458722
Bacteria	OTU_2278	NA	NA	NA	NA	NA	0.026951	0.315103	-0.397051	0.420696
Bacteria	OTU_2279	Bacteroidetes	Bacteroidia	Bacteroidales	Prevotellaceae	Prevotella	-0.0023747	0.210864	-0.361359	0.396157
Bacteria	OTU_228	Bacteroidetes	Bacteroidia	Bacteroidales	NA	NA	0.0156475	0.247757	-0.356774	0.466231
Bacteria	OTU_2280	Firmicutes	Clostridia	Clostridiales	Lachnospiraceae	NA	-0.00796963	0.274077	-0.414756	0.38762
Bacteria	OTU_2282	Firmicutes	Clostridia	Clostridiales	Ruminococcaceae	NA	-0.037798	0.349128	-0.465988	0.342868
Bacteria	OTU_2283	Bacteroidetes	Bacteroidia	Bacteroidales	NA	NA	-0.0157152	0.270475	-0.449037	0.381305
Bacteria	OTU_2284	Firmicutes	Clostridia	Clostridiales	Ruminococcaceae	Clostridium IV	0.00248662	0.224148	-0.413602	0.405626
Bacteria	OTU_2285	Firmicutes	Clostridia	Clostridiales	NA	NA	-0.00411724	0.254713	-0.420313	0.3405
Bacteria	OTU_2286	NA	NA	NA	NA	NA	-0.0183223	0.274074	-0.412671	0.367127
Bacteria	OTU_2287	Firmicutes	Clostridia	Clostridiales	NA	NA	-0.00954247	0.233926	-0.347732	0.410447
Bacteria	OTU_2288	Firmicutes	Clostridia	Clostridiales	NA	NA	-0.0046437	0.261896	-0.332982	0.37043
Bacteria	OTU_2289	Firmicutes	Clostridia	Clostridiales	Lachnospiraceae	NA	0.00374483	0.225758	-0.423906	0.35247
Bacteria	OTU_229	Firmicutes	Clostridia	Clostridiales	Lachnospiraceae	Butyrivibrio	0.0204039	0.264261	-0.38318	0.408114
Bacteria	OTU_2290	Bacteroidetes	Bacteroidia	Bacteroidales	NA	NA	-0.0014799	0.255532	-0.476248	0.325371
Bacteria	OTU_2291	Firmicutes	Clostridia	Clostridiales	Lachnospiraceae	NA	-0.0192902	0.28413	-0.463641	0.364923
Bacteria	OTU_2293	Firmicutes	Clostridia	Clostridiales	Lachnospiraceae	NA	0.0289447	0.266493	-0.337501	0.50057
Bacteria	OTU_2294	Bacteroidetes	Bacteroidia	Bacteroidales	Prevotellaceae	Prevotella	-1.33232e-05	0.236638	-0.436851	0.33867
Bacteria	OTU_2295	Firmicutes	Clostridia	Clostridiales	Ruminococcaceae	Ruminococcus	0.0180482	0.270199	-0.41573	0.377901
Bacteria	OTU_2296	Firmicutes	Clostridia	Clostridiales	Ruminococcaceae	NA	-0.00940032	0.249405	-0.381379	0.424804
Bacteria	OTU_2297	Firmicutes	Clostridia	Clostridiales	NA	NA	-0.0217633	0.283716	-0.437883	0.386907
Bacteria	OTU_2298	Bacteroidetes	Bacteroidia	Bacteroidales	Prevotellaceae	NA	0.0207731	0.246408	-0.351475	0.474543
Bacteria	OTU_2299	NA	NA	NA	NA	NA	0.011456	0.234324	-0.351833	0.422948
Bacteria	OTU_23	Bacteroidetes	Bacteroidia	Bacteroidales	Prevotellaceae	Prevotella	-0.00178078	0.235995	-0.368516	0.38678
Bacteria	OTU_230	Bacteroidetes	Bacteroidia	Bacteroidales	Prevotellaceae	NA	-0.020916	0.309208	-0.436355	0.447794
Bacteria	OTU_2300	NA	NA	NA	NA	NA	0.0104227	0.251891	-0.344568	0.416974
Bacteria	OTU_2301	NA	NA	NA	NA	NA	-0.00892761	0.241794	-0.389082	0.350313
Bacteria	OTU_2302	Bacteroidetes	Bacteroidia	Bacteroidales	NA	NA	0.0146895	0.251736	-0.354778	0.429894
Bacteria	OTU_2303	Candidatus Saccharibacteria	Saccharibacteria_genera_incertae_sedis	Saccharibacteria_genera_incertae_sedis	Saccharibacteria_genera_incertae_sedis	Saccharibacteria_genera_incertae_sedis	-0.0256658	0.271224	-0.469431	0.330672
Bacteria	OTU_2304	Proteobacteria	Betaproteobacteria	NA	NA	NA	-0.00490354	0.266751	-0.414412	0.405011
Bacteria	OTU_2305	Firmicutes	Clostridia	Clostridiales	NA	NA	-0.00698841	0.233984	-0.373019	0.428944
Bacteria	OTU_2306	NA	NA	NA	NA	NA	0.0150602	0.266036	-0.380777	0.41523
Bacteria	OTU_2307	Bacteroidetes	Bacteroidia	Bacteroidales	Prevotellaceae	Prevotella	-0.0226521	0.259121	-0.411464	0.353144
Bacteria	OTU_2308	Firmicutes	Clostridia	Clostridiales	Lachnospiraceae	NA	-0.020882	0.265499	-0.411535	0.386353
Bacteria	OTU_2309	Bacteroidetes	Bacteroidia	Bacteroidales	NA	NA	0.0174071	0.305758	-0.373755	0.455248
Bacteria	OTU_231	Bacteroidetes	Bacteroidia	Bacteroidales	Prevotellaceae	NA	-0.000897895	0.234542	-0.345237	0.416408
Bacteria	OTU_2310	Bacteroidetes	Bacteroidia	Bacteroidales	Prevotellaceae	NA	-0.0185146	0.272293	-0.425008	0.391332
Bacteria	OTU_2312	Spirochaetes	Spirochaetia	Spirochaetales	Spirochaetaceae	NA	-0.0116894	0.244678	-0.4145	0.331761
Bacteria	OTU_2314	Firmicutes	Clostridia	Clostridiales	Ruminococcaceae	Ruminococcus	0.0264499	0.273669	-0.354252	0.412063
Bacteria	OTU_2315	Firmicutes	Clostridia	Clostridiales	Ruminococcaceae	NA	0.0283372	0.276871	-0.412685	0.42189
Bacteria	OTU_2316	Bacteroidetes	Bacteroidia	Bacteroidales	Prevotellaceae	Prevotella	0.00593712	0.209694	-0.405062	0.379193
Bacteria	OTU_2317	NA	NA	NA	NA	NA	0.0141522	0.268292	-0.352019	0.462106
Bacteria	OTU_2318	Firmicutes	Clostridia	Clostridiales	Ruminococcaceae	NA	-0.00976232	0.248584	-0.445493	0.365866
Bacteria	OTU_2319	NA	NA	NA	NA	NA	-0.00556398	0.217262	-0.356924	0.359826
Bacteria	OTU_232	Bacteroidetes	NA	NA	NA	NA	-0.0109542	0.26543	-0.429843	0.3801
Bacteria	OTU_2320	Bacteroidetes	Bacteroidia	Bacteroidales	NA	NA	-0.0130626	0.238418	-0.372624	0.423353
Bacteria	OTU_2321	Firmicutes	Clostridia	Clostridiales	Ruminococcaceae	Ruminococcus	0.0138059	0.256404	-0.401695	0.372136
Bacteria	OTU_2322	Bacteroidetes	Bacteroidia	Bacteroidales	NA	NA	0.00524912	0.232647	-0.380043	0.43091
Bacteria	OTU_2324	NA	NA	NA	NA	NA	0.0312098	0.30509	-0.375722	0.422341
Bacteria	OTU_2325	Firmicutes	Clostridia	Clostridiales	NA	NA	0.0145289	0.227166	-0.362815	0.410039
Bacteria	OTU_2327	Firmicutes	Clostridia	Clostridiales	Lachnospiraceae	NA	0.0226621	0.263615	-0.364298	0.430471
Bacteria	OTU_2328	NA	NA	NA	NA	NA	0.0218812	0.281658	-0.393446	0.441694
Bacteria	OTU_2329	Bacteroidetes	Bacteroidia	Bacteroidales	Prevotellaceae	Prevotella	-0.0198507	0.253305	-0.467579	0.348413
Bacteria	OTU_233	Spirochaetes	Spirochaetia	Spirochaetales	Spirochaetaceae	NA	0.00732382	0.250188	-0.428139	0.406678
Bacteria	OTU_2331	Firmicutes	NA	NA	NA	NA	-0.0122293	0.248135	-0.437817	0.385655
Bacteria	OTU_2332	NA	NA	NA	NA	NA	0.00630046	0.222238	-0.388484	0.366856
Bacteria	OTU_2334	Armatimonadetes	Armatimonadetes_gp2	Armatimonadetes_gp2	Armatimonadetes_gp2	Armatimonadetes_gp2	-0.00989249	0.240819	-0.373688	0.358835
Bacteria	OTU_2335	Bacteroidetes	Bacteroidia	Bacteroidales	NA	NA	-0.00943852	0.254538	-0.417177	0.395805
Bacteria	OTU_2336	Firmicutes	Clostridia	Clostridiales	Lachnospiraceae	Butyrivibrio	0.0224414	0.291972	-0.416524	0.453412
Bacteria	OTU_2337	Firmicutes	Clostridia	Clostridiales	Ruminococcaceae	NA	0.00198383	0.218756	-0.407549	0.397836
Bacteria	OTU_2338	Firmicutes	Clostridia	Clostridiales	NA	NA	-0.0307376	0.30445	-0.413445	0.355825
Bacteria	OTU_2339	Bacteroidetes	Bacteroidia	Bacteroidales	Prevotellaceae	NA	0.00184821	0.246932	-0.385402	0.37925
Bacteria	OTU_234	Bacteroidetes	Bacteroidia	Bacteroidales	NA	NA	0.0470155	0.362156	-0.412148	0.490399
Bacteria	OTU_2340	Firmicutes	Clostridia	Clostridiales	Clostridiales_Incertae Sedis XIII	Anaerovorax	0.00851841	0.248794	-0.377019	0.380167
Bacteria	OTU_2341	Firmicutes	Clostridia	Clostridiales	Ruminococcaceae	NA	0.0497939	0.364265	-0.415787	0.457377
Bacteria	OTU_2342	Bacteroidetes	Bacteroidia	Bacteroidales	Prevotellaceae	NA	-0.0188046	0.256602	-0.415367	0.368228
Bacteria	OTU_2343	Bacteroidetes	Bacteroidia	Bacteroidales	Prevotellaceae	Prevotella	0.0507954	0.359529	-0.43459	0.51332
Bacteria	OTU_2344	NA	NA	NA	NA	NA	-0.0279023	0.297717	-0.402764	0.406729
Bacteria	OTU_2345	NA	NA	NA	NA	NA	0.0245508	0.244885	-0.372786	0.433726
Bacteria	OTU_2346	Bacteroidetes	Bacteroidia	Bacteroidales	NA	NA	-0.01345	0.22615	-0.421999	0.343033
Bacteria	OTU_2348	Firmicutes	Clostridia	Clostridiales	Lachnospiraceae	NA	0.00859151	0.244675	-0.411804	0.401909
Bacteria	OTU_2349	NA	NA	NA	NA	NA	-0.0348157	0.298577	-0.490054	0.366151
Bacteria	OTU_235	Spirochaetes	Spirochaetia	Spirochaetales	Spirochaetaceae	Treponema	-0.010056	0.247566	-0.375989	0.403631
Bacteria	OTU_2350	Bacteroidetes	Bacteroidia	Bacteroidales	Prevotellaceae	Prevotella	0.00376784	0.264743	-0.405019	0.440635
Bacteria	OTU_2351	Bacteroidetes	Bacteroidia	Bacteroidales	Prevotellaceae	NA	-0.0200983	0.24943	-0.43487	0.34717
Bacteria	OTU_2352	Tenericutes	Mollicutes	Anaeroplasmatales	Anaeroplasmataceae	Anaeroplasma	-0.0144212	0.258776	-0.406022	0.454086
Bacteria	OTU_2353	Bacteroidetes	Bacteroidia	Bacteroidales	Prevotellaceae	NA	-0.00413963	0.267056	-0.395384	0.395272
Bacteria	OTU_2354	Bacteroidetes	NA	NA	NA	NA	0.000387385	0.248236	-0.362179	0.47895
Bacteria	OTU_2355	Firmicutes	Clostridia	Clostridiales	NA	NA	-0.014603	0.247326	-0.444923	0.331494
Bacteria	OTU_2357	Firmicutes	NA	NA	NA	NA	0.0044354	0.234992	-0.415927	0.401008
Bacteria	OTU_2358	Bacteroidetes	Bacteroidia	Bacteroidales	NA	NA	0.00793754	0.23321	-0.351342	0.463829
Bacteria	OTU_2359	Firmicutes	Clostridia	Clostridiales	Lachnospiraceae	NA	0.0142549	0.252058	-0.372806	0.394789
Bacteria	OTU_236	Bacteroidetes	Bacteroidia	Bacteroidales	Prevotellaceae	NA	0.0141885	0.303678	-0.383416	0.412843
Bacteria	OTU_2360	Firmicutes	Clostridia	Clostridiales	Ruminococcaceae	NA	-0.00753863	0.248498	-0.407623	0.423837
Bacteria	OTU_2361	Bacteroidetes	Bacteroidia	Bacteroidales	Porphyromonadaceae	NA	-0.041368	0.320119	-0.501979	0.388452
Bacteria	OTU_2362	NA	NA	NA	NA	NA	0.014269	0.233072	-0.318619	0.406887
Bacteria	OTU_2363	Bacteroidetes	Bacteroidia	Bacteroidales	NA	NA	0.0362947	0.33708	-0.330739	0.489836
Bacteria	OTU_2364	Firmicutes	Clostridia	Clostridiales	NA	NA	0.0266592	0.274918	-0.364823	0.46964
Bacteria	OTU_2365	Firmicutes	Clostridia	Clostridiales	Ruminococcaceae	Oscillibacter	-0.00413164	0.234172	-0.413147	0.368485
Bacteria	OTU_2366	Firmicutes	Clostridia	Clostridiales	Ruminococcaceae	NA	-0.00185478	0.240088	-0.414718	0.386008
Bacteria	OTU_2367	NA	NA	NA	NA	NA	-0.0153766	0.274649	-0.405335	0.404703
Bacteria	OTU_2368	Bacteroidetes	Bacteroidia	Bacteroidales	NA	NA	0.0163389	0.250891	-0.365854	0.452428
Bacteria	OTU_2369	NA	NA	NA	NA	NA	0.0123499	0.271332	-0.399348	0.393345
Bacteria	OTU_237	Bacteroidetes	NA	NA	NA	NA	-0.0238953	0.324997	-0.405899	0.414709
Bacteria	OTU_2370	Bacteroidetes	Bacteroidia	Bacteroidales	Prevotellaceae	Prevotella	-0.00626275	0.240988	-0.437771	0.360203
Bacteria	OTU_2371	NA	NA	NA	NA	NA	-0.0155986	0.249825	-0.380447	0.377373
Bacteria	OTU_2373	Bacteroidetes	Bacteroidia	Bacteroidales	NA	NA	-0.0156947	0.255587	-0.437496	0.378153
Bacteria	OTU_2375	NA	NA	NA	NA	NA	0.015562	0.247863	-0.356233	0.461314
Bacteria	OTU_2376	Firmicutes	Clostridia	Clostridiales	Lachnospiraceae	NA	0.0316554	0.366295	-0.387869	0.456934
Bacteria	OTU_2377	Bacteroidetes	Bacteroidia	Bacteroidales	Prevotellaceae	Prevotella	-0.0019174	0.223464	-0.361469	0.401819
Bacteria	OTU_2379	NA	NA	NA	NA	NA	-0.0300065	0.280626	-0.414027	0.421584
Bacteria	OTU_238	Bacteroidetes	Bacteroidia	Bacteroidales	Prevotellaceae	NA	-0.0106742	0.259085	-0.388288	0.35689
Bacteria	OTU_2380	NA	NA	NA	NA	NA	-0.0265322	0.288236	-0.415801	0.386144
Bacteria	OTU_2381	NA	NA	NA	NA	NA	0.0116561	0.23814	-0.348713	0.433158
Bacteria	OTU_2382	Firmicutes	Clostridia	Clostridiales	Lachnospiraceae	NA	-0.0180843	0.268958	-0.366603	0.415551
Bacteria	OTU_2383	Bacteroidetes	Bacteroidia	Bacteroidales	NA	NA	0.000916253	0.224847	-0.432823	0.376095
Bacteria	OTU_2384	NA	NA	NA	NA	NA	0.031779	0.328956	-0.395973	0.449842
Bacteria	OTU_2385	Proteobacteria	NA	NA	NA	NA	-0.00315114	0.253077	-0.419353	0.364108
Bacteria	OTU_2386	Bacteroidetes	Bacteroidia	Bacteroidales	Prevotellaceae	Prevotella	-0.0204955	0.242577	-0.418646	0.361935
Bacteria	OTU_2388	NA	NA	NA	NA	NA	0.00884659	0.233365	-0.376926	0.385002
Bacteria	OTU_239	Firmicutes	Clostridia	Clostridiales	Ruminococcaceae	NA	0.0341054	0.323923	-0.43967	0.418523
Bacteria	OTU_2390	Firmicutes	Clostridia	Clostridiales	Clostridiales_Incertae Sedis XIII	Anaerovorax	0.0300857	0.332056	-0.362427	0.462974
Bacteria	OTU_2391	Elusimicrobia	Endomicrobia	Candidatus Endomicrobium	Candidatus Endomicrobium	Candidatus Endomicrobium	0.0218735	0.249648	-0.389897	0.419642
Bacteria	OTU_2392	Bacteroidetes	Bacteroidia	Bacteroidales	Prevotellaceae	NA	0.041338	0.38708	-0.373611	0.491444
Bacteria	OTU_2393	Firmicutes	Clostridia	Clostridiales	Ruminococcaceae	Ruminococcus	0.00782787	0.245843	-0.348506	0.390365
Bacteria	OTU_2394	NA	NA	NA	NA	NA	-0.00717189	0.235031	-0.432142	0.359855
Bacteria	OTU_2395	Bacteroidetes	Bacteroidia	Bacteroidales	Prevotellaceae	Prevotella	-0.000906243	0.224308	-0.370422	0.416592
Bacteria	OTU_2397	Proteobacteria	NA	NA	NA	NA	0.0235751	0.291009	-0.349981	0.449754
Bacteria	OTU_2398	NA	NA	NA	NA	NA	0.0306161	0.265303	-0.352321	0.415703
Bacteria	OTU_2399	Bacteroidetes	Bacteroidia	Bacteroidales	Porphyromonadaceae	NA	-0.0231978	0.274202	-0.44478	0.44024
Bacteria	OTU_24	Bacteroidetes	Bacteroidia	Bacteroidales	Prevotellaceae	Prevotella	0.00246116	0.239856	-0.427563	0.374196
Bacteria	OTU_240	Bacteroidetes	Bacteroidia	Bacteroidales	NA	NA	0.00563632	0.250974	-0.361073	0.440235
Bacteria	OTU_2400	Firmicutes	Clostridia	Clostridiales	Lachnospiraceae	NA	0.00552407	0.226027	-0.408483	0.363534
Bacteria	OTU_2401	Proteobacteria	Alphaproteobacteria	NA	NA	NA	0.027073	0.283708	-0.321382	0.492894
Bacteria	OTU_2402	Bacteroidetes	Bacteroidia	Bacteroidales	NA	NA	-0.0285932	0.294086	-0.440566	0.358157
Bacteria	OTU_2403	NA	NA	NA	NA	NA	-0.000435131	0.23802	-0.429309	0.399873
Bacteria	OTU_2404	Bacteroidetes	Bacteroidia	Bacteroidales	Prevotellaceae	NA	0.0160022	0.249608	-0.433388	0.36106
Bacteria	OTU_2405	Firmicutes	Clostridia	Clostridiales	Lachnospiraceae	Butyrivibrio	0.00459908	0.247711	-0.336154	0.402362
Bacteria	OTU_2406	Bacteroidetes	Bacteroidia	Bacteroidales	NA	NA	0.0282618	0.298432	-0.443476	0.449956
Bacteria	OTU_2407	Firmicutes	Clostridia	Clostridiales	Lachnospiraceae	Clostridium XlVb	0.0571362	0.414104	-0.354536	0.554531
Bacteria	OTU_2408	Bacteroidetes	NA	NA	NA	NA	0.00706988	0.249721	-0.382162	0.39716
Bacteria	OTU_2409	Firmicutes	Clostridia	Clostridiales	NA	NA	-0.00334672	0.237328	-0.41305	0.409045
Bacteria	OTU_241	Firmicutes	Clostridia	Clostridiales	Lachnospiraceae	NA	0.00297574	0.259983	-0.432892	0.439072
Bacteria	OTU_2410	Fibrobacteres	Fibrobacteria	Fibrobacterales	Fibrobacteraceae	Fibrobacter	-0.00221231	0.211709	-0.343607	0.401958
Bacteria	OTU_2411	Bacteroidetes	NA	NA	NA	NA	0.0216698	0.256958	-0.327562	0.444464
Bacteria	OTU_2413	Bacteroidetes	Bacteroidia	Bacteroidales	Prevotellaceae	Prevotella	0.00151395	0.23438	-0.443448	0.366093
Bacteria	OTU_2414	Firmicutes	NA	NA	NA	NA	-0.0119579	0.250777	-0.359788	0.433851
Bacteria	OTU_2415	Candidatus Saccharibacteria	Saccharibacteria_genera_incertae_sedis	Saccharibacteria_genera_incertae_sedis	Saccharibacteria_genera_incertae_sedis	Saccharibacteria_genera_incertae_sedis	0.00625906	0.250611	-0.440191	0.378027
Bacteria	OTU_2416	Firmicutes	Clostridia	Clostridiales	Ruminococcaceae	NA	-0.0856156	0.596887	-0.578048	0.438809
Bacteria	OTU_2418	NA	NA	NA	NA	NA	-0.0186248	0.271155	-0.41816	0.404974
Bacteria	OTU_242	Bacteroidetes	Bacteroidia	Bacteroidales	Prevotellaceae	Prevotella	-0.00266726	0.234047	-0.403759	0.381757
Bacteria	OTU_2420	Firmicutes	Clostridia	Clostridiales	Ruminococcaceae	Ruminococcus	0.011028	0.227934	-0.357362	0.400824
Bacteria	OTU_2421	Firmicutes	Clostridia	Clostridiales	Lachnospiraceae	NA	-0.02746	0.283172	-0.429648	0.363406
Bacteria	OTU_2423	Firmicutes	Clostridia	Clostridiales	Lachnospiraceae	NA	0.0450473	0.389798	-0.348647	0.493672
Bacteria	OTU_2424	Firmicutes	Clostridia	Clostridiales	Lachnospiraceae	Lachnospiracea_incertae_sedis	0.0271816	0.278952	-0.395299	0.409359
Bacteria	OTU_2425	Tenericutes	Mollicutes	Anaeroplasmatales	Anaeroplasmataceae	Anaeroplasma	-0.00969927	0.24291	-0.449769	0.352878
Bacteria	OTU_2426	Bacteroidetes	Bacteroidia	Bacteroidales	Prevotellaceae	NA	-0.0474728	0.354349	-0.474846	0.379726
Bacteria	OTU_2427	Firmicutes	Clostridia	Clostridiales	Lachnospiraceae	NA	0.00159275	0.261361	-0.407599	0.400225
Bacteria	OTU_2428	Firmicutes	Clostridia	Clostridiales	Ruminococcaceae	NA	-0.0415595	0.327113	-0.450151	0.391096
Bacteria	OTU_243	Bacteroidetes	Bacteroidia	Bacteroidales	Prevotellaceae	Prevotella	0.0181562	0.277873	-0.334273	0.445698
Bacteria	OTU_2430	Firmicutes	Clostridia	Clostridiales	Ruminococcaceae	NA	0.0365501	0.289558	-0.363254	0.497814
Bacteria	OTU_2432	NA	NA	NA	NA	NA	-0.00738423	0.232715	-0.391176	0.345358
Bacteria	OTU_2433	Bacteroidetes	Bacteroidia	Bacteroidales	Prevotellaceae	NA	0.0141777	0.284711	-0.323688	0.467583
Bacteria	OTU_2434	Firmicutes	Clostridia	Clostridiales	Lachnospiraceae	NA	-0.00554737	0.265758	-0.411531	0.399098
Bacteria	OTU_2436	Firmicutes	Clostridia	Clostridiales	Lachnospiraceae	NA	0.0276689	0.313936	-0.345351	0.501971
Bacteria	OTU_2437	Firmicutes	Clostridia	Clostridiales	Ruminococcaceae	NA	0.018103	0.252853	-0.387231	0.421961
Bacteria	OTU_2438	Bacteroidetes	Bacteroidia	Bacteroidales	NA	NA	0.0108474	0.224754	-0.357311	0.408385
Bacteria	OTU_2439	Firmicutes	Negativicutes	Selenomonadales	Veillonellaceae	Selenomonas	-0.0664172	0.485342	-0.431712	0.453437
Bacteria	OTU_244	Bacteroidetes	Bacteroidia	Bacteroidales	NA	NA	0.0143833	0.301349	-0.380311	0.430896
Bacteria	OTU_2440	Firmicutes	Clostridia	Clostridiales	NA	NA	-0.025507	0.290606	-0.481811	0.391104
Bacteria	OTU_2442	Bacteroidetes	Bacteroidia	Bacteroidales	NA	NA	0.000696666	0.239873	-0.359172	0.397577
Bacteria	OTU_2443	Bacteroidetes	NA	NA	NA	NA	0.00599306	0.269403	-0.385897	0.435011
Bacteria	OTU_2444	NA	NA	NA	NA	NA	0.0351215	0.317507	-0.353868	0.427776
Bacteria	OTU_2445	Bacteroidetes	Bacteroidia	Bacteroidales	NA	NA	-0.00104997	0.22265	-0.412445	0.4175
Bacteria	OTU_2446	Bacteroidetes	Bacteroidia	Bacteroidales	Prevotellaceae	NA	0.0163605	0.250591	-0.375226	0.435611
Bacteria	OTU_2447	Firmicutes	Clostridia	Clostridiales	Lachnospiraceae	NA	-0.00339025	0.22951	-0.416097	0.382774
Bacteria	OTU_2448	Firmicutes	Clostridia	Clostridiales	Lachnospiraceae	NA	0.0116311	0.261203	-0.448882	0.390366
Bacteria	OTU_2449	NA	NA	NA	NA	NA	-0.0244347	0.290332	-0.442206	0.381696
Bacteria	OTU_245	Bacteroidetes	Bacteroidia	Bacteroidales	Prevotellaceae	Prevotella	-0.00223564	0.22268	-0.420277	0.351977
Bacteria	OTU_2450	NA	NA	NA	NA	NA	0.0111677	0.250898	-0.391819	0.423807
Bacteria	OTU_2451	Bacteroidetes	Bacteroidia	Bacteroidales	Prevotellaceae	Prevotella	0.00596112	0.232122	-0.374684	0.394134
Bacteria	OTU_2452	Firmicutes	Clostridia	Clostridiales	Lachnospiraceae	NA	-0.0193453	0.252319	-0.440876	0.374414
Bacteria	OTU_2453	Firmicutes	Clostridia	Clostridiales	Ruminococcaceae	NA	-0.0464638	0.350113	-0.479003	0.385055
Bacteria	OTU_2454	Firmicutes	Clostridia	Clostridiales	Ruminococcaceae	NA	0.00190512	0.223195	-0.384289	0.417235
Bacteria	OTU_2455	Bacteroidetes	Bacteroidia	Bacteroidales	Prevotellaceae	Prevotella	-0.0268807	0.293841	-0.4159	0.429399
Bacteria	OTU_2456	Firmicutes	Clostridia	Clostridiales	Lachnospiraceae	NA	0.00398086	0.236919	-0.428221	0.382831
Bacteria	OTU_2457	Firmicutes	Clostridia	Clostridiales	NA	NA	0.00096433	0.225259	-0.361732	0.383342
Bacteria	OTU_2458	Firmicutes	NA	NA	NA	NA	-0.00139055	0.230225	-0.332997	0.409309
Bacteria	OTU_2459	Bacteroidetes	Bacteroidia	Bacteroidales	Prevotellaceae	NA	0.0102531	0.23941	-0.421417	0.400646
Bacteria	OTU_246	Bacteroidetes	Bacteroidia	Bacteroidales	Prevotellaceae	Prevotella	0.00441866	0.231858	-0.384036	0.404825
Bacteria	OTU_2460	NA	NA	NA	NA	NA	0.00303116	0.222043	-0.418488	0.365147
Bacteria	OTU_2461	NA	NA	NA	NA	NA	0.00156405	0.244915	-0.394662	0.427437
Bacteria	OTU_2462	Bacteroidetes	Bacteroidia	Bacteroidales	Prevotellaceae	NA	0.00742782	0.220359	-0.397664	0.345548
Bacteria	OTU_2463	NA	NA	NA	NA	NA	0.0098172	0.263775	-0.410513	0.374408
Bacteria	OTU_2464	Bacteroidetes	Bacteroidia	Bacteroidales	Prevotellaceae	Prevotella	-0.00866856	0.243411	-0.380891	0.365623
Bacteria	OTU_2465	Planctomycetes	Planctomycetia	Planctomycetales	Planctomycetaceae	NA	-0.0102011	0.251296	-0.398782	0.370555
Bacteria	OTU_2467	Firmicutes	Clostridia	Clostridiales	Lachnospiraceae	NA	-0.0194308	0.269227	-0.422773	0.363191
Bacteria	OTU_2468	Fibrobacteres	Fibrobacteria	Fibrobacterales	Fibrobacteraceae	Fibrobacter	0.00907545	0.240109	-0.376184	0.394596
Bacteria	OTU_247	Bacteroidetes	Bacteroidia	Bacteroidales	Prevotellaceae	Prevotella	-0.0104291	0.277258	-0.393015	0.408012
Bacteria	OTU_2470	Firmicutes	Clostridia	Clostridiales	NA	NA	0.0194094	0.290823	-0.415407	0.422779
Bacteria	OTU_2471	Firmicutes	Clostridia	Clostridiales	Lachnospiraceae	NA	-0.00511154	0.242977	-0.427567	0.348225
Bacteria	OTU_2472	Firmicutes	Clostridia	Clostridiales	Ruminococcaceae	NA	-0.0010098	0.242098	-0.350177	0.437488
Bacteria	OTU_2473	NA	NA	NA	NA	NA	-0.00467434	0.219857	-0.42829	0.344938
Bacteria	OTU_2474	Bacteroidetes	Bacteroidia	Bacteroidales	Prevotellaceae	Prevotella	0.0145388	0.283991	-0.414934	0.441826
Bacteria	OTU_2477	Bacteroidetes	Bacteroidia	Bacteroidales	NA	NA	0.0113478	0.261108	-0.369486	0.387901
Bacteria	OTU_248	Bacteroidetes	Bacteroidia	Bacteroidales	Prevotellaceae	NA	0.0186557	0.276698	-0.382367	0.433313
Bacteria	OTU_2483	Firmicutes	Clostridia	Clostridiales	Clostridiales_Incertae Sedis XIII	Anaerovorax	-0.0195493	0.267362	-0.400422	0.47592
Bacteria	OTU_2485	Firmicutes	Clostridia	Clostridiales	NA	NA	-0.00636221	0.226801	-0.368673	0.389184
Bacteria	OTU_2486	Proteobacteria	Alphaproteobacteria	NA	NA	NA	0.0289188	0.268422	-0.346027	0.470047
Bacteria	OTU_2487	NA	NA	NA	NA	NA	0.000417228	0.230553	-0.39956	0.403598
Bacteria	OTU_2488	Firmicutes	Clostridia	Clostridiales	Ruminococcaceae	NA	0.016833	0.245159	-0.35433	0.42477
Bacteria	OTU_2489	Firmicutes	Clostridia	Clostridiales	Lachnospiraceae	Butyrivibrio	-0.0120354	0.252247	-0.464975	0.351456
Bacteria	OTU_249	Bacteroidetes	Bacteroidia	Bacteroidales	Prevotellaceae	NA	-0.00578019	0.255938	-0.410499	0.390203
Bacteria	OTU_2490	Firmicutes	Clostridia	Clostridiales	Lachnospiraceae	NA	-0.0517859	0.391264	-0.478629	0.384063
Bacteria	OTU_2491	Firmicutes	NA	NA	NA	NA	0.164756	0.912286	-0.480851	0.888145
Bacteria	OTU_2492	Bacteroidetes	NA	NA	NA	NA	0.0497572	0.354303	-0.348888	0.466051
Bacteria	OTU_2493	Bacteroidetes	Bacteroidia	Bacteroidales	Prevotellaceae	Prevotella	0.00102176	0.23406	-0.342175	0.423573
Bacteria	OTU_2494	NA	NA	NA	NA	NA	0.0110077	0.246495	-0.412297	0.411221
Bacteria	OTU_2495	Firmicutes	NA	NA	NA	NA	0.0135234	0.233291	-0.420145	0.364196
Bacteria	OTU_2496	Firmicutes	Clostridia	Clostridiales	Ruminococcaceae	NA	-0.0290345	0.295465	-0.456453	0.363599
Bacteria	OTU_2497	Proteobacteria	Deltaproteobacteria	Desulfobacterales	Desulfobulbaceae	Desulfobulbus	0.0060464	0.253995	-0.428267	0.339882
Bacteria	OTU_2498	Firmicutes	Clostridia	Clostridiales	Lachnospiraceae	Pseudobutyrivibrio	0.00788194	0.250913	-0.449748	0.37767
Bacteria	OTU_25	Bacteroidetes	Bacteroidia	Bacteroidales	Prevotellaceae	Prevotella	0.0151067	0.261086	-0.386194	0.388352
Bacteria	OTU_250	Firmicutes	Clostridia	Clostridiales	Lachnospiraceae	NA	0.0191894	0.231717	-0.320778	0.450073
Bacteria	OTU_2501	Proteobacteria	Alphaproteobacteria	NA	NA	NA	-0.0195352	0.258503	-0.378666	0.422877
Bacteria	OTU_2502	Proteobacteria	NA	NA	NA	NA	-0.00397927	0.238564	-0.362251	0.433707
Bacteria	OTU_2503	Firmicutes	Negativicutes	Selenomonadales	Acidaminococcaceae	Succiniclasticum	0.0276885	0.259642	-0.348105	0.420778
Bacteria	OTU_2504	Bacteroidetes	Bacteroidia	Bacteroidales	Prevotellaceae	Prevotella	-0.0268615	0.299702	-0.474073	0.388321
Bacteria	OTU_2505	Firmicutes	Clostridia	Clostridiales	Ruminococcaceae	Ruminococcus	-0.0163546	0.258458	-0.425429	0.368976
Bacteria	OTU_2506	NA	NA	NA	NA	NA	0.00206478	0.217135	-0.379699	0.44378
Bacteria	OTU_2507	Firmicutes	Clostridia	Clostridiales	Lachnospiraceae	NA	0.0042611	0.246845	-0.389307	0.409108
Bacteria	OTU_2508	Firmicutes	Clostridia	Clostridiales	Lachnospiraceae	NA	-0.00463706	0.245646	-0.404419	0.367022
Bacteria	OTU_2509	Bacteroidetes	Bacteroidia	Bacteroidales	Prevotellaceae	Prevotella	-0.00888014	0.228114	-0.420881	0.372415
Bacteria	OTU_251	Bacteroidetes	Bacteroidia	Bacteroidales	Prevotellaceae	Prevotella	-0.00489328	0.238486	-0.350354	0.469456
Bacteria	OTU_2510	Firmicutes	Clostridia	Clostridiales	Lachnospiraceae	NA	-0.00198291	0.234481	-0.434088	0.406065
Bacteria	OTU_2511	Bacteroidetes	Bacteroidia	Bacteroidales	NA	NA	-0.0149555	0.281202	-0.409635	0.358966
Bacteria	OTU_2512	Tenericutes	Mollicutes	Anaeroplasmatales	Anaeroplasmataceae	Anaeroplasma	-0.010614	0.233112	-0.407613	0.373131
Bacteria	OTU_2513	Firmicutes	Clostridia	Clostridiales	Ruminococcaceae	Ruminococcus	0.00664449	0.264196	-0.398014	0.381587
Bacteria	OTU_2514	Spirochaetes	Spirochaetia	Spirochaetales	Spirochaetaceae	Treponema	0.0222634	0.252879	-0.390506	0.42697
Bacteria	OTU_2515	Bacteroidetes	NA	NA	NA	NA	0.0127875	0.214362	-0.321153	0.368218
Bacteria	OTU_2516	Firmicutes	Clostridia	Clostridiales	Ruminococcaceae	NA	0.0320733	0.325283	-0.365648	0.450471
Bacteria	OTU_2517	NA	NA	NA	NA	NA	0.0108751	0.225344	-0.370183	0.394207
Bacteria	OTU_2518	Firmicutes	Clostridia	NA	NA	NA	-0.0874943	0.49148	-0.711362	0.346647
Bacteria	OTU_2519	Bacteroidetes	NA	NA	NA	NA	0.0176873	0.274468	-0.373895	0.441414
Bacteria	OTU_252	Bacteroidetes	Bacteroidia	Bacteroidales	Prevotellaceae	Prevotella	-0.00471617	0.250185	-0.425847	0.380196
Bacteria	OTU_2522	Bacteroidetes	Bacteroidia	Bacteroidales	NA	NA	-0.00277393	0.25234	-0.391426	0.377607
Bacteria	OTU_2523	Bacteroidetes	Bacteroidia	Bacteroidales	Prevotellaceae	Prevotella	0.0043208	0.239627	-0.428294	0.418005
Bacteria	OTU_2528	NA	NA	NA	NA	NA	0.00347324	0.256496	-0.358154	0.404489
Bacteria	OTU_2529	NA	NA	NA	NA	NA	0.00022834	0.230246	-0.339272	0.42146
Bacteria	OTU_253	Tenericutes	Mollicutes	Anaeroplasmatales	Anaeroplasmataceae	Anaeroplasma	-0.0147869	0.254312	-0.34683	0.422403
Bacteria	OTU_2531	NA	NA	NA	NA	NA	0.00687523	0.222451	-0.35107	0.403087
Bacteria	OTU_2532	Spirochaetes	Spirochaetia	Spirochaetales	Spirochaetaceae	Treponema	0.0141991	0.265023	-0.38737	0.453523
Bacteria	OTU_2533	Firmicutes	Clostridia	Clostridiales	NA	NA	-0.0025045	0.235663	-0.370735	0.399198
Bacteria	OTU_2534	NA	NA	NA	NA	NA	-0.00158638	0.236875	-0.376234	0.379298
Bacteria	OTU_2535	Bacteroidetes	Bacteroidia	Bacteroidales	Prevotellaceae	Prevotella	-0.00668669	0.24653	-0.381413	0.375244
Bacteria	OTU_2537	NA	NA	NA	NA	NA	-0.0167384	0.273447	-0.398121	0.411278
Bacteria	OTU_2538	NA	NA	NA	NA	NA	-0.00705122	0.249048	-0.450886	0.319393
Bacteria	OTU_2539	Bacteroidetes	NA	NA	NA	NA	0.0350571	0.337582	-0.379965	0.404461
Bacteria	OTU_254	Bacteroidetes	Bacteroidia	Bacteroidales	Prevotellaceae	Prevotella	0.0370293	0.33153	-0.351601	0.460107
Bacteria	OTU_2541	Bacteroidetes	Bacteroidia	Bacteroidales	Prevotellaceae	NA	0.00337055	0.239144	-0.385018	0.384788
Bacteria	OTU_2542	Firmicutes	Clostridia	Clostridiales	Lachnospiraceae	Lachnospiracea_incertae_sedis	-0.0513987	0.374146	-0.462138	0.375377
Bacteria	OTU_2543	Firmicutes	Negativicutes	Selenomonadales	Veillonellaceae	Anaerovibrio	0.000818965	0.236539	-0.392344	0.371583
Bacteria	OTU_2544	Firmicutes	Clostridia	Clostridiales	Ruminococcaceae	NA	0.0111992	0.254328	-0.40908	0.410361
Bacteria	OTU_2547	NA	NA	NA	NA	NA	-0.0142095	0.247445	-0.433327	0.369269
Bacteria	OTU_2548	Firmicutes	NA	NA	NA	NA	-0.0444475	0.350625	-0.44703	0.409727
Bacteria	OTU_2549	Candidatus Saccharibacteria	Saccharibacteria_genera_incertae_sedis	Saccharibacteria_genera_incertae_sedis	Saccharibacteria_genera_incertae_sedis	Saccharibacteria_genera_incertae_sedis	-0.011714	0.282012	-0.452258	0.392147
Bacteria	OTU_255	Bacteroidetes	Bacteroidia	Bacteroidales	NA	NA	0.00208445	0.245571	-0.43808	0.38745
Bacteria	OTU_2550	Firmicutes	Clostridia	Clostridiales	Lachnospiraceae	NA	-0.0349598	0.324133	-0.472629	0.374805
Bacteria	OTU_2552	NA	NA	NA	NA	NA	0.0115621	0.235491	-0.38479	0.36425
Bacteria	OTU_2553	Bacteroidetes	Bacteroidia	Bacteroidales	Prevotellaceae	NA	-0.0151455	0.295682	-0.406412	0.420961
Bacteria	OTU_2554	Firmicutes	Clostridia	Clostridiales	Ruminococcaceae	NA	0.0347625	0.337138	-0.40638	0.466485
Bacteria	OTU_2555	Bacteroidetes	Bacteroidia	Bacteroidales	Prevotellaceae	NA	-0.00960485	0.238885	-0.378916	0.370357
Bacteria	OTU_2556	Bacteroidetes	Bacteroidia	Bacteroidales	Prevotellaceae	NA	-0.00226328	0.208873	-0.404448	0.364808
Bacteria	OTU_2557	Firmicutes	Clostridia	Clostridiales	Lachnospiraceae	NA	-0.00251898	0.239286	-0.401696	0.424093
Bacteria	OTU_2558	NA	NA	NA	NA	NA	-0.00555354	0.250938	-0.406289	0.381124
Bacteria	OTU_2559	Spirochaetes	Spirochaetia	Spirochaetales	Spirochaetaceae	Sphaerochaeta	-0.0289922	0.285688	-0.415439	0.382037
Bacteria	OTU_256	Bacteroidetes	Bacteroidia	Bacteroidales	Prevotellaceae	Prevotella	-0.0275598	0.333779	-0.428726	0.335153
Bacteria	OTU_2561	Firmicutes	Clostridia	Clostridiales	Lachnospiraceae	NA	0.0382089	0.32063	-0.375666	0.5541
Bacteria	OTU_2563	Firmicutes	Clostridia	Clostridiales	NA	NA	0.0467983	0.335818	-0.308769	0.610887
Bacteria	OTU_2564	Firmicutes	Clostridia	Clostridiales	NA	NA	-0.0301876	0.308845	-0.415678	0.368054
Bacteria	OTU_2565	Bacteroidetes	NA	NA	NA	NA	0.0129669	0.284397	-0.411405	0.41517
Bacteria	OTU_2566	Firmicutes	Clostridia	Clostridiales	Lachnospiraceae	Lachnospiracea_incertae_sedis	0.0390542	0.297098	-0.359502	0.47325
Bacteria	OTU_2567	NA	NA	NA	NA	NA	0.0229492	0.29574	-0.417076	0.440475
Bacteria	OTU_2569	Firmicutes	Clostridia	Clostridiales	Ruminococcaceae	NA	0.014772	0.257482	-0.411661	0.419721
Bacteria	OTU_257	Firmicutes	Negativicutes	Selenomonadales	Veillonellaceae	Anaerovibrio	0.00715612	0.307587	-0.425091	0.404001
Bacteria	OTU_2570	NA	NA	NA	NA	NA	-0.00574081	0.225488	-0.371774	0.358524
Bacteria	OTU_2571	Bacteroidetes	Bacteroidia	Bacteroidales	Prevotellaceae	NA	-0.00408643	0.213698	-0.356908	0.360176
Bacteria	OTU_2572	NA	NA	NA	NA	NA	-0.00432191	0.257376	-0.379292	0.435457
Bacteria	OTU_2573	NA	NA	NA	NA	NA	0.016961	0.257104	-0.354989	0.413403
Bacteria	OTU_2574	NA	NA	NA	NA	NA	-0.0384341	0.344851	-0.509169	0.348189
Bacteria	OTU_2575	Firmicutes	Clostridia	Clostridiales	NA	NA	-0.0194776	0.247717	-0.392848	0.39926
Bacteria	OTU_2576	Firmicutes	Clostridia	Clostridiales	NA	NA	0.0196906	0.270147	-0.423998	0.382391
Bacteria	OTU_2577	Bacteroidetes	Bacteroidia	Bacteroidales	NA	NA	0.00415103	0.233245	-0.375222	0.394801
Bacteria	OTU_2578	Proteobacteria	Deltaproteobacteria	Desulfobacterales	Desulfobulbaceae	Desulfobulbus	0.0147986	0.240436	-0.357019	0.440533
Bacteria	OTU_2579	Bacteroidetes	NA	NA	NA	NA	0.00190435	0.217708	-0.346973	0.417817
Bacteria	OTU_258	Bacteroidetes	Bacteroidia	Bacteroidales	Prevotellaceae	Prevotella	-0.00259412	0.29221	-0.435748	0.38595
Bacteria	OTU_2580	Candidatus Saccharibacteria	Saccharibacteria_genera_incertae_sedis	Saccharibacteria_genera_incertae_sedis	Saccharibacteria_genera_incertae_sedis	Saccharibacteria_genera_incertae_sedis	0.0218163	0.253981	-0.414207	0.38033
Bacteria	OTU_2581	Candidatus Saccharibacteria	Saccharibacteria_genera_incertae_sedis	Saccharibacteria_genera_incertae_sedis	Saccharibacteria_genera_incertae_sedis	Saccharibacteria_genera_incertae_sedis	0.0384279	0.332784	-0.365109	0.498319
Bacteria	OTU_2582	Firmicutes	Clostridia	Clostridiales	NA	NA	-0.00799601	0.222713	-0.409897	0.348271
Bacteria	OTU_2583	Firmicutes	Clostridia	Clostridiales	NA	NA	-0.0153284	0.263779	-0.403947	0.352907
Bacteria	OTU_2584	Firmicutes	Clostridia	Clostridiales	Lachnospiraceae	NA	0.00041327	0.238795	-0.376134	0.40403
Bacteria	OTU_2585	Firmicutes	Clostridia	Clostridiales	Lachnospiraceae	NA	-0.0159892	0.237736	-0.438646	0.367142
Bacteria	OTU_2586	Firmicutes	NA	NA	NA	NA	0.00232846	0.285572	-0.443934	0.400175
Bacteria	OTU_2587	Bacteroidetes	Bacteroidia	Bacteroidales	Prevotellaceae	NA	0.0569793	0.398827	-0.38295	0.480826
Bacteria	OTU_2588	NA	NA	NA	NA	NA	0.0493214	0.369725	-0.43475	0.456697
Bacteria	OTU_2589	NA	NA	NA	NA	NA	-0.00883058	0.238383	-0.404111	0.362238
Bacteria	OTU_259	Bacteroidetes	Bacteroidia	Bacteroidales	Prevotellaceae	Prevotella	-0.00657993	0.245345	-0.393233	0.383126
Bacteria	OTU_2590	Bacteroidetes	Bacteroidia	Bacteroidales	Prevotellaceae	Prevotella	0.00330874	0.237292	-0.404956	0.35089
Bacteria	OTU_2591	Firmicutes	Clostridia	Clostridiales	Lachnospiraceae	NA	-0.0197532	0.269016	-0.423911	0.357083
Bacteria	OTU_2592	Bacteroidetes	Bacteroidia	Bacteroidales	Prevotellaceae	Prevotella	0.00309334	0.259898	-0.422663	0.432541
Bacteria	OTU_2593	Firmicutes	Clostridia	Clostridiales	NA	NA	-0.000282711	0.229305	-0.422907	0.36732
Bacteria	OTU_2594	NA	NA	NA	NA	NA	-0.00963334	0.279456	-0.390854	0.395271
Bacteria	OTU_2595	Bacteroidetes	Bacteroidia	Bacteroidales	NA	NA	0.00764447	0.2687	-0.369457	0.450701
Bacteria	OTU_2596	Bacteroidetes	Bacteroidia	Bacteroidales	Prevotellaceae	Hallella	0.00704319	0.23993	-0.405787	0.375312
Bacteria	OTU_2597	Bacteroidetes	Bacteroidia	Bacteroidales	Prevotellaceae	Prevotella	-0.0358766	0.314981	-0.415893	0.403053
Bacteria	OTU_2598	Bacteroidetes	Bacteroidia	Bacteroidales	Prevotellaceae	Prevotella	0.00579014	0.281884	-0.420826	0.406831
Bacteria	OTU_2599	Bacteroidetes	Bacteroidia	Bacteroidales	Prevotellaceae	NA	0.0146245	0.247472	-0.376846	0.438891
Bacteria	OTU_26	Bacteroidetes	Bacteroidia	Bacteroidales	Prevotellaceae	NA	0.00909274	0.239977	-0.324191	0.462295
Bacteria	OTU_260	Bacteroidetes	NA	NA	NA	NA	0.00723905	0.23342	-0.413298	0.384048
Bacteria	OTU_2603	Firmicutes	Clostridia	Clostridiales	Ruminococcaceae	NA	-0.014136	0.253899	-0.412191	0.383181
Bacteria	OTU_2604	NA	NA	NA	NA	NA	0.00389295	0.232329	-0.40046	0.377923
Bacteria	OTU_2605	Spirochaetes	Spirochaetia	Spirochaetales	Spirochaetaceae	Treponema	0.0115138	0.247165	-0.340077	0.491685
Bacteria	OTU_2606	Proteobacteria	Alphaproteobacteria	NA	NA	NA	0.00440534	0.234023	-0.38929	0.459761
Bacteria	OTU_2607	Proteobacteria	Alphaproteobacteria	NA	NA	NA	0.00598178	0.234356	-0.372355	0.417449
Bacteria	OTU_2608	NA	NA	NA	NA	NA	0.0150436	0.263245	-0.416549	0.406203
Bacteria	OTU_2609	NA	NA	NA	NA	NA	0.00151996	0.236445	-0.408717	0.383624
Bacteria	OTU_261	Bacteroidetes	NA	NA	NA	NA	0.00201833	0.245954	-0.430526	0.384701
Bacteria	OTU_2610	Firmicutes	Clostridia	Clostridiales	Ruminococcaceae	Oscillibacter	-0.0279643	0.323162	-0.424272	0.406277
Bacteria	OTU_2611	Bacteroidetes	Bacteroidia	Bacteroidales	Prevotellaceae	Prevotella	0.0273959	0.306377	-0.436468	0.380163
Bacteria	OTU_2612	Bacteroidetes	Bacteroidia	Bacteroidales	Prevotellaceae	NA	0.00453579	0.233917	-0.3781	0.385607
Bacteria	OTU_2613	Firmicutes	Clostridia	Clostridiales	Ruminococcaceae	Ruminococcus	-0.0164297	0.251967	-0.438748	0.361327
Bacteria	OTU_2614	Bacteroidetes	NA	NA	NA	NA	0.000530466	0.252653	-0.416285	0.379572
Bacteria	OTU_2615	Firmicutes	Clostridia	Clostridiales	NA	NA	-0.00737006	0.237993	-0.419674	0.345833
Bacteria	OTU_2617	Firmicutes	Clostridia	Clostridiales	NA	NA	0.012302	0.228309	-0.355589	0.401022
Bacteria	OTU_2618	Bacteroidetes	NA	NA	NA	NA	0.00254886	0.229674	-0.378705	0.387667
Bacteria	OTU_2619	Bacteroidetes	Bacteroidia	Bacteroidales	Prevotellaceae	Prevotella	0.0136508	0.24464	-0.365745	0.40777
Bacteria	OTU_262	Bacteroidetes	Bacteroidia	Bacteroidales	Prevotellaceae	Prevotella	0.000231456	0.218221	-0.388849	0.384797
Bacteria	OTU_2620	Bacteroidetes	Bacteroidia	Bacteroidales	Prevotellaceae	Prevotella	0.0105384	0.239523	-0.339705	0.428637
Bacteria	OTU_2621	Firmicutes	Clostridia	Clostridiales	Clostridiales_Incertae Sedis XIII	Anaerovorax	0.0132806	0.242254	-0.409359	0.395138
Bacteria	OTU_2623	Bacteroidetes	Bacteroidia	Bacteroidales	Prevotellaceae	NA	0.0151023	0.240386	-0.402329	0.382942
Bacteria	OTU_2624	Firmicutes	Clostridia	Clostridiales	NA	NA	-0.00146631	0.23786	-0.387131	0.401975
Bacteria	OTU_2625	Firmicutes	Clostridia	Clostridiales	Ruminococcaceae	NA	-0.00653994	0.227249	-0.363424	0.410014
Bacteria	OTU_2626	Planctomycetes	Planctomycetia	Planctomycetales	Planctomycetaceae	NA	-0.00952391	0.234206	-0.413546	0.4147
Bacteria	OTU_2627	Bacteroidetes	NA	NA	NA	NA	0.0188785	0.236325	-0.348089	0.388804
Bacteria	OTU_2628	Actinobacteria	Actinobacteria	Coriobacteriales	Coriobacteriaceae	Olsenella	0.00572678	0.244203	-0.36981	0.413568
Bacteria	OTU_263	Bacteroidetes	NA	NA	NA	NA	0.00776326	0.240975	-0.405423	0.36563
Bacteria	OTU_2630	Firmicutes	Clostridia	Clostridiales	NA	NA	-0.0299077	0.277267	-0.449436	0.374374
Bacteria	OTU_2631	Bacteroidetes	Bacteroidia	Bacteroidales	Prevotellaceae	NA	0.0120776	0.207784	-0.381155	0.388012
Bacteria	OTU_2633	Firmicutes	Clostridia	Clostridiales	NA	NA	0.0425018	0.333646	-0.435342	0.468617
Bacteria	OTU_2634	Bacteroidetes	Bacteroidia	Bacteroidales	NA	NA	-0.013628	0.261597	-0.365268	0.423215
Bacteria	OTU_2635	Firmicutes	Clostridia	Clostridiales	Ruminococcaceae	Ruminococcus	-0.00112746	0.235657	-0.398895	0.394992
Bacteria	OTU_2636	Firmicutes	Clostridia	Clostridiales	NA	NA	-0.00957535	0.248286	-0.395638	0.366742
Bacteria	OTU_2637	NA	NA	NA	NA	NA	-0.00477156	0.248095	-0.375486	0.46027
Bacteria	OTU_2638	NA	NA	NA	NA	NA	-0.0220597	0.260086	-0.402272	0.421511
Bacteria	OTU_2639	Bacteroidetes	Bacteroidia	Bacteroidales	Prevotellaceae	Prevotella	0.0180944	0.267895	-0.360538	0.401813
Bacteria	OTU_264	Firmicutes	Clostridia	Clostridiales	Lachnospiraceae	Butyrivibrio	0.0132049	0.284218	-0.4031	0.380303
Bacteria	OTU_2641	Firmicutes	Clostridia	Clostridiales	Ruminococcaceae	Ruminococcus	-0.0137037	0.236425	-0.428424	0.35867
Bacteria	OTU_2642	Firmicutes	Clostridia	Clostridiales	Ruminococcaceae	Clostridium IV	-0.0264647	0.297754	-0.408751	0.391858
Bacteria	OTU_2643	Bacteroidetes	Bacteroidia	Bacteroidales	Prevotellaceae	Prevotella	0.0204191	0.263145	-0.387165	0.415047
Bacteria	OTU_2644	Firmicutes	Clostridia	Clostridiales	Ruminococcaceae	NA	-0.0304967	0.281696	-0.435681	0.394613
Bacteria	OTU_2646	Firmicutes	Clostridia	Clostridiales	NA	NA	0.036636	0.353624	-0.43089	0.432221
Bacteria	OTU_2647	Firmicutes	Clostridia	Clostridiales	Ruminococcaceae	NA	-0.00136877	0.257672	-0.402856	0.419911
Bacteria	OTU_2648	Bacteroidetes	Bacteroidia	Bacteroidales	NA	NA	-0.0012931	0.263823	-0.457999	0.369779
Bacteria	OTU_2649	NA	NA	NA	NA	NA	-0.0162209	0.278882	-0.399325	0.373748
Bacteria	OTU_265	Bacteroidetes	Bacteroidia	Bacteroidales	Prevotellaceae	Prevotella	0.0081895	0.272965	-0.40979	0.418928
Bacteria	OTU_2650	Firmicutes	Clostridia	Clostridiales	Ruminococcaceae	Ruminococcus	-0.0161054	0.259282	-0.407026	0.470813
Bacteria	OTU_2652	NA	NA	NA	NA	NA	-0.0288146	0.351153	-0.444598	0.432464
Bacteria	OTU_2653	Firmicutes	Clostridia	Clostridiales	Ruminococcaceae	NA	-0.0049591	0.255705	-0.379935	0.402034
Bacteria	OTU_2654	NA	NA	NA	NA	NA	-0.00335556	0.254986	-0.372808	0.410678
Bacteria	OTU_2655	NA	NA	NA	NA	NA	-0.00193435	0.237825	-0.394459	0.429649
Bacteria	OTU_2656	Firmicutes	Clostridia	Clostridiales	NA	NA	-0.0242629	0.285505	-0.387574	0.388898
Bacteria	OTU_2657	NA	NA	NA	NA	NA	0.00230459	0.222467	-0.39728	0.360245
Bacteria	OTU_2659	Bacteroidetes	Bacteroidia	Bacteroidales	NA	NA	-0.0180417	0.289413	-0.417067	0.419773
Bacteria	OTU_266	Bacteroidetes	NA	NA	NA	NA	-0.00425895	0.269535	-0.491887	0.417823
Bacteria	OTU_2660	Firmicutes	Clostridia	Clostridiales	NA	NA	-0.00746384	0.238416	-0.415751	0.382229
Bacteria	OTU_2661	Firmicutes	Clostridia	Clostridiales	Lachnospiraceae	NA	0.000283659	0.251524	-0.381666	0.432897
Bacteria	OTU_2662	NA	NA	NA	NA	NA	-0.100146	0.607227	-0.585318	0.446032
Bacteria	OTU_2663	NA	NA	NA	NA	NA	-0.000354582	0.236489	-0.42631	0.385563
Bacteria	OTU_2664	Bacteroidetes	Bacteroidia	Bacteroidales	NA	NA	0.0252796	0.305992	-0.43576	0.415155
Bacteria	OTU_2665	Bacteroidetes	NA	NA	NA	NA	0.0798677	0.512341	-0.437248	0.53735
Bacteria	OTU_2666	Firmicutes	Clostridia	Clostridiales	NA	NA	-0.00583685	0.23865	-0.440434	0.348443
Bacteria	OTU_2667	Bacteroidetes	Bacteroidia	Bacteroidales	NA	NA	-0.0625963	0.414965	-0.53155	0.384042
Bacteria	OTU_2668	Bacteroidetes	Bacteroidia	Bacteroidales	NA	NA	-0.00255951	0.216489	-0.373576	0.361267
Bacteria	OTU_2669	Bacteroidetes	Bacteroidia	Bacteroidales	NA	NA	-0.0118697	0.287739	-0.457222	0.406471
Bacteria	OTU_267	Bacteroidetes	NA	NA	NA	NA	0.021688	0.276425	-0.377118	0.408786
Bacteria	OTU_2670	Bacteroidetes	Bacteroidia	Bacteroidales	Prevotellaceae	NA	0.0140783	0.269082	-0.41954	0.359722
Bacteria	OTU_2671	NA	NA	NA	NA	NA	0.0324138	0.356414	-0.360703	0.424506
Bacteria	OTU_2673	NA	NA	NA	NA	NA	0.00314524	0.249618	-0.405895	0.385835
Bacteria	OTU_2675	Firmicutes	Clostridia	Clostridiales	Ruminococcaceae	NA	-0.0228241	0.281436	-0.412591	0.339754
Bacteria	OTU_2677	Elusimicrobia	Elusimicrobia	Elusimicrobiales	Elusimicrobiaceae	Elusimicrobium	-0.00287807	0.22638	-0.340564	0.412253
Bacteria	OTU_2678	NA	NA	NA	NA	NA	0.0087712	0.242758	-0.372275	0.384754
Bacteria	OTU_268	Spirochaetes	Spirochaetia	Spirochaetales	NA	NA	0.01086	0.269886	-0.379047	0.421649
Bacteria	OTU_2680	Bacteroidetes	NA	NA	NA	NA	-0.0166693	0.233932	-0.449262	0.365682
Bacteria	OTU_2681	Firmicutes	Clostridia	Clostridiales	Ruminococcaceae	NA	-0.0160694	0.260519	-0.378771	0.395806
Bacteria	OTU_2682	Bacteroidetes	Bacteroidia	Bacteroidales	Prevotellaceae	Prevotella	-0.00543372	0.26653	-0.401871	0.390252
Bacteria	OTU_2684	Bacteroidetes	NA	NA	NA	NA	0.00465786	0.273629	-0.364915	0.422363
Bacteria	OTU_2685	Bacteroidetes	Bacteroidia	Bacteroidales	Prevotellaceae	NA	0.035137	0.329738	-0.359373	0.501385
Bacteria	OTU_2686	Proteobacteria	NA	NA	NA	NA	0.00539183	0.251757	-0.381895	0.370992
Bacteria	OTU_2688	Firmicutes	Clostridia	Clostridiales	Lachnospiraceae	NA	0.00621481	0.238605	-0.369071	0.397347
Bacteria	OTU_269	Bacteroidetes	Bacteroidia	Bacteroidales	NA	NA	-0.00082667	0.257764	-0.399412	0.441894
Bacteria	OTU_2692	Firmicutes	Clostridia	Clostridiales	NA	NA	-0.0345101	0.315932	-0.507316	0.401031
Bacteria	OTU_2693	Bacteroidetes	NA	NA	NA	NA	0.0146386	0.253977	-0.400903	0.382384
Bacteria	OTU_2694	Firmicutes	Clostridia	Clostridiales	Clostridiales_Incertae Sedis XIII	Anaerovorax	-0.0166313	0.257817	-0.420883	0.32988
Bacteria	OTU_2697	Bacteroidetes	Bacteroidia	Bacteroidales	Prevotellaceae	Prevotella	-0.0310945	0.317601	-0.453189	0.403232
Bacteria	OTU_2698	Bacteroidetes	Bacteroidia	Bacteroidales	NA	NA	0.0235184	0.260494	-0.379879	0.384827
Bacteria	OTU_2699	Bacteroidetes	NA	NA	NA	NA	-0.0165874	0.247627	-0.408755	0.389423
Bacteria	OTU_27	Bacteroidetes	Bacteroidia	Bacteroidales	Prevotellaceae	Prevotella	0.010275	0.303277	-0.393372	0.433514
Bacteria	OTU_270	Bacteroidetes	NA	NA	NA	NA	-0.0131657	0.270386	-0.440599	0.38578
Bacteria	OTU_2700	Firmicutes	Clostridia	Clostridiales	Lachnospiraceae	NA	0.006889	0.217827	-0.370936	0.361864
Bacteria	OTU_2701	Firmicutes	Clostridia	Clostridiales	Lachnospiraceae	NA	0.0142276	0.230435	-0.350575	0.382966
Bacteria	OTU_2702	Spirochaetes	Spirochaetia	Spirochaetales	Spirochaetaceae	NA	0.0175363	0.267189	-0.391309	0.443425
Bacteria	OTU_2703	Firmicutes	NA	NA	NA	NA	0.0166411	0.255195	-0.38489	0.406591
Bacteria	OTU_2704	Bacteroidetes	NA	NA	NA	NA	0.0183752	0.286418	-0.392214	0.401094
Bacteria	OTU_2706	Firmicutes	Clostridia	Clostridiales	Ruminococcaceae	NA	-0.00778242	0.238953	-0.403865	0.398118
Bacteria	OTU_2708	Firmicutes	Clostridia	Clostridiales	NA	NA	0.0237087	0.275797	-0.352878	0.463026
Bacteria	OTU_2709	Proteobacteria	Alphaproteobacteria	NA	NA	NA	0.00130352	0.235057	-0.410531	0.348689
Bacteria	OTU_271	Bacteroidetes	Bacteroidia	Bacteroidales	Prevotellaceae	Prevotella	0.0298438	0.314045	-0.434591	0.410192
Bacteria	OTU_2710	Firmicutes	Clostridia	Clostridiales	Ruminococcaceae	NA	0.00877658	0.240814	-0.358137	0.414199
Bacteria	OTU_2711	Fibrobacteres	Fibrobacteria	Fibrobacterales	Fibrobacteraceae	Fibrobacter	0.0139895	0.268628	-0.424411	0.38837
Bacteria	OTU_2712	Firmicutes	Clostridia	Clostridiales	Ruminococcaceae	Saccharofermentans	-0.0305047	0.307643	-0.413139	0.414133
Bacteria	OTU_2713	Firmicutes	Clostridia	Clostridiales	Lachnospiraceae	NA	0.0946459	0.576852	-0.474676	0.652666
Bacteria	OTU_2714	NA	NA	NA	NA	NA	0.0079385	0.243737	-0.379252	0.38064
Bacteria	OTU_2716	NA	NA	NA	NA	NA	0.00199123	0.23284	-0.392257	0.384693
Bacteria	OTU_2717	Firmicutes	Clostridia	Clostridiales	NA	NA	-0.0386246	0.352058	-0.420116	0.44187
Bacteria	OTU_2718	Bacteroidetes	NA	NA	NA	NA	0.021009	0.252366	-0.368936	0.415432
Bacteria	OTU_2719	Bacteroidetes	Bacteroidia	Bacteroidales	Prevotellaceae	Prevotella	-0.0741846	0.479932	-0.554488	0.369614
Bacteria	OTU_272	Bacteroidetes	NA	NA	NA	NA	0.0248877	0.309177	-0.402471	0.461882
Bacteria	OTU_2720	Bacteroidetes	Bacteroidia	Bacteroidales	Prevotellaceae	Prevotella	0.0185716	0.257344	-0.363266	0.460697
Bacteria	OTU_2722	NA	NA	NA	NA	NA	0.0162286	0.256722	-0.328519	0.440712
Bacteria	OTU_2723	Firmicutes	Clostridia	Clostridiales	Lachnospiraceae	NA	-0.00571748	0.230968	-0.378859	0.4046
Bacteria	OTU_2724	Bacteroidetes	Bacteroidia	Bacteroidales	NA	NA	0.0324125	0.325113	-0.4082	0.464514
Bacteria	OTU_2729	NA	NA	NA	NA	NA	0.0114933	0.241746	-0.351496	0.446263
Bacteria	OTU_273	Bacteroidetes	Bacteroidia	Bacteroidales	Prevotellaceae	Prevotella	-0.00862697	0.266063	-0.465457	0.377913
Bacteria	OTU_2730	NA	NA	NA	NA	NA	0.00267636	0.261179	-0.38559	0.411673
Bacteria	OTU_2731	Firmicutes	Clostridia	Clostridiales	NA	NA	-0.0206563	0.266495	-0.45436	0.327658
Bacteria	OTU_2732	Firmicutes	Clostridia	Clostridiales	NA	NA	-6.50909e-05	0.25485	-0.42877	0.345573
Bacteria	OTU_2733	NA	NA	NA	NA	NA	0.0255611	0.27357	-0.35187	0.434957
Bacteria	OTU_2735	Firmicutes	Clostridia	Clostridiales	Lachnospiraceae	NA	0.0211343	0.263326	-0.422094	0.435721
Bacteria	OTU_2736	Bacteroidetes	NA	NA	NA	NA	0.0482328	0.351094	-0.366696	0.48521
Bacteria	OTU_2737	Firmicutes	Clostridia	Clostridiales	Ruminococcaceae	NA	-0.0027833	0.238995	-0.427309	0.389062
Bacteria	OTU_2739	Firmicutes	Clostridia	Clostridiales	Lachnospiraceae	NA	-0.018366	0.242809	-0.40104	0.362632
Bacteria	OTU_274	Bacteroidetes	NA	NA	NA	NA	-0.0297497	0.338703	-0.4361	0.390953
Bacteria	OTU_2740	Proteobacteria	Alphaproteobacteria	NA	NA	NA	0.0222112	0.278551	-0.394051	0.404071
Bacteria	OTU_2741	Firmicutes	Negativicutes	Selenomonadales	Veillonellaceae	Anaerovibrio	-0.0218819	0.26401	-0.44957	0.363859
Bacteria	OTU_2742	Firmicutes	Clostridia	Clostridiales	Lachnospiraceae	NA	-0.00821114	0.239636	-0.421532	0.36981
Bacteria	OTU_2744	Tenericutes	Mollicutes	Anaeroplasmatales	Anaeroplasmataceae	Anaeroplasma	0.00229127	0.235686	-0.358628	0.378059
Bacteria	OTU_2745	Bacteroidetes	Bacteroidia	Bacteroidales	Prevotellaceae	NA	0.0263034	0.296767	-0.403809	0.430543
Bacteria	OTU_2746	Bacteroidetes	Bacteroidia	Bacteroidales	NA	NA	-0.02078	0.262582	-0.442062	0.341816
Bacteria	OTU_2747	NA	NA	NA	NA	NA	-0.00134083	0.244462	-0.386503	0.384313
Bacteria	OTU_2748	Bacteroidetes	Bacteroidia	Bacteroidales	NA	NA	0.0300175	0.292825	-0.422125	0.429228
Bacteria	OTU_275	Bacteroidetes	Bacteroidia	Bacteroidales	NA	NA	0.00307978	0.29539	-0.442038	0.414907
Bacteria	OTU_2750	Firmicutes	Clostridia	Clostridiales	Ruminococcaceae	NA	-0.0408279	0.348649	-0.483777	0.42889
Bacteria	OTU_2752	Bacteroidetes	NA	NA	NA	NA	-0.0369362	0.379093	-0.480312	0.35349
Bacteria	OTU_2753	NA	NA	NA	NA	NA	-0.0355727	0.330786	-0.436869	0.378829
Bacteria	OTU_2754	Firmicutes	Clostridia	Clostridiales	Ruminococcaceae	NA	-0.0808469	0.504603	-0.660579	0.407394
Bacteria	OTU_2755	Bacteroidetes	Bacteroidia	Bacteroidales	NA	NA	0.0509439	0.413684	-0.406644	0.481461
Bacteria	OTU_2756	Bacteroidetes	Bacteroidia	Bacteroidales	Prevotellaceae	NA	-0.0180449	0.264559	-0.359734	0.392708
Bacteria	OTU_2757	Bacteroidetes	Bacteroidia	Bacteroidales	Prevotellaceae	Prevotella	0.00095118	0.230835	-0.410206	0.367885
Bacteria	OTU_2758	Actinobacteria	Actinobacteria	Coriobacteriales	Coriobacteriaceae	Olsenella	-0.0491389	0.369637	-0.443161	0.448677
Bacteria	OTU_2759	Firmicutes	Clostridia	Clostridiales	Lachnospiraceae	NA	0.00661377	0.216935	-0.425171	0.347363
Bacteria	OTU_276	Bacteroidetes	Bacteroidia	Bacteroidales	Prevotellaceae	Prevotella	0.0023175	0.231133	-0.356917	0.413909
Bacteria	OTU_2761	Firmicutes	Clostridia	Clostridiales	Ruminococcaceae	NA	-0.00483342	0.244701	-0.381107	0.371398
Bacteria	OTU_2762	Bacteroidetes	Bacteroidia	Bacteroidales	NA	NA	0.0302735	0.274295	-0.355369	0.424801
Bacteria	OTU_2763	Bacteroidetes	NA	NA	NA	NA	-0.013005	0.253522	-0.428305	0.378427
Bacteria	OTU_2764	Firmicutes	Clostridia	Clostridiales	Lachnospiraceae	NA	0.00716196	0.281022	-0.331773	0.428111
Bacteria	OTU_2765	Firmicutes	Clostridia	Clostridiales	Ruminococcaceae	NA	0.00312654	0.235557	-0.405646	0.417913
Bacteria	OTU_2766	Bacteroidetes	Bacteroidia	Bacteroidales	Prevotellaceae	Prevotella	-0.022196	0.278196	-0.417965	0.34267
Bacteria	OTU_2767	Bacteroidetes	Bacteroidia	Bacteroidales	NA	NA	0.00640582	0.246402	-0.378281	0.415587
Bacteria	OTU_2768	Bacteroidetes	Bacteroidia	Bacteroidales	NA	NA	0.0250505	0.274451	-0.337643	0.400803
Bacteria	OTU_2769	NA	NA	NA	NA	NA	-0.000940649	0.207438	-0.355857	0.40299
Bacteria	OTU_277	Bacteroidetes	Bacteroidia	Bacteroidales	Prevotellaceae	NA	-0.0148802	0.270619	-0.411202	0.358173
Bacteria	OTU_2770	Bacteroidetes	NA	NA	NA	NA	0.0193433	0.262098	-0.385333	0.43178
Bacteria	OTU_2772	Firmicutes	NA	NA	NA	NA	-0.0163663	0.248051	-0.414539	0.371265
Bacteria	OTU_2773	Proteobacteria	Alphaproteobacteria	NA	NA	NA	-0.00410035	0.25002	-0.380874	0.418717
Bacteria	OTU_2774	Firmicutes	Clostridia	Clostridiales	Lachnospiraceae	NA	-0.0565961	0.398137	-0.534008	0.357081
Bacteria	OTU_2776	Firmicutes	Erysipelotrichia	Erysipelotrichales	Erysipelotrichaceae	Solobacterium	0.0329905	0.303293	-0.406068	0.463759
Bacteria	OTU_2777	NA	NA	NA	NA	NA	0.0331732	0.351549	-0.38771	0.472361
Bacteria	OTU_2779	Firmicutes	Clostridia	Clostridiales	Lachnospiraceae	NA	0.00925241	0.270053	-0.367486	0.512903
Bacteria	OTU_278	Bacteroidetes	Bacteroidia	Bacteroidales	NA	NA	0.0319761	0.359339	-0.368159	0.419888
Bacteria	OTU_2780	Bacteroidetes	Bacteroidia	Bacteroidales	Prevotellaceae	NA	0.0286944	0.326096	-0.372696	0.433305
Bacteria	OTU_2782	Bacteroidetes	Bacteroidia	Bacteroidales	Porphyromonadaceae	NA	-0.0175357	0.259575	-0.404914	0.397193
Bacteria	OTU_2783	Bacteroidetes	NA	NA	NA	NA	0.0545642	0.407614	-0.388505	0.429529
Bacteria	OTU_2784	Firmicutes	Clostridia	Clostridiales	Ruminococcaceae	NA	-0.00124168	0.237723	-0.4285	0.365486
Bacteria	OTU_2785	Firmicutes	Clostridia	Clostridiales	Lachnospiraceae	NA	-0.00709666	0.252396	-0.367493	0.377105
Bacteria	OTU_2786	Firmicutes	NA	NA	NA	NA	-0.0590461	0.431237	-0.490894	0.409526
Bacteria	OTU_2787	NA	NA	NA	NA	NA	0.00861251	0.236414	-0.386913	0.376946
Bacteria	OTU_2788	Firmicutes	Clostridia	Clostridiales	Lachnospiraceae	NA	0.0113057	0.245299	-0.412113	0.388968
Bacteria	OTU_2789	NA	NA	NA	NA	NA	0.0262046	0.27198	-0.33943	0.535271
Bacteria	OTU_279	Bacteroidetes	Bacteroidia	Bacteroidales	Prevotellaceae	NA	0.026973	0.33366	-0.374223	0.426524
Bacteria	OTU_2790	Bacteroidetes	Bacteroidia	Bacteroidales	NA	NA	-0.000246365	0.244857	-0.440515	0.358797
Bacteria	OTU_2791	Firmicutes	Clostridia	Clostridiales	NA	NA	-0.0125105	0.249466	-0.340612	0.370436
Bacteria	OTU_2792	Bacteroidetes	NA	NA	NA	NA	-0.0318195	0.310529	-0.455138	0.405916
Bacteria	OTU_2793	Bacteroidetes	NA	NA	NA	NA	-0.0249991	0.261763	-0.399016	0.38978
Bacteria	OTU_2794	Firmicutes	Clostridia	Clostridiales	NA	NA	0.0175867	0.25861	-0.349938	0.44919
Bacteria	OTU_2795	Spirochaetes	Spirochaetia	Spirochaetales	Spirochaetaceae	NA	-0.0212363	0.273917	-0.420272	0.360616
Bacteria	OTU_2797	Bacteroidetes	Bacteroidia	Bacteroidales	NA	NA	0.0108023	0.262297	-0.360792	0.408771
Bacteria	OTU_2799	Bacteroidetes	Bacteroidia	Bacteroidales	NA	NA	0.0254051	0.265127	-0.396859	0.401582
Bacteria	OTU_28	Bacteroidetes	Bacteroidia	Bacteroidales	Prevotellaceae	Prevotella	-0.00510757	0.267564	-0.390582	0.389218
Bacteria	OTU_280	Bacteroidetes	Bacteroidia	Bacteroidales	Prevotellaceae	Prevotella	-0.0131301	0.258383	-0.465471	0.403859
Bacteria	OTU_2800	Bacteroidetes	Bacteroidia	Bacteroidales	Porphyromonadaceae	NA	-0.0142731	0.301857	-0.404961	0.471112
Bacteria	OTU_2801	NA	NA	NA	NA	NA	-0.00060384	0.227631	-0.422985	0.317266
Bacteria	OTU_2804	NA	NA	NA	NA	NA	-0.0151061	0.266929	-0.397094	0.463633
Bacteria	OTU_2805	Spirochaetes	Spirochaetia	Spirochaetales	Spirochaetaceae	Treponema	-0.0117743	0.253842	-0.462987	0.3416
Bacteria	OTU_2806	Firmicutes	Clostridia	Clostridiales	Ruminococcaceae	NA	4.19143e-05	0.237448	-0.386426	0.371205
Bacteria	OTU_2807	Bacteroidetes	Bacteroidia	Bacteroidales	Prevotellaceae	NA	0.0142485	0.271165	-0.417967	0.412486
Bacteria	OTU_2808	Firmicutes	Clostridia	Clostridiales	NA	NA	-0.0317811	0.286197	-0.464063	0.380227
Bacteria	OTU_2809	Firmicutes	Clostridia	Clostridiales	Lachnospiraceae	NA	-0.0182758	0.247546	-0.462325	0.360945
Bacteria	OTU_281	Bacteroidetes	Bacteroidia	Bacteroidales	Prevotellaceae	Prevotella	-0.0136452	0.25985	-0.404815	0.38954
Bacteria	OTU_2811	Bacteroidetes	NA	NA	NA	NA	-0.00318807	0.258129	-0.371563	0.373157
Bacteria	OTU_2812	Bacteroidetes	Bacteroidia	Bacteroidales	Prevotellaceae	Prevotella	0.0260408	0.255445	-0.388601	0.40243
Bacteria	OTU_2814	NA	NA	NA	NA	NA	0.0050525	0.220622	-0.347852	0.421934
Bacteria	OTU_2815	Bacteroidetes	Bacteroidia	Bacteroidales	Prevotellaceae	NA	-0.00924949	0.266663	-0.416481	0.393988
Bacteria	OTU_2817	Bacteroidetes	Bacteroidia	Bacteroidales	Prevotellaceae	Prevotella	0.0239496	0.284652	-0.403528	0.377121
Bacteria	OTU_2819	Bacteroidetes	Bacteroidia	Bacteroidales	Prevotellaceae	Prevotella	0.00931079	0.255199	-0.378676	0.379907
Bacteria	OTU_282	Bacteroidetes	NA	NA	NA	NA	-0.00149784	0.263385	-0.38709	0.365418
Bacteria	OTU_2820	Firmicutes	Negativicutes	Selenomonadales	Acidaminococcaceae	Succiniclasticum	0.00147014	0.245319	-0.460764	0.371217
Bacteria	OTU_2822	Firmicutes	Clostridia	Clostridiales	NA	NA	0.0104695	0.261564	-0.39574	0.380722
Bacteria	OTU_2823	NA	NA	NA	NA	NA	-0.0148612	0.243709	-0.412108	0.350383
Bacteria	OTU_2824	Firmicutes	Erysipelotrichia	Erysipelotrichales	Erysipelotrichaceae	Solobacterium	0.00881627	0.234835	-0.33818	0.472076
Bacteria	OTU_2825	NA	NA	NA	NA	NA	-0.00953031	0.251094	-0.392431	0.397694
Bacteria	OTU_2826	NA	NA	NA	NA	NA	0.0137295	0.248662	-0.358252	0.385518
Bacteria	OTU_2827	Firmicutes	Clostridia	Clostridiales	Ruminococcaceae	NA	0.0320069	0.273548	-0.40847	0.404668
Bacteria	OTU_2828	Firmicutes	Clostridia	Clostridiales	NA	NA	-0.0524906	0.384286	-0.486692	0.401106
Bacteria	OTU_2829	Bacteroidetes	Bacteroidia	Bacteroidales	Prevotellaceae	NA	-0.0327026	0.315026	-0.420342	0.403141
Bacteria	OTU_283	Bacteroidetes	Bacteroidia	Bacteroidales	NA	NA	-0.00955909	0.285571	-0.414946	0.395216
Bacteria	OTU_2830	Candidatus Saccharibacteria	Saccharibacteria_genera_incertae_sedis	Saccharibacteria_genera_incertae_sedis	Saccharibacteria_genera_incertae_sedis	Saccharibacteria_genera_incertae_sedis	0.0152011	0.263355	-0.412796	0.410674
Bacteria	OTU_2831	Bacteroidetes	Bacteroidia	Bacteroidales	NA	NA	0.0150023	0.277301	-0.417315	0.432374
Bacteria	OTU_2832	NA	NA	NA	NA	NA	-0.0406915	0.362646	-0.522946	0.354228
Bacteria	OTU_2833	Firmicutes	Erysipelotrichia	Erysipelotrichales	Erysipelotrichaceae	NA	0.0198556	0.24767	-0.365507	0.437704
Bacteria	OTU_2834	Firmicutes	Clostridia	Clostridiales	Lachnospiraceae	NA	0.0070874	0.252449	-0.406702	0.409731
Bacteria	OTU_2835	Firmicutes	NA	NA	NA	NA	0.0119682	0.263994	-0.362074	0.433207
Bacteria	OTU_2836	Firmicutes	Clostridia	Clostridiales	Lachnospiraceae	NA	-0.0945741	0.568757	-0.666857	0.409247
Bacteria	OTU_2837	Bacteroidetes	Bacteroidia	Bacteroidales	NA	NA	-0.00116605	0.23475	-0.46407	0.340816
Bacteria	OTU_2838	NA	NA	NA	NA	NA	-0.000178603	0.248371	-0.371691	0.458945
Bacteria	OTU_2839	Bacteroidetes	Bacteroidia	Bacteroidales	Prevotellaceae	Prevotella	-0.0136861	0.270913	-0.409555	0.416688
Bacteria	OTU_284	Bacteroidetes	Bacteroidia	Bacteroidales	NA	NA	-0.000221418	0.232743	-0.360559	0.411656
Bacteria	OTU_2840	Firmicutes	Clostridia	Clostridiales	Ruminococcaceae	NA	-0.0563033	0.400991	-0.520995	0.351041
Bacteria	OTU_2841	Firmicutes	Clostridia	Clostridiales	Lachnospiraceae	NA	-0.00014508	0.238755	-0.436412	0.364994
Bacteria	OTU_2842	NA	NA	NA	NA	NA	0.0196134	0.258185	-0.373615	0.413377
Bacteria	OTU_2844	Spirochaetes	Spirochaetia	Spirochaetales	NA	NA	-0.00646342	0.238343	-0.348114	0.379331
Bacteria	OTU_2845	NA	NA	NA	NA	NA	0.0126825	0.272518	-0.380306	0.38442
Bacteria	OTU_2846	Firmicutes	Clostridia	Clostridiales	NA	NA	-0.00778369	0.250192	-0.38596	0.39795
Bacteria	OTU_2848	Firmicutes	Clostridia	Clostridiales	NA	NA	0.0391254	0.33131	-0.393998	0.475122
Bacteria	OTU_285	Bacteroidetes	Bacteroidia	Bacteroidales	Prevotellaceae	NA	0.0196565	0.291651	-0.395791	0.432871
Bacteria	OTU_2850	Bacteroidetes	Bacteroidia	Bacteroidales	Prevotellaceae	Prevotella	-0.0242823	0.275757	-0.452039	0.379821
Bacteria	OTU_2851	Firmicutes	Clostridia	Clostridiales	Ruminococcaceae	NA	0.0084352	0.238909	-0.354146	0.423425
Bacteria	OTU_2852	Spirochaetes	Spirochaetia	Spirochaetales	Spirochaetaceae	Treponema	0.0166062	0.264198	-0.398337	0.360694
Bacteria	OTU_2855	Firmicutes	Clostridia	Clostridiales	NA	NA	-0.0198075	0.267762	-0.435861	0.382132
Bacteria	OTU_2856	Bacteroidetes	NA	NA	NA	NA	-0.0198794	0.241074	-0.445702	0.416816
Bacteria	OTU_2858	Bacteroidetes	Bacteroidia	Bacteroidales	Prevotellaceae	Prevotella	0.0362869	0.333507	-0.38672	0.42705
Bacteria	OTU_2859	NA	NA	NA	NA	NA	-0.0166507	0.225968	-0.446489	0.368748
Bacteria	OTU_286	Bacteroidetes	NA	NA	NA	NA	0.00724504	0.22789	-0.366746	0.399626
Bacteria	OTU_2860	Bacteroidetes	NA	NA	NA	NA	-0.00268494	0.239967	-0.378187	0.389039
Bacteria	OTU_2861	Firmicutes	NA	NA	NA	NA	-0.00506371	0.23326	-0.449802	0.345525
Bacteria	OTU_2862	Firmicutes	Clostridia	Clostridiales	Lachnospiraceae	NA	-0.0127942	0.255855	-0.405233	0.358502
Bacteria	OTU_2864	NA	NA	NA	NA	NA	-0.0046741	0.26485	-0.421126	0.360598
Bacteria	OTU_2865	NA	NA	NA	NA	NA	-0.00998022	0.301929	-0.469298	0.421517
Bacteria	OTU_2868	Firmicutes	Clostridia	Clostridiales	Lachnospiraceae	NA	0.0196009	0.241787	-0.348378	0.370903
Bacteria	OTU_2869	Bacteroidetes	Bacteroidia	Bacteroidales	NA	NA	0.0102796	0.279629	-0.382515	0.409802
Bacteria	OTU_287	Bacteroidetes	Bacteroidia	Bacteroidales	NA	NA	0.0418071	0.335277	-0.428908	0.385114
Bacteria	OTU_2870	Bacteroidetes	Bacteroidia	Bacteroidales	NA	NA	-0.0215761	0.288417	-0.471923	0.33284
Bacteria	OTU_2872	NA	NA	NA	NA	NA	-0.00642993	0.218708	-0.384198	0.374083
Bacteria	OTU_2873	Firmicutes	Clostridia	Clostridiales	Ruminococcaceae	Ruminococcus	-0.00366352	0.229913	-0.38274	0.392663
Bacteria	OTU_2875	Firmicutes	Clostridia	Clostridiales	Lachnospiraceae	NA	-0.0243716	0.256297	-0.420333	0.38385
Bacteria	OTU_2876	Bacteroidetes	Bacteroidia	Bacteroidales	NA	NA	-0.0172515	0.261972	-0.421923	0.362806
Bacteria	OTU_2878	Firmicutes	Clostridia	Clostridiales	Lachnospiraceae	NA	0.0226796	0.303092	-0.369591	0.417018
Bacteria	OTU_2879	Firmicutes	Clostridia	Clostridiales	Lachnospiraceae	NA	-0.00277437	0.243091	-0.401956	0.402953
Bacteria	OTU_288	Firmicutes	Clostridia	Clostridiales	Lachnospiraceae	NA	-0.00798199	0.279327	-0.370693	0.41805
Bacteria	OTU_2880	Bacteroidetes	NA	NA	NA	NA	-0.00343511	0.237269	-0.411461	0.344857
Bacteria	OTU_2882	Bacteroidetes	Bacteroidia	Bacteroidales	NA	NA	0.018321	0.252618	-0.400283	0.351184
Bacteria	OTU_2883	Bacteroidetes	NA	NA	NA	NA	-0.0166987	0.251625	-0.388011	0.377742
Bacteria	OTU_2884	Firmicutes	NA	NA	NA	NA	-0.0183768	0.257426	-0.421078	0.355851
Bacteria	OTU_2886	Proteobacteria	NA	NA	NA	NA	-0.00800627	0.236701	-0.352585	0.375102
Bacteria	OTU_2887	NA	NA	NA	NA	NA	-0.00541325	0.232459	-0.382469	0.38181
Bacteria	OTU_2888	Candidatus Saccharibacteria	Saccharibacteria_genera_incertae_sedis	Saccharibacteria_genera_incertae_sedis	Saccharibacteria_genera_incertae_sedis	Saccharibacteria_genera_incertae_sedis	0.0113382	0.237599	-0.378222	0.386267
Bacteria	OTU_289	Bacteroidetes	Bacteroidia	Bacteroidales	Prevotellaceae	Prevotella	0.0111645	0.275113	-0.375402	0.465306
Bacteria	OTU_2890	Bacteroidetes	Bacteroidia	Bacteroidales	Porphyromonadaceae	NA	-0.0016098	0.226877	-0.400602	0.378901
Bacteria	OTU_2891	NA	NA	NA	NA	NA	-0.0109664	0.251257	-0.416951	0.369536
Bacteria	OTU_2892	Firmicutes	Clostridia	Clostridiales	Lachnospiraceae	NA	0.0166321	0.243299	-0.366608	0.42429
Bacteria	OTU_2894	Firmicutes	Clostridia	Clostridiales	Lachnospiraceae	NA	-0.0194536	0.2832	-0.461738	0.371583
Bacteria	OTU_2895	Firmicutes	Clostridia	Clostridiales	Ruminococcaceae	NA	-0.0110866	0.248505	-0.366154	0.394078
Bacteria	OTU_2897	Firmicutes	NA	NA	NA	NA	0.0159693	0.249969	-0.366731	0.417788
Bacteria	OTU_2898	Bacteroidetes	Bacteroidia	Bacteroidales	Prevotellaceae	NA	-0.0255075	0.27817	-0.459366	0.370735
Bacteria	OTU_2899	NA	NA	NA	NA	NA	0.0204434	0.270456	-0.364007	0.434509
Bacteria	OTU_29	Bacteroidetes	Bacteroidia	Bacteroidales	NA	NA	-0.00754839	0.295891	-0.402069	0.420603
Bacteria	OTU_290	Firmicutes	Clostridia	Clostridiales	Lachnospiraceae	NA	0.00111885	0.244339	-0.332413	0.420438
Bacteria	OTU_2900	Firmicutes	Clostridia	Clostridiales	Ruminococcaceae	NA	0.0143631	0.266469	-0.420718	0.372049
Bacteria	OTU_2901	NA	NA	NA	NA	NA	0.0141338	0.252517	-0.406563	0.399411
Bacteria	OTU_2902	Bacteroidetes	Bacteroidia	Bacteroidales	Prevotellaceae	Prevotella	0.0105822	0.242434	-0.382102	0.438841
Bacteria	OTU_2903	Proteobacteria	NA	NA	NA	NA	0.00775228	0.220927	-0.40739	0.369711
Bacteria	OTU_2904	Firmicutes	NA	NA	NA	NA	-0.062883	0.418487	-0.532218	0.453528
Bacteria	OTU_2906	NA	NA	NA	NA	NA	0.026169	0.283732	-0.359733	0.394029
Bacteria	OTU_2907	NA	NA	NA	NA	NA	-0.0213974	0.250923	-0.458569	0.352288
Bacteria	OTU_2908	NA	NA	NA	NA	NA	-0.00996889	0.244008	-0.420459	0.367443
Bacteria	OTU_2909	Firmicutes	Clostridia	Clostridiales	Lachnospiraceae	NA	-0.00128965	0.246294	-0.363568	0.431883
Bacteria	OTU_291	Bacteroidetes	Bacteroidia	Bacteroidales	Prevotellaceae	NA	0.0126705	0.281606	-0.375128	0.381355
Bacteria	OTU_2911	NA	NA	NA	NA	NA	-0.0148545	0.271616	-0.429626	0.401765
Bacteria	OTU_2912	NA	NA	NA	NA	NA	0.00523712	0.2761	-0.409064	0.400749
Bacteria	OTU_2915	Bacteroidetes	Bacteroidia	Bacteroidales	NA	NA	-0.0274028	0.306678	-0.399184	0.394039
Bacteria	OTU_2916	Bacteroidetes	Bacteroidia	Bacteroidales	Prevotellaceae	Prevotella	0.00770474	0.269463	-0.37644	0.388172
Bacteria	OTU_2918	Bacteroidetes	Bacteroidia	Bacteroidales	NA	NA	0.000693536	0.231921	-0.396394	0.338549
Bacteria	OTU_2919	Bacteroidetes	Bacteroidia	Bacteroidales	NA	NA	-0.012378	0.238558	-0.453612	0.342729
Bacteria	OTU_292	Bacteroidetes	Bacteroidia	Bacteroidales	Prevotellaceae	NA	0.0343593	0.329766	-0.372934	0.441923
Bacteria	OTU_2922	NA	NA	NA	NA	NA	-0.0111788	0.242857	-0.419414	0.406495
Bacteria	OTU_2923	NA	NA	NA	NA	NA	-0.0373422	0.299792	-0.466348	0.37003
Bacteria	OTU_2924	Firmicutes	Clostridia	Clostridiales	NA	NA	-0.0123412	0.289491	-0.411548	0.436241
Bacteria	OTU_2925	Firmicutes	Clostridia	Clostridiales	NA	NA	-0.0432288	0.334297	-0.505565	0.392844
Bacteria	OTU_293	Bacteroidetes	Bacteroidia	Bacteroidales	NA	NA	-0.012889	0.307551	-0.384208	0.460529
Bacteria	OTU_2930	Firmicutes	Clostridia	Clostridiales	NA	NA	0.0568613	0.375134	-0.31933	0.587553
Bacteria	OTU_2931	Bacteroidetes	Bacteroidia	Bacteroidales	Prevotellaceae	Prevotella	0.0308069	0.278756	-0.396733	0.461111
Bacteria	OTU_2932	Bacteroidetes	Bacteroidia	Bacteroidales	Prevotellaceae	Prevotella	0.00389026	0.234681	-0.353424	0.395235
Bacteria	OTU_2933	Bacteroidetes	Bacteroidia	Bacteroidales	Prevotellaceae	NA	-0.0099009	0.256528	-0.371017	0.370746
Bacteria	OTU_2934	Firmicutes	Clostridia	Clostridiales	Ruminococcaceae	NA	0.0134408	0.265249	-0.436923	0.35423
Bacteria	OTU_2936	Tenericutes	Mollicutes	Anaeroplasmatales	Anaeroplasmataceae	Anaeroplasma	-0.0174159	0.301494	-0.441116	0.369095
Bacteria	OTU_2937	Bacteroidetes	NA	NA	NA	NA	0.00366357	0.226726	-0.407019	0.398646
Bacteria	OTU_2938	Firmicutes	Clostridia	Clostridiales	NA	NA	0.00237079	0.247606	-0.39081	0.356288
Bacteria	OTU_2939	NA	NA	NA	NA	NA	-0.00136633	0.229493	-0.398955	0.393885
Bacteria	OTU_294	Bacteroidetes	NA	NA	NA	NA	0.00226692	0.258589	-0.364654	0.375736
Bacteria	OTU_2940	Firmicutes	Clostridia	Clostridiales	NA	NA	-0.0357824	0.328703	-0.46049	0.370515
Bacteria	OTU_2941	Firmicutes	Clostridia	Clostridiales	Lachnospiraceae	NA	-0.0337368	0.327717	-0.453992	0.36937
Bacteria	OTU_2942	NA	NA	NA	NA	NA	0.0578298	0.505192	-0.388765	0.448613
Bacteria	OTU_2943	Firmicutes	Negativicutes	Selenomonadales	Veillonellaceae	Anaerovibrio	-0.0284781	0.276914	-0.431091	0.334557
Bacteria	OTU_2944	Firmicutes	Clostridia	Clostridiales	Ruminococcaceae	NA	-0.00846397	0.2458	-0.470028	0.331015
Bacteria	OTU_2945	Bacteroidetes	NA	NA	NA	NA	0.0110408	0.232965	-0.376833	0.370677
Bacteria	OTU_2946	Firmicutes	Clostridia	Clostridiales	Lachnospiraceae	NA	0.0106855	0.266537	-0.392178	0.420887
Bacteria	OTU_2948	Spirochaetes	Spirochaetia	Spirochaetales	Spirochaetaceae	Treponema	-0.0131241	0.241567	-0.399797	0.403367
Bacteria	OTU_2949	Bacteroidetes	Bacteroidia	Bacteroidales	NA	NA	0.0198534	0.262897	-0.404494	0.401613
Bacteria	OTU_295	NA	NA	NA	NA	NA	0.00574503	0.256935	-0.393627	0.387718
Bacteria	OTU_2950	Spirochaetes	Spirochaetia	Spirochaetales	Spirochaetaceae	NA	-0.0161901	0.251089	-0.397784	0.403879
Bacteria	OTU_2951	Firmicutes	Clostridia	Clostridiales	Clostridiales_Incertae Sedis XIII	Anaerovorax	0.00817362	0.225062	-0.390934	0.366624
Bacteria	OTU_2952	NA	NA	NA	NA	NA	0.0183398	0.255287	-0.342384	0.437465
Bacteria	OTU_2954	NA	NA	NA	NA	NA	-0.0199983	0.268003	-0.410196	0.384004
Bacteria	OTU_2955	NA	NA	NA	NA	NA	0.00867602	0.266394	-0.410626	0.43408
Bacteria	OTU_2956	Firmicutes	Clostridia	Clostridiales	Lachnospiraceae	NA	-0.0176539	0.266097	-0.396985	0.410421
Bacteria	OTU_2957	Bacteroidetes	NA	NA	NA	NA	0.0314455	0.31781	-0.380262	0.400054
Bacteria	OTU_2959	Bacteroidetes	Bacteroidia	Bacteroidales	Prevotellaceae	NA	0.00457538	0.24457	-0.411144	0.372701
Bacteria	OTU_296	Bacteroidetes	Bacteroidia	Bacteroidales	Prevotellaceae	Prevotella	0.0351291	0.323888	-0.415877	0.448086
Bacteria	OTU_2960	Bacteroidetes	Bacteroidia	Bacteroidales	NA	NA	0.00485002	0.212278	-0.393606	0.359998
Bacteria	OTU_2961	Firmicutes	Clostridia	Clostridiales	Lachnospiraceae	NA	-0.0168615	0.248205	-0.449065	0.317897
Bacteria	OTU_2963	NA	NA	NA	NA	NA	-0.0104509	0.280734	-0.386633	0.377847
Bacteria	OTU_2964	NA	NA	NA	NA	NA	-0.0242058	0.299815	-0.463104	0.392671
Bacteria	OTU_2965	Firmicutes	Clostridia	Clostridiales	Lachnospiraceae	NA	-0.0191886	0.248392	-0.430793	0.416319
Bacteria	OTU_2967	NA	NA	NA	NA	NA	0.00478179	0.225305	-0.373764	0.420095
Bacteria	OTU_2969	Bacteroidetes	Bacteroidia	Bacteroidales	NA	NA	-0.0134815	0.237521	-0.401892	0.347912
Bacteria	OTU_297	Firmicutes	Clostridia	Clostridiales	Lachnospiraceae	NA	0.00306702	0.272936	-0.400654	0.354483
Bacteria	OTU_2970	NA	NA	NA	NA	NA	0.0160889	0.256938	-0.398956	0.424666
Bacteria	OTU_2972	Spirochaetes	Spirochaetia	Spirochaetales	Spirochaetaceae	NA	-0.00049378	0.223283	-0.368442	0.412385
Bacteria	OTU_2975	Bacteroidetes	Bacteroidia	Bacteroidales	Prevotellaceae	Prevotella	-0.0130831	0.252321	-0.371254	0.403282
Bacteria	OTU_2976	NA	NA	NA	NA	NA	-0.00665997	0.231785	-0.400506	0.387875
Bacteria	OTU_2977	Bacteroidetes	NA	NA	NA	NA	-0.0126805	0.304001	-0.418472	0.423131
Bacteria	OTU_2978	Bacteroidetes	Bacteroidia	Bacteroidales	NA	NA	0.023175	0.2651	-0.406897	0.401931
Bacteria	OTU_2979	Bacteroidetes	Bacteroidia	Bacteroidales	NA	NA	0.0186001	0.276402	-0.42589	0.395551
Bacteria	OTU_298	Bacteroidetes	Bacteroidia	Bacteroidales	Prevotellaceae	Prevotella	-0.0224393	0.281241	-0.421675	0.37616
Bacteria	OTU_2982	Bacteroidetes	Bacteroidia	Bacteroidales	NA	NA	-0.0196678	0.24966	-0.408254	0.355872
Bacteria	OTU_2983	Bacteroidetes	Bacteroidia	Bacteroidales	Prevotellaceae	Prevotella	0.00467505	0.239473	-0.418484	0.389501
Bacteria	OTU_2984	NA	NA	NA	NA	NA	0.000714004	0.263938	-0.390175	0.443225
Bacteria	OTU_2985	Bacteroidetes	Bacteroidia	Bacteroidales	Prevotellaceae	NA	0.0214798	0.268589	-0.377462	0.442534
Bacteria	OTU_2987	Firmicutes	Clostridia	Clostridiales	Lachnospiraceae	NA	0.0112109	0.263503	-0.3784	0.397089
Bacteria	OTU_2988	Firmicutes	Clostridia	Clostridiales	Ruminococcaceae	NA	-0.0657446	0.427781	-0.506256	0.390074
Bacteria	OTU_2989	Bacteroidetes	Bacteroidia	Bacteroidales	NA	NA	0.00542705	0.254077	-0.355948	0.392694
Bacteria	OTU_299	Bacteroidetes	NA	NA	NA	NA	0.0400904	0.330724	-0.402227	0.426523
Bacteria	OTU_2990	Bacteroidetes	Bacteroidia	Bacteroidales	Porphyromonadaceae	NA	-0.0363203	0.2985	-0.513129	0.407721
Bacteria	OTU_2993	Firmicutes	Clostridia	Clostridiales	Lachnospiraceae	NA	-0.00449344	0.24952	-0.391252	0.434825
Bacteria	OTU_2994	Firmicutes	Clostridia	Clostridiales	Lachnospiraceae	NA	0.0330469	0.284618	-0.382615	0.398246
Bacteria	OTU_2995	NA	NA	NA	NA	NA	-0.00755474	0.258098	-0.387158	0.368952
Bacteria	OTU_2996	Firmicutes	Clostridia	Clostridiales	NA	NA	0.0369817	0.329513	-0.416237	0.414338
Bacteria	OTU_2997	Firmicutes	Clostridia	Clostridiales	Ruminococcaceae	NA	-0.0193846	0.27984	-0.377609	0.401308
Bacteria	OTU_2998	Bacteroidetes	Bacteroidia	Bacteroidales	Prevotellaceae	Prevotella	-0.0188566	0.274858	-0.45428	0.413131
Bacteria	OTU_2999	NA	NA	NA	NA	NA	-0.0131936	0.268494	-0.385643	0.381242
Bacteria	OTU_3	Bacteroidetes	Bacteroidia	Bacteroidales	Prevotellaceae	Prevotella	-0.0038058	0.265562	-0.400458	0.446204
Bacteria	OTU_30	Bacteroidetes	Bacteroidia	Bacteroidales	Prevotellaceae	Prevotella	0.0141493	0.251921	-0.361126	0.456769
Bacteria	OTU_300	Bacteroidetes	Bacteroidia	Bacteroidales	Prevotellaceae	Paraprevotella	0.00248471	0.248289	-0.41682	0.367629
Bacteria	OTU_3000	Spirochaetes	Spirochaetia	Spirochaetales	Spirochaetaceae	Sphaerochaeta	0.0149941	0.219718	-0.346008	0.438738
Bacteria	OTU_3001	Firmicutes	Clostridia	Clostridiales	Ruminococcaceae	NA	-0.0150448	0.246094	-0.414994	0.375883
Bacteria	OTU_3003	Firmicutes	Clostridia	Clostridiales	NA	NA	0.0123997	0.233687	-0.408855	0.421752
Bacteria	OTU_3004	NA	NA	NA	NA	NA	-0.00661725	0.256687	-0.440351	0.389322
Bacteria	OTU_3006	Firmicutes	Clostridia	Clostridiales	Ruminococcaceae	Saccharofermentans	0.0112434	0.25922	-0.401842	0.396689
Bacteria	OTU_3007	Bacteroidetes	NA	NA	NA	NA	-0.0167145	0.221355	-0.409076	0.347449
Bacteria	OTU_3008	Bacteroidetes	Bacteroidia	Bacteroidales	Prevotellaceae	Prevotella	-0.0151684	0.268642	-0.414804	0.413556
Bacteria	OTU_3009	Bacteroidetes	Bacteroidia	Bacteroidales	Prevotellaceae	NA	0.00549158	0.234277	-0.39062	0.402278
Bacteria	OTU_301	Bacteroidetes	Bacteroidia	Bacteroidales	NA	NA	-0.0170292	0.27257	-0.430682	0.335291
Bacteria	OTU_3010	NA	NA	NA	NA	NA	0.0147539	0.231976	-0.403011	0.407404
Bacteria	OTU_3011	Firmicutes	Clostridia	Clostridiales	Ruminococcaceae	Ruminococcus	0.00516334	0.261497	-0.408433	0.40974
Bacteria	OTU_3012	Spirochaetes	Spirochaetia	Spirochaetales	Spirochaetaceae	Treponema	-0.0184305	0.252607	-0.397826	0.352606
Bacteria	OTU_3013	Bacteroidetes	Bacteroidia	Bacteroidales	NA	NA	0.0163002	0.281434	-0.385317	0.436035
Bacteria	OTU_3014	Bacteroidetes	Bacteroidia	Bacteroidales	Prevotellaceae	Prevotella	0.0191478	0.299543	-0.384187	0.399364
Bacteria	OTU_3015	NA	NA	NA	NA	NA	-0.0243656	0.263049	-0.443256	0.357621
Bacteria	OTU_3018	Firmicutes	Clostridia	Clostridiales	Ruminococcaceae	NA	-0.0123158	0.267966	-0.422677	0.362054
Bacteria	OTU_3019	Bacteroidetes	Bacteroidia	Bacteroidales	NA	NA	0.00391349	0.2484	-0.374188	0.419076
Bacteria	OTU_302	Bacteroidetes	NA	NA	NA	NA	-0.00176367	0.271794	-0.377412	0.40769
Bacteria	OTU_3020	Firmicutes	NA	NA	NA	NA	-0.0183032	0.253211	-0.4166	0.37311
Bacteria	OTU_3021	Firmicutes	Clostridia	Clostridiales	NA	NA	0.0157017	0.317707	-0.436877	0.430814
Bacteria	OTU_3022	Firmicutes	Clostridia	Clostridiales	Lachnospiraceae	NA	-0.0228659	0.275473	-0.418356	0.346981
Bacteria	OTU_3023	Firmicutes	Clostridia	Clostridiales	Ruminococcaceae	NA	-0.0607697	0.415948	-0.521263	0.426497
Bacteria	OTU_3024	Bacteroidetes	Bacteroidia	Bacteroidales	Prevotellaceae	NA	-0.00794804	0.234591	-0.395767	0.402607
Bacteria	OTU_3026	Firmicutes	Clostridia	Clostridiales	Lachnospiraceae	NA	-0.00238004	0.22737	-0.383344	0.373206
Bacteria	OTU_3027	Bacteroidetes	Bacteroidia	Bacteroidales	Prevotellaceae	Prevotella	0.00744842	0.2574	-0.449451	0.422302
Bacteria	OTU_3028	Bacteroidetes	NA	NA	NA	NA	-0.0367477	0.343402	-0.427243	0.425212
Bacteria	OTU_3029	Bacteroidetes	Bacteroidia	Bacteroidales	Prevotellaceae	Prevotella	-0.0269819	0.264395	-0.482931	0.387313
Bacteria	OTU_303	Bacteroidetes	Bacteroidia	Bacteroidales	Prevotellaceae	NA	0.00476443	0.243683	-0.34853	0.369113
Bacteria	OTU_3030	Bacteroidetes	Bacteroidia	Bacteroidales	NA	NA	-0.00562482	0.252193	-0.443924	0.383523
Bacteria	OTU_3031	Firmicutes	Clostridia	Clostridiales	Lachnospiraceae	NA	0.0310775	0.298653	-0.385345	0.424799
Bacteria	OTU_3032	Firmicutes	Clostridia	Clostridiales	NA	NA	-0.00853224	0.237747	-0.444398	0.405911
Bacteria	OTU_3033	Firmicutes	Clostridia	Clostridiales	Lachnospiraceae	Butyrivibrio	0.000947407	0.218029	-0.359275	0.385447
Bacteria	OTU_3039	NA	NA	NA	NA	NA	0.0176413	0.254795	-0.334765	0.453353
Bacteria	OTU_304	Firmicutes	Clostridia	Clostridiales	Lachnospiraceae	NA	0.0203237	0.27442	-0.391523	0.450819
Bacteria	OTU_3040	Bacteroidetes	NA	NA	NA	NA	0.0101112	0.275663	-0.441783	0.395193
Bacteria	OTU_3041	Candidatus Saccharibacteria	Saccharibacteria_genera_incertae_sedis	Saccharibacteria_genera_incertae_sedis	Saccharibacteria_genera_incertae_sedis	Saccharibacteria_genera_incertae_sedis	-0.0140866	0.245859	-0.389593	0.414184
Bacteria	OTU_3042	Bacteroidetes	Bacteroidia	Bacteroidales	Prevotellaceae	NA	-0.00338251	0.228858	-0.383462	0.349719
Bacteria	OTU_3045	Bacteroidetes	NA	NA	NA	NA	0.0155427	0.262162	-0.357403	0.38358
Bacteria	OTU_3047	Tenericutes	Mollicutes	Anaeroplasmatales	Anaeroplasmataceae	Anaeroplasma	0.00328197	0.228334	-0.361679	0.365786
Bacteria	OTU_3048	NA	NA	NA	NA	NA	0.0141652	0.254852	-0.405357	0.405415
Bacteria	OTU_305	Bacteroidetes	Bacteroidia	Bacteroidales	NA	NA	0.00752078	0.263202	-0.364854	0.422633
Bacteria	OTU_3050	Firmicutes	Clostridia	Clostridiales	Ruminococcaceae	NA	0.0054049	0.24324	-0.401385	0.401924
Bacteria	OTU_3051	Bacteroidetes	Bacteroidia	Bacteroidales	Prevotellaceae	NA	0.000271465	0.225394	-0.377128	0.368139
Bacteria	OTU_3052	Firmicutes	Clostridia	Clostridiales	Ruminococcaceae	NA	0.0116891	0.240871	-0.429445	0.380277
Bacteria	OTU_3054	Bacteroidetes	Bacteroidia	Bacteroidales	Prevotellaceae	Prevotella	-0.0235563	0.286693	-0.413355	0.362511
Bacteria	OTU_3057	Fibrobacteres	Fibrobacteria	Fibrobacterales	Fibrobacteraceae	Fibrobacter	-0.00531742	0.235745	-0.355804	0.380031
Bacteria	OTU_306	Bacteroidetes	Bacteroidia	Bacteroidales	Prevotellaceae	NA	0.0253288	0.307897	-0.373736	0.426801
Bacteria	OTU_3060	Firmicutes	Clostridia	Clostridiales	Lachnospiraceae	NA	0.0207898	0.270396	-0.383457	0.377763
Bacteria	OTU_3061	NA	NA	NA	NA	NA	0.00075872	0.243686	-0.434771	0.377245
Bacteria	OTU_3062	Firmicutes	Clostridia	Clostridiales	NA	NA	0.000980523	0.227732	-0.381033	0.369341
Bacteria	OTU_3063	Elusimicrobia	Elusimicrobia	Elusimicrobiales	Elusimicrobiaceae	Elusimicrobium	0.0184454	0.248198	-0.407714	0.404649
Bacteria	OTU_3064	NA	NA	NA	NA	NA	-0.00485425	0.227835	-0.368317	0.397307
Bacteria	OTU_3065	Bacteroidetes	Bacteroidia	Bacteroidales	Prevotellaceae	Prevotella	-0.0204052	0.259397	-0.487614	0.339724
Bacteria	OTU_3067	Bacteroidetes	Bacteroidia	Bacteroidales	Prevotellaceae	NA	0.0368769	0.295309	-0.365516	0.458695
Bacteria	OTU_3068	Fibrobacteres	Fibrobacteria	Fibrobacterales	Fibrobacteraceae	Fibrobacter	0.00795042	0.261802	-0.419329	0.393176
[truncated: 2,087 more rows]

## Sheet: Genus
Domain	Phylum	Class	Order	Family	Genus	label	posterior mean of effect size	posterior standard deviation	HPD 95% lower	HPD 95% upper
archaeal	Euryarchaeota	Methanobacteria	Methanobacteriales	Methanobacteriaceae	NA	k__Archaea.p__Euryarchaeota.c__Methanobacteria.o__Methanobacteriales.f__Methanobacteriaceae.g__a	0.702501	1.48721	-1.27791	4.34684
archaeal	Euryarchaeota	Methanobacteria	Methanobacteriales	Methanobacteriaceae	Methanobrevibactera	k__Archaea.p__Euryarchaeota.c__Methanobacteria.o__Methanobacteriales.f__Methanobacteriaceae.g__Methanobrevibactera	0.0863023	0.878993	-1.81128	1.73732
archaeal	Euryarchaeota	Methanobacteria	Methanobacteriales	Methanobacteriaceae	Methanosphaeraa	k__Archaea.p__Euryarchaeota.c__Methanobacteria.o__Methanobacteriales.f__Methanobacteriaceae.g__Methanosphaeraa	0.109574	0.950915	-1.6878	1.96292
archaeal	Euryarchaeota	Methanobacteria	Methanobacteriales	Methanobacteriaceae	NA	k__Archaea.p__Euryarchaeota.c__Methanobacteria.o__Methanobacteriales.f__Methanobacteriaceae.Othera	-0.0366994	0.7908	-1.70165	1.53615
archaeal	Euryarchaeota	Methanomicrobia	Methanosarcinales	Methanosarcinaceae	Methanimicrococcusa	k__Archaea.p__Euryarchaeota.c__Methanomicrobia.o__Methanosarcinales.f__Methanosarcinaceae.g__Methanimicrococcusa	0.153608	0.904304	-1.41015	2.17993
archaeal	Euryarchaeota	Thermoplasmata	E2	NA	NA	k__Archaea.p__Euryarchaeota.c__Thermoplasmata.o__E2.f__.Methanomassiliicoccaceae..g__a	0.10264	0.840066	-1.3842	2.03001
archaeal	Euryarchaeota	Thermoplasmata	E2	NA	NA	k__Archaea.p__Euryarchaeota.c__Thermoplasmata.o__E2.f__.Methanomassiliicoccaceae..g__vadinCA11a	0.0170272	0.842704	-1.86532	1.6526
archaeal	Euryarchaeota	Thermoplasmata	E2	NA	NA	k__Archaea.p__Euryarchaeota.c__Thermoplasmata.o__E2.f__.Methanomassiliicoccaceae..Othera	0.0556168	0.803486	-1.36063	1.69843
bacterial	NA	NA	NA	NA	NA	k__Bacteria.Other.Other.Other.Other.Otherb	0.0806336	0.847517	-1.5706	1.99784
bacterial	Actinobacteria	Actinobacteria	Actinomycetales	Corynebacteriaceae	Corynebacteriumb	k__Bacteria.p__Actinobacteria.c__Actinobacteria.o__Actinomycetales.f__Corynebacteriaceae.g__Corynebacteriumb	-0.0927206	0.790719	-1.84263	1.40713
bacterial	Actinobacteria	Coriobacteriia	Coriobacteriales	Coriobacteriaceae	Adlercreutziab	k__Bacteria.p__Actinobacteria.c__Coriobacteriia.o__Coriobacteriales.f__Coriobacteriaceae.g__Adlercreutziab	-0.159636	0.839453	-1.90779	1.45027
bacterial	Actinobacteria	Coriobacteriia	Coriobacteriales	Coriobacteriaceae	Atopobiumb	k__Bacteria.p__Actinobacteria.c__Coriobacteriia.o__Coriobacteriales.f__Coriobacteriaceae.g__Atopobiumb	-0.308772	1.04507	-2.5809	1.33997
bacterial	Actinobacteria	Coriobacteriia	Coriobacteriales	Coriobacteriaceae	NA	k__Bacteria.p__Actinobacteria.c__Coriobacteriia.o__Coriobacteriales.f__Coriobacteriaceae.g__b	-2.21842	3.19293	-9.35569	1.18481
bacterial	Actinobacteria	Coriobacteriia	Coriobacteriales	Coriobacteriaceae	NA	k__Bacteria.p__Actinobacteria.c__Coriobacteriia.o__Coriobacteriales.f__Coriobacteriaceae.Otherb	-0.700897	1.44043	-4.03507	1.22774
bacterial	Armatimonadetes	SJA	NA	RB046	NA	k__Bacteria.p__Armatimonadetes.c__SJA.176.o__RB046.f__.g__b	-0.180472	0.943221	-1.95456	1.81927
bacterial	Bacteroidetes	Bacteroidia	Bacteroidales	NA	NA	k__Bacteria.p__Bacteroidetes.c__Bacteroidia.o__Bacteroidales.f__.g__b	0.282496	1.27779	-1.71618	2.53668
bacterial	Bacteroidetes	Bacteroidia	Bacteroidales	NA	NA	k__Bacteria.p__Bacteroidetes.c__Bacteroidia.o__Bacteroidales.f__.Paraprevotellaceae..g__.Prevotella.b	0.0705952	0.813099	-1.61845	1.7327
bacterial	Bacteroidetes	Bacteroidia	Bacteroidales	NA	NA	k__Bacteria.p__Bacteroidetes.c__Bacteroidia.o__Bacteroidales.f__.Paraprevotellaceae..g__b	0.306048	0.98925	-1.50992	2.43707
bacterial	Bacteroidetes	Bacteroidia	Bacteroidales	NA	NA	k__Bacteria.p__Bacteroidetes.c__Bacteroidia.o__Bacteroidales.f__.Paraprevotellaceae..g__CF231b	0.184469	1.01132	-1.81545	2.1327
bacterial	Bacteroidetes	Bacteroidia	Bacteroidales	NA	NA	k__Bacteria.p__Bacteroidetes.c__Bacteroidia.o__Bacteroidales.f__.Paraprevotellaceae..g__YRC22b	-0.0923781	0.872244	-2.02118	1.5294
bacterial	Bacteroidetes	Bacteroidia	Bacteroidales	NA	NA	k__Bacteria.p__Bacteroidetes.c__Bacteroidia.o__Bacteroidales.f__.Paraprevotellaceae..Otherb	-0.173445	0.939264	-2.07175	1.439
bacterial	Bacteroidetes	Bacteroidia	Bacteroidales	Bacteroidaceae	Bacteroidesb	k__Bacteria.p__Bacteroidetes.c__Bacteroidia.o__Bacteroidales.f__Bacteroidaceae.g__Bacteroidesb	-0.211319	0.973182	-2.19621	1.51502
bacterial	Bacteroidetes	Bacteroidia	Bacteroidales	Bacteroidaceae	BF311b	k__Bacteria.p__Bacteroidetes.c__Bacteroidia.o__Bacteroidales.f__Bacteroidaceae.g__BF311b	0.390643	1.29528	-1.6058	2.86933
bacterial	Bacteroidetes	Bacteroidia	Bacteroidales	BS11	NA	k__Bacteria.p__Bacteroidetes.c__Bacteroidia.o__Bacteroidales.f__BS11.g__b	-1.47325	3.04675	-9.2055	1.66031
bacterial	Bacteroidetes	Bacteroidia	Bacteroidales	NA	NA	k__Bacteria.p__Bacteroidetes.c__Bacteroidia.o__Bacteroidales.f__p.2534.18B5.g__b	0.336712	1.06316	-1.71416	2.60153
bacterial	Bacteroidetes	Bacteroidia	Bacteroidales	Porphyromonadaceae	Paludibacter	k__Bacteria.p__Bacteroidetes.c__Bacteroidia.o__Bacteroidales.f__Porphyromonadaceae.g__Paludibacterb	-0.291771	1.01792	-2.67355	1.33485
bacterial	Bacteroidetes	Bacteroidia	Bacteroidales	Prevotellaceae	NA	k__Bacteria.p__Bacteroidetes.c__Bacteroidia.o__Bacteroidales.f__Prevotellaceae.g__b	0.149031	0.941715	-1.70631	2.00299
bacterial	Bacteroidetes	Bacteroidia	Bacteroidales	Prevotellaceae	Prevotellab	k__Bacteria.p__Bacteroidetes.c__Bacteroidia.o__Bacteroidales.f__Prevotellaceae.g__Prevotellab	-0.0807699	0.974456	-2.04284	1.87147
bacterial	Bacteroidetes	Bacteroidia	Bacteroidales	Prevotellaceae	NA	k__Bacteria.p__Bacteroidetes.c__Bacteroidia.o__Bacteroidales.f__Prevotellaceae.Otherb	0.160675	0.86097	-1.44242	2.00033
bacterial	Bacteroidetes	Bacteroidia	Bacteroidales	RF16	NA	k__Bacteria.p__Bacteroidetes.c__Bacteroidia.o__Bacteroidales.f__RF16.g__b	-0.142544	0.901022	-1.94869	1.51886
bacterial	Bacteroidetes	Bacteroidia	Bacteroidales	S24	NA	k__Bacteria.p__Bacteroidetes.c__Bacteroidia.o__Bacteroidales.f__S24.7.g__b	0.50312	1.36502	-1.57164	3.42885
bacterial	Bacteroidetes	Bacteroidia	Bacteroidales	NA	NA	k__Bacteria.p__Bacteroidetes.c__Bacteroidia.o__Bacteroidales.Other.Otherb	0.238124	0.977716	-1.61436	2.37819
bacterial	Bacteroidetes	Flavobacteriia	Flavobacteriales	NA	NA	k__Bacteria.p__Bacteroidetes.c__Flavobacteriia.o__Flavobacteriales.f__.Weeksellaceae..g__b	0.163919	0.843575	-1.45822	1.93935
bacterial	Bacteroidetes	Sphingobacteriia	Sphingobacteriales	Sphingobacteriaceae	Sphingobacteriumb	k__Bacteria.p__Bacteroidetes.c__Sphingobacteriia.o__Sphingobacteriales.f__Sphingobacteriaceae.g__Sphingobacteriumb	0.795959	1.65171	-1.22832	4.80722
bacterial	Bacteroidetes	NA	NA	NA	NA	k__Bacteria.p__Bacteroidetes.Other.Other.Other.Otherb	-0.0332806	0.823256	-1.80822	1.60016
bacterial	Chloroflexi	Anaerolineae	Anaerolineales	Anaerolinaceae	SHD	k__Bacteria.p__Chloroflexi.c__Anaerolineae.o__Anaerolineales.f__Anaerolinaceae.g__SHD.231b	-0.528229	1.37303	-3.69207	1.44534
bacterial	Cyanobacteria	4C0d	NA	YS2	NA	k__Bacteria.p__Cyanobacteria.c__4C0d.2.o__YS2.f__.g__b	0.1426	0.950093	-1.66962	2.04968
bacterial	Cyanobacteria	Chloroplast	Streptophyta	NA	NA	k__Bacteria.p__Cyanobacteria.c__Chloroplast.o__Streptophyta.f__.g__b	0.281633	0.960663	-1.37193	2.33951
bacterial	Elusimicrobia	Elusimicrobia	Elusimicrobiales	Elusimicrobiaceae	NA	k__Bacteria.p__Elusimicrobia.c__Elusimicrobia.o__Elusimicrobiales.f__Elusimicrobiaceae.g__b	-0.112035	0.811776	-1.72173	1.49866
bacterial	Elusimicrobia	Endomicrobia	NA	NA	NA	k__Bacteria.p__Elusimicrobia.c__Endomicrobia.o__.f__.g__b	0.227059	0.993753	-1.4225	2.42121
bacterial	Fibrobacteres	Fibrobacteria	Fibrobacterales	Fibrobacteraceae	Fibrobacterb	k__Bacteria.p__Fibrobacteres.c__Fibrobacteria.o__Fibrobacterales.f__Fibrobacteraceae.g__Fibrobacterb	-0.152752	0.920042	-2.06249	1.5212
bacterial	Firmicutes	Bacilli	Bacillales	Bacillaceae	Bacillusb	k__Bacteria.p__Firmicutes.c__Bacilli.o__Bacillales.f__Bacillaceae.g__Bacillusb	0.424296	1.08294	-1.42608	2.68726
bacterial	Firmicutes	Bacilli	Lactobacillales	Lactobacillaceae	Lactobacillusb	k__Bacteria.p__Firmicutes.c__Bacilli.o__Lactobacillales.f__Lactobacillaceae.g__Lactobacillusb	0.440885	1.34757	-1.62429	3.2165
bacterial	Firmicutes	Bacilli	Lactobacillales	Streptococcaceae	Streptococcusb	k__Bacteria.p__Firmicutes.c__Bacilli.o__Lactobacillales.f__Streptococcaceae.g__Streptococcusb	-0.426853	1.1188	-3.02938	1.21075
bacterial	Firmicutes	Clostridia	Clostridiales	NA	NA	k__Bacteria.p__Firmicutes.c__Clostridia.o__Clostridiales.f__.g__b	0.0199486	0.891074	-1.72413	1.75339
bacterial	Firmicutes	Clostridia	Clostridiales	NA	NA	k__Bacteria.p__Firmicutes.c__Clostridia.o__Clostridiales.f__.Mogibacteriaceae..g__b	0.032398	0.986646	-2.05652	1.90253
bacterial	Firmicutes	Clostridia	Clostridiales	NA	NA	k__Bacteria.p__Firmicutes.c__Clostridia.o__Clostridiales.f__.Mogibacteriaceae..g__Mogibacteriumb	-0.21398	0.927702	-2.01622	1.44157
bacterial	Firmicutes	Clostridia	Clostridiales	Christensenellaceae	NA	k__Bacteria.p__Firmicutes.c__Clostridia.o__Clostridiales.f__Christensenellaceae.g__b	-0.095616	0.957821	-2.01594	1.83782
bacterial	Firmicutes	Clostridia	Clostridiales	Christensenellaceae	NA	k__Bacteria.p__Firmicutes.c__Clostridia.o__Clostridiales.f__Christensenellaceae.Otherb	0.286796	0.956795	-1.51966	2.29037
bacterial	Firmicutes	Clostridia	Clostridiales	Clostridiaceae	Clostridiumb	k__Bacteria.p__Firmicutes.c__Clostridia.o__Clostridiales.f__Clostridiaceae.g__Clostridiumb	0.51472	1.31865	-1.402	3.51451
bacterial	Firmicutes	Clostridia	Clostridiales	Dehalobacteriaceae	Dehalobacteriumb	k__Bacteria.p__Firmicutes.c__Clostridia.o__Clostridiales.f__Dehalobacteriaceae.g__Dehalobacteriumb	-0.216931	0.88344	-2.06979	1.37963
bacterial	Firmicutes	Clostridia	Clostridiales	Eubacteriaceae	Anaerofustisb	k__Bacteria.p__Firmicutes.c__Clostridia.o__Clostridiales.f__Eubacteriaceae.g__Anaerofustisb	0.362924	1.04738	-1.44728	2.55826
bacterial	Firmicutes	Clostridia	Clostridiales	Eubacteriaceae	Pseudoramibacter_Eubacteriumb	k__Bacteria.p__Firmicutes.c__Clostridia.o__Clostridiales.f__Eubacteriaceae.g__Pseudoramibacter_Eubacteriumb	-0.119431	0.85364	-1.80059	1.69356
bacterial	Firmicutes	Clostridia	Clostridiales	Lachnospiraceae	Anaerostipesb	k__Bacteria.p__Firmicutes.c__Clostridia.o__Clostridiales.f__Lachnospiraceae.g__Anaerostipesb	-0.237323	0.987202	-2.42765	1.47398
bacterial	Firmicutes	Clostridia	Clostridiales	Lachnospiraceae	NA	k__Bacteria.p__Firmicutes.c__Clostridia.o__Clostridiales.f__Lachnospiraceae.g__b	-0.0131829	0.88399	-1.79547	1.76445
bacterial	Firmicutes	Clostridia	Clostridiales	Lachnospiraceae	Blautiab	k__Bacteria.p__Firmicutes.c__Clostridia.o__Clostridiales.f__Lachnospiraceae.g__Blautiab	-0.0504823	0.873349	-2.05704	1.58819
bacterial	Firmicutes	Clostridia	Clostridiales	Lachnospiraceae	Butyrivibriob	k__Bacteria.p__Firmicutes.c__Clostridia.o__Clostridiales.f__Lachnospiraceae.g__Butyrivibriob	0.051365	0.928677	-1.93997	1.68784
bacterial	Firmicutes	Clostridia	Clostridiales	Lachnospiraceae	Clostridiumb	k__Bacteria.p__Firmicutes.c__Clostridia.o__Clostridiales.f__Lachnospiraceae.g__Clostridiumb	-0.00112926	0.822872	-1.60943	1.8278
bacterial	Firmicutes	Clostridia	Clostridiales	Lachnospiraceae	Coprococcusb	k__Bacteria.p__Firmicutes.c__Clostridia.o__Clostridiales.f__Lachnospiraceae.g__Coprococcusb	0.0998274	0.876201	-1.4895	1.9074
bacterial	Firmicutes	Clostridia	Clostridiales	Lachnospiraceae	Lachnospirab	k__Bacteria.p__Firmicutes.c__Clostridia.o__Clostridiales.f__Lachnospiraceae.g__Lachnospirab	-0.278546	1.13674	-2.63437	1.5184
bacterial	Firmicutes	Clostridia	Clostridiales	Lachnospiraceae	Moryellab	k__Bacteria.p__Firmicutes.c__Clostridia.o__Clostridiales.f__Lachnospiraceae.g__Moryellab	-0.172423	0.890546	-1.96654	1.48101
bacterial	Firmicutes	Clostridia	Clostridiales	Lachnospiraceae	Oribacteriumb	k__Bacteria.p__Firmicutes.c__Clostridia.o__Clostridiales.f__Lachnospiraceae.g__Oribacteriumb	0.0742576	0.828337	-1.53433	1.8011
bacterial	Firmicutes	Clostridia	Clostridiales	Lachnospiraceae	Pseudobutyrivibriob	k__Bacteria.p__Firmicutes.c__Clostridia.o__Clostridiales.f__Lachnospiraceae.g__Pseudobutyrivibriob	0.311977	1.14921	-1.53966	2.67527
bacterial	Firmicutes	Clostridia	Clostridiales	Lachnospiraceae	Roseburiab	k__Bacteria.p__Firmicutes.c__Clostridia.o__Clostridiales.f__Lachnospiraceae.g__Roseburiab	-0.411242	1.24406	-3.26632	1.39675
bacterial	Firmicutes	Clostridia	Clostridiales	Lachnospiraceae	Shuttleworthiab	k__Bacteria.p__Firmicutes.c__Clostridia.o__Clostridiales.f__Lachnospiraceae.g__Shuttleworthiab	0.210414	1.04004	-1.55521	2.35654
bacterial	Firmicutes	Clostridia	Clostridiales	Lachnospiraceae	Syntrophococcusb	k__Bacteria.p__Firmicutes.c__Clostridia.o__Clostridiales.f__Lachnospiraceae.g__Syntrophococcusb	0.0489603	0.809866	-1.5181	1.66284
bacterial	Firmicutes	Clostridia	Clostridiales	Lachnospiraceae	NA	k__Bacteria.p__Firmicutes.c__Clostridia.o__Clostridiales.f__Lachnospiraceae.Otherb	0.127169	0.845499	-1.36885	2.01538
bacterial	Firmicutes	Clostridia	Clostridiales	Ruminococcaceae	NA	k__Bacteria.p__Firmicutes.c__Clostridia.o__Clostridiales.f__Ruminococcaceae.g__b	-0.277261	1.27681	-3.07978	1.59537
bacterial	Firmicutes	Clostridia	Clostridiales	Ruminococcaceae	Clostridiumb	k__Bacteria.p__Firmicutes.c__Clostridia.o__Clostridiales.f__Ruminococcaceae.g__Clostridiumb	0.0940444	0.840109	-1.60781	1.8677
bacterial	Firmicutes	Clostridia	Clostridiales	Ruminococcaceae	Oscillospirab	k__Bacteria.p__Firmicutes.c__Clostridia.o__Clostridiales.f__Ruminococcaceae.g__Oscillospirab	0.0922636	0.880283	-1.45809	1.82169
bacterial	Firmicutes	Clostridia	Clostridiales	Ruminococcaceae	Ruminococcusb	k__Bacteria.p__Firmicutes.c__Clostridia.o__Clostridiales.f__Ruminococcaceae.g__Ruminococcusb	0.104724	0.843274	-1.61069	1.84137
bacterial	Firmicutes	Clostridia	Clostridiales	Ruminococcaceae	Sporobacterb	k__Bacteria.p__Firmicutes.c__Clostridia.o__Clostridiales.f__Ruminococcaceae.g__Sporobacterb	-0.198494	1.0103	-2.25388	1.62583
bacterial	Firmicutes	Clostridia	Clostridiales	Ruminococcaceae	NA	k__Bacteria.p__Firmicutes.c__Clostridia.o__Clostridiales.f__Ruminococcaceae.Otherb	-0.0470423	0.821614	-1.64406	1.71544
bacterial	Firmicutes	Clostridia	Clostridiales	Veillonellaceae	Acidaminococcusb	k__Bacteria.p__Firmicutes.c__Clostridia.o__Clostridiales.f__Veillonellaceae.g__Acidaminococcusb	0.0938724	0.94384	-1.60556	2.07691
bacterial	Firmicutes	Clostridia	Clostridiales	Veillonellaceae	Anaerovibriob	k__Bacteria.p__Firmicutes.c__Clostridia.o__Clostridiales.f__Veillonellaceae.g__Anaerovibriob	0.0871071	0.862472	-1.64548	1.80782
bacterial	Firmicutes	Clostridia	Clostridiales	Veillonellaceae	NA	k__Bacteria.p__Firmicutes.c__Clostridia.o__Clostridiales.f__Veillonellaceae.g__b	0.0416113	0.859657	-1.5619	1.83291
bacterial	Firmicutes	Clostridia	Clostridiales	Veillonellaceae	Dialisterb	k__Bacteria.p__Firmicutes.c__Clostridia.o__Clostridiales.f__Veillonellaceae.g__Dialisterb	0.160113	0.972472	-1.56866	2.12872
bacterial	Firmicutes	Clostridia	Clostridiales	Veillonellaceae	Mitsuokellab	k__Bacteria.p__Firmicutes.c__Clostridia.o__Clostridiales.f__Veillonellaceae.g__Mitsuokellab	0.960334	1.83679	-1.13168	5.66745
bacterial	Firmicutes	Clostridia	Clostridiales	Veillonellaceae	Schwartziab	k__Bacteria.p__Firmicutes.c__Clostridia.o__Clostridiales.f__Veillonellaceae.g__Schwartziab	0.173155	0.88248	-1.45706	2.11079
bacterial	Firmicutes	Clostridia	Clostridiales	Veillonellaceae	Selenomonasb	k__Bacteria.p__Firmicutes.c__Clostridia.o__Clostridiales.f__Veillonellaceae.g__Selenomonasb	0.256563	1.01843	-1.47234	2.40572
bacterial	Firmicutes	Clostridia	Clostridiales	Veillonellaceae	Succiniclasticumb	k__Bacteria.p__Firmicutes.c__Clostridia.o__Clostridiales.f__Veillonellaceae.g__Succiniclasticumb	0.519134	1.42154	-1.64736	3.58033
bacterial	Firmicutes	Clostridia	Clostridiales	Veillonellaceae	NA	k__Bacteria.p__Firmicutes.c__Clostridia.o__Clostridiales.f__Veillonellaceae.Otherb	0.0805297	0.854094	-1.49808	1.97148
bacterial	Firmicutes	Clostridia	Clostridiales	NA	NA	k__Bacteria.p__Firmicutes.c__Clostridia.o__Clostridiales.Other.Otherb	-0.266366	1.06018	-2.68021	1.46375
bacterial	Firmicutes	Clostridia	NA	NA	NA	k__Bacteria.p__Firmicutes.c__Clostridia.Other.Other.Otherb	0.0372484	0.808983	-1.63146	1.59784
bacterial	Firmicutes	Erysipelotrichi	Erysipelotrichales	Erysipelotrichaceae	NA	k__Bacteria.p__Firmicutes.c__Erysipelotrichi.o__Erysipelotrichales.f__Erysipelotrichaceae.g__.Eubacterium.b	0.200616	0.881072	-1.47417	2.19483
bacterial	Firmicutes	Erysipelotrichi	Erysipelotrichales	Erysipelotrichaceae	Asteroleplasma	k__Bacteria.p__Firmicutes.c__Erysipelotrichi.o__Erysipelotrichales.f__Erysipelotrichaceae.g__Asteroleplasmab	-0.386744	1.05536	-2.56233	1.48803
bacterial	Firmicutes	Erysipelotrichi	Erysipelotrichales	Erysipelotrichaceae	NA	k__Bacteria.p__Firmicutes.c__Erysipelotrichi.o__Erysipelotrichales.f__Erysipelotrichaceae.g__b	0.247687	0.958617	-1.36889	2.32104
bacterial	Firmicutes	Erysipelotrichi	Erysipelotrichales	Erysipelotrichaceae	Bulleidia	k__Bacteria.p__Firmicutes.c__Erysipelotrichi.o__Erysipelotrichales.f__Erysipelotrichaceae.g__Bulleidiab	0.17333	0.944645	-1.63819	2.07606
bacterial	Firmicutes	Erysipelotrichi	Erysipelotrichales	Erysipelotrichaceae	L7A_E11b	k__Bacteria.p__Firmicutes.c__Erysipelotrichi.o__Erysipelotrichales.f__Erysipelotrichaceae.g__L7A_E11b	0.0130836	0.839436	-1.86951	1.61029
bacterial	Firmicutes	Erysipelotrichi	Erysipelotrichales	Erysipelotrichaceae	NA	k__Bacteria.p__Firmicutes.c__Erysipelotrichi.o__Erysipelotrichales.f__Erysipelotrichaceae.g__p.75.a5b	0.163555	0.961158	-1.52826	2.27839
bacterial	Firmicutes	Erysipelotrichi	Erysipelotrichales	Erysipelotrichaceae	RFN20b	k__Bacteria.p__Firmicutes.c__Erysipelotrichi.o__Erysipelotrichales.f__Erysipelotrichaceae.g__RFN20b	-0.0036556	0.905942	-1.70992	1.87605
bacterial	Firmicutes	Erysipelotrichi	Erysipelotrichales	Erysipelotrichaceae	Sharpeab	k__Bacteria.p__Firmicutes.c__Erysipelotrichi.o__Erysipelotrichales.f__Erysipelotrichaceae.g__Sharpeab	-0.0723839	0.826799	-1.85774	1.55645
bacterial	Firmicutes	Erysipelotrichi	Erysipelotrichales	Erysipelotrichaceae	NA	k__Bacteria.p__Firmicutes.c__Erysipelotrichi.o__Erysipelotrichales.f__Erysipelotrichaceae.Otherb	0.420312	1.13704	-1.37418	2.97658
bacterial	Firmicutes	NA	NA	NA	NA	k__Bacteria.p__Firmicutes.Other.Other.Other.Otherb	-0.00284691	0.901648	-2.0006	1.6175
bacterial	Fusobacteria	Fusobacteriia	Fusobacteriales	Fusobacteriaceae	Fusobacteriumb	k__Bacteria.p__Fusobacteria.c__Fusobacteriia.o__Fusobacteriales.f__Fusobacteriaceae.g__Fusobacteriumb	0.518395	1.20375	-1.20137	3.21118
bacterial	GN02	BD1	NA	NA	NA	k__Bacteria.p__GN02.c__BD1.5.o__.f__.g__b	0.0235362	0.813716	-1.55995	1.67981
bacterial	LD1	NA	NA	NA	NA	k__Bacteria.p__LD1.c__.o__.f__.g__b	0.102436	0.835103	-1.54591	1.83346
bacterial	Lentisphaerae	NA	NA	NA	Victivallales	k__Bacteria.p__Lentisphaerae.c__.Lentisphaeria..o__Victivallales.f__Victivallaceae.g__b	-0.436589	1.45785	-3.2565	1.71843
bacterial	Lentisphaerae	NA	NA	NA	Z20	k__Bacteria.p__Lentisphaerae.c__.Lentisphaeria..o__Z20.f__R4.45B.g__b	-0.408939	1.26788	-3.25197	1.5333
bacterial	Planctomycetes	Planctomycetia	Pirellulales	Pirellulaceae	NA	k__Bacteria.p__Planctomycetes.c__Planctomycetia.o__Pirellulales.f__Pirellulaceae.g__b	0.0218404	0.812581	-1.66992	1.64432
bacterial	Proteobacteria	Alphaproteobacteria	NA	NA	NA	k__Bacteria.p__Proteobacteria.c__Alphaproteobacteria.o__.f__.g__b	-0.00311232	0.861256	-1.537	1.87098
bacterial	Proteobacteria	Alphaproteobacteria	Caulobacterales	Caulobacteraceae	Brevundimonasb	k__Bacteria.p__Proteobacteria.c__Alphaproteobacteria.o__Caulobacterales.f__Caulobacteraceae.g__Brevundimonasb	0.222604	0.871621	-1.36878	2.04798
bacterial	Proteobacteria	Alphaproteobacteria	RF32	NA	NA	k__Bacteria.p__Proteobacteria.c__Alphaproteobacteria.o__RF32.f__.g__b	0.0864137	0.81808	-1.39392	1.95437
bacterial	Proteobacteria	Alphaproteobacteria	Rhodospirillales	Acetobacteraceae	Acetobacterb	k__Bacteria.p__Proteobacteria.c__Alphaproteobacteria.o__Rhodospirillales.f__Acetobacteraceae.g__Acetobacterb	0.0751992	0.890977	-1.55389	2.00198
bacterial	Proteobacteria	Alphaproteobacteria	Rickettsiales	NA	NA	k__Bacteria.p__Proteobacteria.c__Alphaproteobacteria.o__Rickettsiales.f__.g__b	0.123544	0.943518	-1.73787	1.94641
bacterial	Proteobacteria	Alphaproteobacteria	Rickettsiales	NA	NA	k__Bacteria.p__Proteobacteria.c__Alphaproteobacteria.o__Rickettsiales.Other.Otherb	-0.30262	0.998608	-2.15062	1.69451
bacterial	Proteobacteria	Alphaproteobacteria	NA	NA	NA	k__Bacteria.p__Proteobacteria.c__Alphaproteobacteria.Other.Other.Otherb	-1.23052	2.27011	-7.05425	1.11741
bacterial	Proteobacteria	Betaproteobacteria	Burkholderiales	Alcaligenaceae	Sutterellab	k__Bacteria.p__Proteobacteria.c__Betaproteobacteria.o__Burkholderiales.f__Alcaligenaceae.g__Sutterellab	-0.110768	0.789585	-1.89687	1.32944
bacterial	Proteobacteria	Betaproteobacteria	Burkholderiales	Comamonadaceae	Comamonasb	k__Bacteria.p__Proteobacteria.c__Betaproteobacteria.o__Burkholderiales.f__Comamonadaceae.g__Comamonasb	0.42862	1.15822	-1.33675	3.2022
bacterial	Proteobacteria	Betaproteobacteria	Burkholderiales	Comamonadaceae	Hylemonellab	k__Bacteria.p__Proteobacteria.c__Betaproteobacteria.o__Burkholderiales.f__Comamonadaceae.g__Hylemonellab	-0.132288	0.86006	-2.14259	1.45189
bacterial	Proteobacteria	Betaproteobacteria	Neisseriales	Neisseriaceae	NA	k__Bacteria.p__Proteobacteria.c__Betaproteobacteria.o__Neisseriales.f__Neisseriaceae.g__b	0.154892	0.906108	-1.57781	2.02824
bacterial	Proteobacteria	Betaproteobacteria	NA	NA	NA	k__Bacteria.p__Proteobacteria.c__Betaproteobacteria.Other.Other.Otherb	-0.0746387	0.860097	-1.81296	1.6305
bacterial	Proteobacteria	Deltaproteobacteria	Desulfobacterales	Desulfobulbaceae	Desulfobulbusb	k__Bacteria.p__Proteobacteria.c__Deltaproteobacteria.o__Desulfobacterales.f__Desulfobulbaceae.g__Desulfobulbusb	0.261889	0.98711	-1.56272	2.28376
bacterial	Proteobacteria	Deltaproteobacteria	Desulfovibrionales	Desulfovibrionaceae	NA	k__Bacteria.p__Proteobacteria.c__Deltaproteobacteria.o__Desulfovibrionales.f__Desulfovibrionaceae.g__b	0.374408	1.06562	-1.25173	2.80727
bacterial	Proteobacteria	Deltaproteobacteria	Desulfovibrionales	Desulfovibrionaceae	Desulfovibriob	k__Bacteria.p__Proteobacteria.c__Deltaproteobacteria.o__Desulfovibrionales.f__Desulfovibrionaceae.g__Desulfovibriob	0.281724	1.00303	-1.55956	2.32689
bacterial	Proteobacteria	Deltaproteobacteria	GMD14H09	NA	NA	k__Bacteria.p__Proteobacteria.c__Deltaproteobacteria.o__GMD14H09.f__.g__b	0.321289	1.07637	-1.40335	2.65259
bacterial	Proteobacteria	Deltaproteobacteria	NA	NA	NA	k__Bacteria.p__Proteobacteria.c__Deltaproteobacteria.Other.Other.Otherb	-0.0476352	0.848924	-1.96535	1.47314
bacterial	Proteobacteria	Epsilonproteobacteria	Campylobacterales	Campylobacteraceae	Campylobacterb	k__Bacteria.p__Proteobacteria.c__Epsilonproteobacteria.o__Campylobacterales.f__Campylobacteraceae.g__Campylobacterb	0.459808	1.19713	-1.18486	3.2912
bacterial	Proteobacteria	Gammaproteobacteria	Aeromonadales	Succinivibrionaceae	NA	k__Bacteria.p__Proteobacteria.c__Gammaproteobacteria.o__Aeromonadales.f__Succinivibrionaceae.g__b	0.0491774	0.876324	-1.81341	1.72304
bacterial	Proteobacteria	Gammaproteobacteria	Aeromonadales	Succinivibrionaceae	Ruminobacterb	k__Bacteria.p__Proteobacteria.c__Gammaproteobacteria.o__Aeromonadales.f__Succinivibrionaceae.g__Ruminobacterb	-0.0793469	0.840454	-1.98251	1.44181
bacterial	Proteobacteria	Gammaproteobacteria	Aeromonadales	Succinivibrionaceae	Succinivibriob	k__Bacteria.p__Proteobacteria.c__Gammaproteobacteria.o__Aeromonadales.f__Succinivibrionaceae.g__Succinivibriob	0.072929	0.808889	-1.45593	1.87221
bacterial	Proteobacteria	Gammaproteobacteria	Aeromonadales	Succinivibrionaceae	NA	k__Bacteria.p__Proteobacteria.c__Gammaproteobacteria.o__Aeromonadales.f__Succinivibrionaceae.Otherb	-0.327067	1.03883	-2.66058	1.25402
bacterial	Proteobacteria	Gammaproteobacteria	Cardiobacteriales	Cardiobacteriaceae	NA	k__Bacteria.p__Proteobacteria.c__Gammaproteobacteria.o__Cardiobacteriales.f__Cardiobacteriaceae.Otherb	0.0580129	0.809317	-1.45661	1.79975
bacterial	Proteobacteria	Gammaproteobacteria	Pseudomonadales	Pseudomonadaceae	Pseudomonasb	k__Bacteria.p__Proteobacteria.c__Gammaproteobacteria.o__Pseudomonadales.f__Pseudomonadaceae.g__Pseudomonasb	0.0313785	0.792303	-1.52525	1.63185
bacterial	Proteobacteria	Gammaproteobacteria	Xanthomonadales	Xanthomonadaceae	NA	k__Bacteria.p__Proteobacteria.c__Gammaproteobacteria.o__Xanthomonadales.f__Xanthomonadaceae.Otherb	0.186157	0.894042	-1.57759	1.89246
bacterial	Proteobacteria	Gammaproteobacteria	NA	NA	NA	k__Bacteria.p__Proteobacteria.c__Gammaproteobacteria.Other.Other.Otherb	0.030043	0.807325	-1.4118	1.81919
bacterial	Proteobacteria	TA18	PHOS	NA	NA	k__Bacteria.p__Proteobacteria.c__TA18.o__PHOS.HD29.f__.g__b	-0.233111	0.953064	-2.53356	1.32099
bacterial	Proteobacteria	NA	NA	NA	NA	k__Bacteria.p__Proteobacteria.Other.Other.Other.Otherb	-0.159688	0.921678	-1.86764	1.5321
bacterial	Spirochaetes	MVP	NA	PL	NA	k__Bacteria.p__Spirochaetes.c__MVP.15.o__PL.11B10.f__.g__b	-0.225139	0.923965	-2.14581	1.47034
bacterial	Spirochaetes	Spirochaetes	NA	NA	NA	k__Bacteria.p__Spirochaetes.c__Spirochaetes.o__.f__.g__b	-0.213728	0.874355	-2.13567	1.33698
bacterial	Spirochaetes	Spirochaetes	Sphaerochaetales	Sphaerochaetaceae	Sphaerochaetab	k__Bacteria.p__Spirochaetes.c__Spirochaetes.o__Sphaerochaetales.f__Sphaerochaetaceae.g__Sphaerochaetab	-0.612209	1.45088	-3.67953	1.43284
bacterial	Spirochaetes	Spirochaetes	Sphaerochaetales	Sphaerochaetaceae	wall	k__Bacteria.p__Spirochaetes.c__Spirochaetes.o__Sphaerochaetales.f__Sphaerochaetaceae.g__wall.lessb	0.0698267	0.85375	-1.77713	1.76501
bacterial	Spirochaetes	Spirochaetes	Spirochaetales	Spirochaetaceae	NA	k__Bacteria.p__Spirochaetes.c__Spirochaetes.o__Spirochaetales.f__Spirochaetaceae.g__b	-0.207838	1.01585	-2.27625	1.32189
bacterial	Spirochaetes	Spirochaetes	Spirochaetales	Spirochaetaceae	Treponemab	k__Bacteria.p__Spirochaetes.c__Spirochaetes.o__Spirochaetales.f__Spirochaetaceae.g__Treponemab	0.120116	0.912146	-1.53501	1.84392
bacterial	Spirochaetes	Spirochaetes	Spirochaetales	Spirochaetaceae	NA	k__Bacteria.p__Spirochaetes.c__Spirochaetes.o__Spirochaetales.f__Spirochaetaceae.Otherb	0.150136	0.872626	-1.66224	1.80955
bacterial	SR1	NA	NA	NA	NA	k__Bacteria.p__SR1.c__.o__.f__.g__b	-0.0199344	0.8244	-1.71699	1.69625
bacterial	Synergistetes	Synergistia	Synergistales	Dethiosulfovibrionaceae	Pyramidobacterb	k__Bacteria.p__Synergistetes.c__Synergistia.o__Synergistales.f__Dethiosulfovibrionaceae.g__Pyramidobacterb	0.186849	0.935752	-1.61242	2.01187
bacterial	Synergistetes	Synergistia	Synergistales	Dethiosulfovibrionaceae	TG5b	k__Bacteria.p__Synergistetes.c__Synergistia.o__Synergistales.f__Dethiosulfovibrionaceae.g__TG5b	0.284833	0.946619	-1.46469	2.286
bacterial	Tenericutes	Mollicutes	NA	NA	NA	k__Bacteria.p__Tenericutes.c__Mollicutes.o__.f__.g__b	-0.351967	1.06413	-2.76635	1.42913
bacterial	Tenericutes	Mollicutes	Acholeplasmatales	NA	NA	k__Bacteria.p__Tenericutes.c__Mollicutes.o__Acholeplasmatales.f__.g__b	-0.23763	0.985859	-2.261	1.6765
bacterial	Tenericutes	Mollicutes	Acholeplasmatales	Acholeplasmataceae	NA	k__Bacteria.p__Tenericutes.c__Mollicutes.o__Acholeplasmatales.f__Acholeplasmataceae.Otherb	-0.158305	0.860744	-2.19137	1.32885
bacterial	Tenericutes	Mollicutes	Anaeroplasmatales	Anaeroplasmataceae	Anaeroplasmab	k__Bacteria.p__Tenericutes.c__Mollicutes.o__Anaeroplasmatales.f__Anaeroplasmataceae.g__Anaeroplasmab	-0.049839	0.844245	-1.87279	1.55799
bacterial	Tenericutes	Mollicutes	Anaeroplasmatales	Anaeroplasmataceae	NA	k__Bacteria.p__Tenericutes.c__Mollicutes.o__Anaeroplasmatales.f__Anaeroplasmataceae.g__b	-1.17242	2.16382	-6.46784	1.30663
bacterial	Tenericutes	Mollicutes	Anaeroplasmatales	Anaeroplasmataceae	NA	k__Bacteria.p__Tenericutes.c__Mollicutes.o__Anaeroplasmatales.f__Anaeroplasmataceae.Otherb	-0.0657129	0.829605	-1.92941	1.41616
bacterial	Tenericutes	Mollicutes	Mycoplasmatales	Mycoplasmataceae	NA	k__Bacteria.p__Tenericutes.c__Mollicutes.o__Mycoplasmatales.f__Mycoplasmataceae.g__b	0.208784	0.940965	-1.47822	2.15572
bacterial	Tenericutes	Mollicutes	RF39	NA	NA	k__Bacteria.p__Tenericutes.c__Mollicutes.o__RF39.f__.g__b	0.0449202	0.846718	-1.69449	1.72761
bacterial	Tenericutes	Mollicutes	NA	NA	NA	k__Bacteria.p__Tenericutes.c__Mollicutes.Other.Other.Otherb	-0.17132	0.912915	-2.14794	1.54221
bacterial	Tenericutes	RF3	ML615J	NA	NA	k__Bacteria.p__Tenericutes.c__RF3.o__ML615J.28.f__.g__b	0.285779	1.13091	-1.37231	2.74652
bacterial	TM7	TM7	NA	CW040	F16	k__Bacteria.p__TM7.c__TM7.3.o__CW040.f__F16.g__b	-0.0904118	0.807081	-1.7371	1.55649
bacterial	Verrucomicrobia	Opitutae	HA64	NA	NA	k__Bacteria.p__Verrucomicrobia.c__Opitutae.o__HA64.f__.g__b	-0.48302	1.21808	-3.41639	1.29966
bacterial	Verrucomicrobia	Verruco	NA	WCHB1	NA	k__Bacteria.p__Verrucomicrobia.c__Verruco.5.o__WCHB1.41.f__.g__b	0.108461	0.83147	-1.40076	1.88397
bacterial	Verrucomicrobia	Verruco	NA	WCHB1	NA	k__Bacteria.p__Verrucomicrobia.c__Verruco.5.o__WCHB1.41.f__RFP12.g__b	0.082686	0.897006	-1.71297	2.00507
bacterial	Verrucomicrobia	Verruco	NA	WCHB1	NA	k__Bacteria.p__Verrucomicrobia.c__Verruco.5.o__WCHB1.41.f__WCHB1.25.g__b	-0.242464	1.00031	-2.33352	1.46361
bacterial	Verrucomicrobia	Verruco	NA	NA	NA	k__Bacteria.p__Verrucomicrobia.c__Verruco.5.Other.Other.Otherb	0.135785	0.921434	-1.47574	2.13257
bacterial	WPS	NA	NA	NA	NA	k__Bacteria.p__WPS.2.c__.o__.f__.g__b	-0.823435	1.75008	-5.17171	1.32175
