# Supplementary material for: Bayesian modeling reveals host genetics associated with rumen microbiota jointly influence methane emission in dairy cows
Source: ISME J. 2020 May 4;14(8):2019–33. doi: 10.1038/s41396-020-0663-x (PMC7368015; doi:10.1038/s41396-020-0663-x)
Supplement: Supplementary file 2 — Table S2 [file 41396_2020_663_MOESM2_ESM.xlsx]

## Sheet: OTU
Domain	Phylum	Class	Order	Family	Genus	OTU number	heritability	standard error	p value
Bacteria	Firmicutes	Negativicutes	Selenomonadales	Acidaminococcaceae	Succiniclasticum	OTU_1	1e-06	0.072927	0.999989
Bacteria	Bacteroidetes	Bacteroidia	Bacteroidales	Prevotellaceae	Prevotella	OTU_10	0.082157	0.069782	0.239061
Bacteria	Bacteroidetes	Bacteroidia	Bacteroidales	Prevotellaceae	Hallella	OTU_100	2e-06	0.073537	0.999978
Bacteria	Proteobacteria	NA	NA	NA	NA	OTU_1000	0.006317	0.056689	0.911273
Bacteria	Bacteroidetes	Bacteroidia	Bacteroidales	Prevotellaceae	Prevotella	OTU_1001	0.037596	0.064415	0.559454
Bacteria	Firmicutes	Clostridia	Clostridiales	NA	NA	OTU_1002	0.056873	0.083803	0.497359
Bacteria	Firmicutes	Clostridia	Clostridiales	NA	NA	OTU_1003	1e-06	0.053949	0.999985
Bacteria	NA	NA	NA	NA	NA	OTU_1004	0.184559	0.091731	0.0442243
Bacteria	Bacteroidetes	Bacteroidia	Bacteroidales	Prevotellaceae	Prevotella	OTU_1005	1e-06	0.060436	0.999987
Bacteria	Bacteroidetes	NA	NA	NA	NA	OTU_1006	0.051703	0.068436	0.449953
Bacteria	Firmicutes	Clostridia	Clostridiales	Ruminococcaceae	NA	OTU_1007	0.120401	0.093847	0.19951
Bacteria	Bacteroidetes	Bacteroidia	Bacteroidales	Prevotellaceae	Hallella	OTU_1008	0.045926	0.066893	0.492361
Bacteria	Bacteroidetes	Bacteroidia	Bacteroidales	NA	NA	OTU_1009	1e-06	0.064649	0.999988
Bacteria	Bacteroidetes	NA	NA	NA	NA	OTU_101	0.098271	0.091474	0.282686
Bacteria	Bacteroidetes	Bacteroidia	Bacteroidales	Prevotellaceae	Prevotella	OTU_1010	1e-06	0.06545	0.999988
Bacteria	Bacteroidetes	Bacteroidia	Bacteroidales	NA	NA	OTU_1011	0.054014	0.076119	0.477953
Bacteria	Firmicutes	Clostridia	Clostridiales	Lachnospiraceae	NA	OTU_1012	0.041968	0.067307	0.532936
Bacteria	NA	NA	NA	NA	NA	OTU_1013	0.026311	0.066635	0.692952
Bacteria	NA	NA	NA	NA	NA	OTU_1014	1e-06	0.088504	0.999991
Bacteria	Firmicutes	NA	NA	NA	NA	OTU_1015	1e-06	0.059293	0.999987
Bacteria	Bacteroidetes	Bacteroidia	Bacteroidales	Prevotellaceae	Prevotella	OTU_1016	2e-06	0.061442	0.999974
Bacteria	NA	NA	NA	NA	NA	OTU_1017	0.003725	0.068512	0.95664
Bacteria	Bacteroidetes	Bacteroidia	Bacteroidales	NA	NA	OTU_1018	0.080157	0.079298	0.312097
Bacteria	Bacteroidetes	Bacteroidia	Bacteroidales	NA	NA	OTU_1019	0.101523	0.090105	0.259861
Bacteria	NA	NA	NA	NA	NA	OTU_102	1e-06	0.079623	0.99999
Bacteria	Bacteroidetes	NA	NA	NA	NA	OTU_1020	0.097687	0.086278	0.257536
Bacteria	NA	NA	NA	NA	NA	OTU_1021	0.050924	0.082729	0.53819
Bacteria	Bacteroidetes	Bacteroidia	Bacteroidales	Prevotellaceae	Prevotella	OTU_1022	0.096628	0.087989	0.272125
Bacteria	NA	NA	NA	NA	NA	OTU_1023	0.096908	0.085762	0.258491
Bacteria	Firmicutes	Negativicutes	Selenomonadales	Veillonellaceae	Anaerovibrio	OTU_1024	0.044669	0.074429	0.548402
Bacteria	Bacteroidetes	Bacteroidia	Bacteroidales	NA	NA	OTU_1025	0.06657	0.077399	0.38974
Bacteria	Firmicutes	Clostridia	Clostridiales	Lachnospiraceae	NA	OTU_1026	1e-06	0.055635	0.999986
Bacteria	Bacteroidetes	Bacteroidia	Bacteroidales	Prevotellaceae	NA	OTU_1027	0.042364	0.075409	0.574259
Bacteria	Firmicutes	Clostridia	Clostridiales	Ruminococcaceae	NA	OTU_1028	1e-06	0.07474	0.999989
Bacteria	Bacteroidetes	Bacteroidia	Bacteroidales	NA	NA	OTU_1029	1e-06	0.077286	0.99999
Bacteria	Bacteroidetes	Bacteroidia	Bacteroidales	Prevotellaceae	Prevotella	OTU_103	0.237335	0.123292	0.0542315
Bacteria	Bacteroidetes	Bacteroidia	Bacteroidales	NA	NA	OTU_1030	0.00353	0.061534	0.954253
Bacteria	Firmicutes	Clostridia	Clostridiales	Ruminococcaceae	NA	OTU_1031	0.073757	0.084537	0.382946
Bacteria	Firmicutes	Clostridia	Clostridiales	NA	NA	OTU_1032	1e-06	0.052987	0.999985
Bacteria	Firmicutes	Clostridia	Clostridiales	NA	NA	OTU_1033	0.085296	0.089409	0.340085
Bacteria	Bacteroidetes	Bacteroidia	Bacteroidales	Prevotellaceae	Prevotella	OTU_1034	2e-06	0.071454	0.999978
Bacteria	NA	NA	NA	NA	NA	OTU_1035	1e-06	0.057165	0.999986
Bacteria	Firmicutes	Clostridia	Clostridiales	Ruminococcaceae	Saccharofermentans	OTU_1036	1e-06	0.066708	0.999988
Bacteria	NA	NA	NA	NA	NA	OTU_1037	0.319606	0.11129	0.00408102
Bacteria	Firmicutes	Clostridia	Clostridiales	Ruminococcaceae	NA	OTU_1038	1e-06	0.068161	0.999988
Bacteria	NA	NA	NA	NA	NA	OTU_1039	0.001837	0.061742	0.976264
Bacteria	Bacteroidetes	Bacteroidia	Bacteroidales	Prevotellaceae	NA	OTU_104	0.1027	0.083924	0.221056
Bacteria	Bacteroidetes	Bacteroidia	Bacteroidales	NA	NA	OTU_1041	1e-06	0.060354	0.999987
Bacteria	NA	NA	NA	NA	NA	OTU_1042	0.18089	0.097354	0.0631599
Bacteria	Bacteroidetes	NA	NA	NA	NA	OTU_1043	0.08056	0.076708	0.293619
Bacteria	Firmicutes	Clostridia	Clostridiales	Lachnospiraceae	NA	OTU_1044	1e-06	0.062967	0.999987
Bacteria	Synergistetes	Synergistia	Synergistales	Synergistaceae	NA	OTU_1045	0.024843	0.071749	0.729156
Bacteria	Bacteroidetes	Bacteroidia	Bacteroidales	Prevotellaceae	Prevotella	OTU_1046	1e-06	0.083781	0.99999
Bacteria	Bacteroidetes	Bacteroidia	Bacteroidales	Prevotellaceae	Prevotella	OTU_1047	0.10703	0.084629	0.20598
Bacteria	Bacteroidetes	NA	NA	NA	NA	OTU_1048	1e-06	0.07413	0.999989
Bacteria	Bacteroidetes	Bacteroidia	Bacteroidales	NA	NA	OTU_1049	0.151184	0.095492	0.113373
Bacteria	Bacteroidetes	Bacteroidia	Bacteroidales	Prevotellaceae	NA	OTU_105	0.148368	0.091187	0.103721
Bacteria	Firmicutes	Clostridia	Clostridiales	Lachnospiraceae	NA	OTU_1050	0.054145	0.069301	0.434625
Bacteria	Bacteroidetes	NA	NA	NA	NA	OTU_1052	0.134029	0.088098	0.128169
Bacteria	Firmicutes	Clostridia	Clostridiales	Lachnospiraceae	NA	OTU_1053	0.150737	0.085793	0.0789204
Bacteria	Firmicutes	Negativicutes	Selenomodales	Veillonellaceae	NA	OTU_1054	1e-06	0.06494	0.999988
Bacteria	Bacteroidetes	Bacteroidia	Bacteroidales	Prevotellaceae	Prevotella	OTU_1055	0.050672	0.06706	0.449876
Bacteria	Firmicutes	Clostridia	Clostridiales	Lachnospiraceae	NA	OTU_1056	0.100308	0.090432	0.26734
Bacteria	Actinobacteria	Actinobacteria	Coriobacteriales	Coriobacteriaceae	Olsenella	OTU_1057	0.1075	0.08565	0.20944
Bacteria	Bacteroidetes	Bacteroidia	Bacteroidales	Prevotellaceae	Prevotella	OTU_1059	0.176698	0.101578	0.0819415
Bacteria	Bacteroidetes	Bacteroidia	Bacteroidales	Prevotellaceae	NA	OTU_106	0.003825	0.060849	0.949878
Bacteria	Bacteroidetes	Bacteroidia	Bacteroidales	Prevotellaceae	Prevotella	OTU_1060	0.095968	0.081567	0.239373
Bacteria	Firmicutes	Clostridia	Clostridiales	Lachnospiraceae	NA	OTU_1061	0.091085	0.076632	0.234596
Bacteria	Bacteroidetes	Bacteroidia	Bacteroidales	NA	NA	OTU_1062	0.083674	0.078542	0.286722
Bacteria	NA	NA	NA	NA	NA	OTU_1063	0.022015	0.064842	0.73422
Bacteria	Firmicutes	Clostridia	Clostridiales	Ruminococcaceae	NA	OTU_1064	0.244508	0.111207	0.0279011
Bacteria	Bacteroidetes	Bacteroidia	Bacteroidales	Prevotellaceae	NA	OTU_1065	0.055072	0.07703	0.474645
Bacteria	Bacteroidetes	Bacteroidia	Bacteroidales	NA	NA	OTU_1066	1e-06	0.061698	0.999987
Bacteria	Firmicutes	Clostridia	Clostridiales	Ruminococcaceae	NA	OTU_1067	0.018618	0.06041	0.757935
Bacteria	Firmicutes	Clostridia	Clostridiales	Lachnospiraceae	Lachnospiracea_incertae_sedis	OTU_1068	1e-06	0.05511	0.999986
Bacteria	Bacteroidetes	Bacteroidia	Bacteroidales	Prevotellaceae	NA	OTU_1069	0.237814	0.101188	0.0187623
Bacteria	Bacteroidetes	Bacteroidia	Bacteroidales	NA	NA	OTU_107	0.061401	0.069251	0.37527
Bacteria	Bacteroidetes	Bacteroidia	Bacteroidales	NA	NA	OTU_1070	1e-06	0.074569	0.999989
Bacteria	Firmicutes	Clostridia	Clostridiales	NA	NA	OTU_1071	0.119776	0.089582	0.181205
Bacteria	Firmicutes	Clostridia	Clostridiales	NA	NA	OTU_1072	0.169297	0.101121	0.0940909
Bacteria	Firmicutes	Clostridia	Clostridiales	Ruminococcaceae	NA	OTU_1073	1e-06	0.065705	0.999988
Bacteria	Bacteroidetes	NA	NA	NA	NA	OTU_1074	0.133977	0.088943	0.131984
Bacteria	Bacteroidetes	Bacteroidia	Bacteroidales	Prevotellaceae	Prevotella	OTU_1075	1e-06	0.075676	0.999989
Bacteria	Firmicutes	Clostridia	Clostridiales	Lachnospiraceae	NA	OTU_1076	1e-06	0.062756	0.999987
Bacteria	Bacteroidetes	Bacteroidia	Bacteroidales	NA	NA	OTU_1077	0.141176	0.091988	0.124852
Bacteria	Bacteroidetes	Bacteroidia	Bacteroidales	NA	NA	OTU_1078	1e-06	0.067954	0.999988
Bacteria	Firmicutes	Clostridia	Clostridiales	Lachnospiraceae	NA	OTU_1079	1e-06	0.060454	0.999987
Bacteria	Bacteroidetes	Bacteroidia	Bacteroidales	NA	NA	OTU_108	0.08979	0.084686	0.289022
Bacteria	Bacteroidetes	Bacteroidia	Bacteroidales	NA	NA	OTU_1080	0.166802	0.098135	0.0891836
Bacteria	Firmicutes	Clostridia	Clostridiales	Lachnospiraceae	NA	OTU_1081	0.15659	0.102952	0.12826
Bacteria	Firmicutes	Clostridia	Clostridiales	Ruminococcaceae	NA	OTU_1082	1e-06	0.071863	0.999989
Bacteria	NA	NA	NA	NA	NA	OTU_1083	0.039821	0.077291	0.606407
Bacteria	NA	NA	NA	NA	NA	OTU_1085	0.081702	0.081369	0.315334
Bacteria	Bacteroidetes	Bacteroidia	Bacteroidales	NA	NA	OTU_1086	0.108219	0.08846	0.221191
Bacteria	Bacteroidetes	NA	NA	NA	NA	OTU_1087	0.167866	0.095055	0.0773978
Bacteria	Bacteroidetes	Bacteroidia	Bacteroidales	Prevotellaceae	NA	OTU_1088	0.077126	0.07635	0.312417
Bacteria	Proteobacteria	NA	NA	NA	NA	OTU_1089	1e-06	0.059196	0.999987
Bacteria	Bacteroidetes	Bacteroidia	Bacteroidales	Prevotellaceae	Prevotella	OTU_109	2e-06	0.070824	0.999977
Bacteria	Bacteroidetes	NA	NA	NA	NA	OTU_1090	0.196235	0.09487	0.0385966
Bacteria	Spirochaetes	Spirochaetia	Spirochaetales	Spirochaetaceae	Treponema	OTU_1091	0.027819	0.057545	0.62879
Bacteria	Bacteroidetes	Bacteroidia	Bacteroidales	Prevotellaceae	Hallella	OTU_1092	0.056788	0.077551	0.464006
Bacteria	Bacteroidetes	Bacteroidia	Bacteroidales	NA	NA	OTU_1093	1e-06	0.062972	0.999987
Bacteria	Firmicutes	Clostridia	Clostridiales	Lachnospiraceae	NA	OTU_1094	0.017166	0.072536	0.812925
Bacteria	Bacteroidetes	Bacteroidia	Bacteroidales	Prevotellaceae	NA	OTU_1095	0.109929	0.080934	0.174383
Bacteria	Bacteroidetes	Bacteroidia	Bacteroidales	Prevotellaceae	Prevotella	OTU_1096	0.129165	0.093234	0.165935
Bacteria	Bacteroidetes	Bacteroidia	Bacteroidales	NA	NA	OTU_1097	0.044046	0.075786	0.561113
Bacteria	Bacteroidetes	Bacteroidia	Bacteroidales	Prevotellaceae	NA	OTU_1098	0.260073	0.105804	0.0139688
Bacteria	NA	NA	NA	NA	NA	OTU_1099	0.137209	0.092958	0.139935
Bacteria	Bacteroidetes	Bacteroidia	Bacteroidales	Prevotellaceae	NA	OTU_11	0.018504	0.057718	0.748519
Bacteria	Bacteroidetes	NA	NA	NA	NA	OTU_110	0.04761	0.075081	0.526006
Bacteria	Planctomycetes	Planctomycetia	Planctomycetales	Planctomycetaceae	NA	OTU_1100	0.003753	0.063365	0.95277
Bacteria	Firmicutes	Clostridia	Clostridiales	Lachnospiraceae	NA	OTU_1101	1e-06	0.073497	0.999989
Bacteria	Firmicutes	Clostridia	Clostridiales	Lachnospiraceae	Clostridium XlVa	OTU_1102	0.07998	0.085648	0.350396
Bacteria	NA	NA	NA	NA	NA	OTU_1103	1e-06	0.074534	0.999989
Bacteria	NA	NA	NA	NA	NA	OTU_1104	1e-06	0.077357	0.99999
Bacteria	NA	NA	NA	NA	NA	OTU_1105	0.053405	0.070258	0.447179
Bacteria	Firmicutes	Clostridia	Clostridiales	Lachnospiraceae	Pseudobutyrivibrio	OTU_1107	0.008264	0.073051	0.90993
Bacteria	Bacteroidetes	Bacteroidia	Bacteroidales	NA	NA	OTU_1108	0.097291	0.086309	0.259641
Bacteria	Spirochaetes	Spirochaetia	Spirochaetales	Spirochaetaceae	Treponema	OTU_1109	1e-06	0.058206	0.999986
Bacteria	Bacteroidetes	Bacteroidia	Bacteroidales	NA	NA	OTU_111	1e-06	0.091054	0.999991
Bacteria	Bacteroidetes	Bacteroidia	Bacteroidales	Prevotellaceae	NA	OTU_1110	0.08132	0.076625	0.288566
Bacteria	Bacteroidetes	Bacteroidia	Bacteroidales	Porphyromonadaceae	NA	OTU_1111	1e-06	0.052163	0.999985
Bacteria	Bacteroidetes	NA	NA	NA	NA	OTU_1112	0.059141	0.077081	0.442928
Bacteria	Firmicutes	Negativicutes	Selenomonadales	Veillonellaceae	Anaerovibrio	OTU_1113	0.02167	0.075939	0.775368
Bacteria	Bacteroidetes	Bacteroidia	Bacteroidales	Prevotellaceae	NA	OTU_1114	0.165958	0.089682	0.0642392
Bacteria	Bacteroidetes	Bacteroidia	Bacteroidales	Prevotellaceae	Prevotella	OTU_1115	0.065628	0.075351	0.383774
Bacteria	Firmicutes	Clostridia	Clostridiales	Ruminococcaceae	NA	OTU_1116	0.05696	0.070698	0.420427
Bacteria	Bacteroidetes	Bacteroidia	Bacteroidales	Prevotellaceae	NA	OTU_1117	1e-06	0.061767	0.999987
Bacteria	Firmicutes	Clostridia	Clostridiales	Lachnospiraceae	Lachnospiracea_incertae_sedis	OTU_1118	1e-06	0.068798	0.999988
Bacteria	NA	NA	NA	NA	NA	OTU_1119	0.034002	0.063658	0.593248
Bacteria	Bacteroidetes	Bacteroidia	Bacteroidales	Porphyromonadaceae	NA	OTU_112	1e-06	0.062706	0.999987
Bacteria	SR1	SR1_genera_incertae_sedis	SR1_genera_incertae_sedis	SR1_genera_incertae_sedis	SR1_genera_incertae_sedis	OTU_1120	0.090216	0.082212	0.272485
Bacteria	Bacteroidetes	Bacteroidia	Bacteroidales	Prevotellaceae	NA	OTU_1121	0.203892	0.102629	0.0469568
Bacteria	Spirochaetes	Spirochaetia	Spirochaetales	Spirochaetaceae	Treponema	OTU_1122	0.024061	0.071505	0.736498
Bacteria	Bacteroidetes	Bacteroidia	Bacteroidales	Prevotellaceae	NA	OTU_1123	1e-06	0.061354	0.999987
Bacteria	Bacteroidetes	Bacteroidia	Bacteroidales	NA	NA	OTU_1124	0.20825	0.101419	0.0400374
Bacteria	Firmicutes	Clostridia	Clostridiales	NA	NA	OTU_1126	0.17502	0.103371	0.0904317
Bacteria	NA	NA	NA	NA	NA	OTU_1127	0.078262	0.068483	0.253124
Bacteria	Bacteroidetes	Bacteroidia	Bacteroidales	NA	NA	OTU_1128	0.041059	0.070288	0.559117
Bacteria	Bacteroidetes	Bacteroidia	Bacteroidales	Prevotellaceae	Prevotella	OTU_113	0.057454	0.077051	0.455872
Bacteria	Bacteroidetes	Bacteroidia	Bacteroidales	Prevotellaceae	NA	OTU_1131	0.140902	0.089916	0.117105
Bacteria	Firmicutes	Clostridia	Clostridiales	Ruminococcaceae	NA	OTU_1132	1e-06	0.068746	0.999988
Bacteria	Firmicutes	Clostridia	Clostridiales	Ruminococcaceae	NA	OTU_1133	1e-06	0.068429	0.999988
Bacteria	Bacteroidetes	Bacteroidia	Bacteroidales	NA	NA	OTU_1134	1e-06	0.06605	0.999988
Bacteria	Bacteroidetes	Bacteroidia	Bacteroidales	Prevotellaceae	Prevotella	OTU_1135	0.153833	0.098391	0.117938
Bacteria	Bacteroidetes	NA	NA	NA	NA	OTU_1136	0.077945	0.087424	0.372621
Bacteria	Firmicutes	Clostridia	Clostridiales	Lachnospiraceae	NA	OTU_1137	0.032014	0.062784	0.610117
Bacteria	Bacteroidetes	NA	NA	NA	NA	OTU_1138	0.120326	0.080985	0.137337
Bacteria	Tenericutes	Mollicutes	Anaeroplasmatales	Anaeroplasmataceae	Anaeroplasma	OTU_1139	0.078629	0.092664	0.396138
Bacteria	Bacteroidetes	Bacteroidia	Bacteroidales	Prevotellaceae	NA	OTU_114	0.032321	0.062225	0.603467
Bacteria	Bacteroidetes	Bacteroidia	Bacteroidales	NA	NA	OTU_1140	1e-06	0.076923	0.99999
Bacteria	Bacteroidetes	Bacteroidia	Bacteroidales	NA	NA	OTU_1141	1e-06	0.066374	0.999988
Bacteria	Firmicutes	Clostridia	Clostridiales	Lachnospiraceae	NA	OTU_1142	1e-06	0.072024	0.999989
Bacteria	Firmicutes	Clostridia	Clostridiales	Ruminococcaceae	NA	OTU_1143	0.072994	0.074051	0.324268
Bacteria	Proteobacteria	Alphaproteobacteria	NA	NA	NA	OTU_1144	0.053039	0.067286	0.430543
Bacteria	Bacteroidetes	Bacteroidia	Bacteroidales	NA	NA	OTU_1145	1e-06	0.078498	0.99999
Bacteria	Firmicutes	NA	NA	NA	NA	OTU_1147	1e-06	0.074868	0.999989
Bacteria	NA	NA	NA	NA	NA	OTU_1148	0.014253	0.058152	0.80638
Bacteria	Firmicutes	Clostridia	Clostridiales	Ruminococcaceae	NA	OTU_1149	1e-06	0.068575	0.999988
Bacteria	Bacteroidetes	Bacteroidia	Bacteroidales	Prevotellaceae	Prevotella	OTU_115	0.193998	0.098343	0.0485335
Bacteria	Proteobacteria	NA	NA	NA	NA	OTU_1150	0.134165	0.088983	0.131616
Bacteria	Bacteroidetes	Bacteroidia	Bacteroidales	Prevotellaceae	NA	OTU_1151	0.116008	0.083466	0.164564
Bacteria	Firmicutes	Clostridia	Clostridiales	Ruminococcaceae	NA	OTU_1152	1e-06	0.056645	0.999986
Bacteria	Bacteroidetes	Bacteroidia	Bacteroidales	Porphyromonadaceae	NA	OTU_1153	0.0831	0.076728	0.278788
Bacteria	Bacteroidetes	NA	NA	NA	NA	OTU_1154	0.144054	0.094436	0.127156
Bacteria	Bacteroidetes	Bacteroidia	Bacteroidales	Prevotellaceae	NA	OTU_1155	1e-06	0.060288	0.999987
Bacteria	NA	NA	NA	NA	NA	OTU_1156	0.076722	0.073397	0.295884
Bacteria	Bacteroidetes	Bacteroidia	Bacteroidales	Prevotellaceae	Prevotella	OTU_1158	1e-06	0.059226	0.999987
Bacteria	Firmicutes	Clostridia	Clostridiales	Lachnospiraceae	NA	OTU_1159	1e-06	0.079757	0.99999
Bacteria	Bacteroidetes	Bacteroidia	Bacteroidales	NA	NA	OTU_116	1e-06	0.092266	0.999991
Bacteria	Firmicutes	Clostridia	Clostridiales	Ruminococcaceae	NA	OTU_1160	0.085634	0.087205	0.326107
Bacteria	Bacteroidetes	NA	NA	NA	NA	OTU_1161	0.127406	0.089896	0.156407
Bacteria	Bacteroidetes	Bacteroidia	Bacteroidales	NA	NA	OTU_1162	0.023521	0.07058	0.738943
Bacteria	Firmicutes	Clostridia	Clostridiales	Lachnospiraceae	Butyrivibrio	OTU_1163	1e-06	0.078304	0.99999
Bacteria	Firmicutes	NA	NA	NA	NA	OTU_1164	1e-06	0.073606	0.999989
Bacteria	SR1	SR1_genera_incertae_sedis	SR1_genera_incertae_sedis	SR1_genera_incertae_sedis	SR1_genera_incertae_sedis	OTU_1165	0.000793	0.057261	0.988951
Bacteria	Firmicutes	Erysipelotrichia	Erysipelotrichales	Erysipelotrichaceae	NA	OTU_1166	0.130745	0.07988	0.101679
Bacteria	Firmicutes	Clostridia	Clostridiales	Lachnospiraceae	NA	OTU_1167	1e-06	0.068219	0.999988
Bacteria	Bacteroidetes	NA	NA	NA	NA	OTU_1168	0.129481	0.089314	0.147134
Bacteria	Bacteroidetes	Bacteroidia	Bacteroidales	Prevotellaceae	NA	OTU_1169	0.089885	0.084437	0.287093
Bacteria	Bacteroidetes	Bacteroidia	Bacteroidales	Prevotellaceae	NA	OTU_117	1e-06	0.064722	0.999988
Bacteria	Firmicutes	Clostridia	Clostridiales	Lachnospiraceae	Butyrivibrio	OTU_1170	0.091694	0.084056	0.275331
Bacteria	Bacteroidetes	NA	NA	NA	NA	OTU_1171	0.056109	0.070637	0.427004
Bacteria	NA	NA	NA	NA	NA	OTU_1172	1e-06	0.05477	0.999985
Bacteria	Bacteroidetes	Bacteroidia	Bacteroidales	Prevotellaceae	Prevotella	OTU_1173	0.086128	0.084967	0.310743
Bacteria	Proteobacteria	Alphaproteobacteria	NA	NA	NA	OTU_1174	1e-06	0.070769	0.999989
Bacteria	Bacteroidetes	NA	NA	NA	NA	OTU_1175	0.184041	0.099517	0.0644084
Bacteria	Firmicutes	Clostridia	Clostridiales	NA	NA	OTU_1176	0.012162	0.070152	0.862363
Bacteria	Spirochaetes	Spirochaetia	Spirochaetales	Spirochaetaceae	Treponema	OTU_1177	0.085585	0.075618	0.257715
Bacteria	Bacteroidetes	Bacteroidia	Bacteroidales	NA	NA	OTU_1178	1e-06	0.063329	0.999987
Bacteria	Spirochaetes	Spirochaetia	Spirochaetales	Spirochaetaceae	Treponema	OTU_1179	1e-06	0.073477	0.999989
Bacteria	Bacteroidetes	Bacteroidia	Bacteroidales	Prevotellaceae	Prevotella	OTU_118	1e-06	0.063014	0.999987
Bacteria	Firmicutes	Clostridia	Clostridiales	Ruminococcaceae	NA	OTU_1180	1e-06	0.059937	0.999987
Bacteria	Bacteroidetes	Bacteroidia	Bacteroidales	NA	NA	OTU_1182	1e-06	0.081173	0.99999
Bacteria	Candidatus Saccharibacteria	Saccharibacteria_genera_incertae_sedis	Saccharibacteria_genera_incertae_sedis	Saccharibacteria_genera_incertae_sedis	Saccharibacteria_genera_incertae_sedis	OTU_1183	0.077201	0.076862	0.315181
Bacteria	Firmicutes	Clostridia	Clostridiales	Ruminococcaceae	NA	OTU_1184	1e-06	0.066477	0.999988
Bacteria	Bacteroidetes	Bacteroidia	Bacteroidales	NA	NA	OTU_1185	0.025253	0.06235	0.685463
Bacteria	Firmicutes	NA	NA	NA	NA	OTU_1186	1e-06	0.059695	0.999987
Bacteria	Bacteroidetes	Bacteroidia	Bacteroidales	NA	NA	OTU_1187	0.066529	0.083385	0.424956
Bacteria	Firmicutes	Clostridia	Clostridiales	Lachnospiraceae	NA	OTU_1188	0.010026	0.053613	0.851655
Bacteria	Bacteroidetes	Bacteroidia	Bacteroidales	NA	NA	OTU_1189	0.12085	0.087976	0.169544
Bacteria	Bacteroidetes	Bacteroidia	Bacteroidales	Prevotellaceae	NA	OTU_119	1e-06	0.058256	0.999986
Bacteria	NA	NA	NA	NA	NA	OTU_1190	0.06475	0.079086	0.412941
Bacteria	NA	NA	NA	NA	NA	OTU_1192	0.027269	0.064383	0.671899
Bacteria	Firmicutes	NA	NA	NA	NA	OTU_1193	0.068895	0.083211	0.407696
Bacteria	Bacteroidetes	Bacteroidia	Bacteroidales	Prevotellaceae	NA	OTU_1194	1e-06	0.063119	0.999987
Bacteria	Firmicutes	Clostridia	Clostridiales	Ruminococcaceae	NA	OTU_1195	0.05423	0.07188	0.450578
Bacteria	Bacteroidetes	NA	NA	NA	NA	OTU_1196	0.031128	0.070994	0.661053
Bacteria	Bacteroidetes	NA	NA	NA	NA	OTU_1197	0.080788	0.08006	0.31293
Bacteria	Bacteroidetes	NA	NA	NA	NA	OTU_1198	1e-06	0.056126	0.999986
Bacteria	Bacteroidetes	Bacteroidia	Bacteroidales	Prevotellaceae	Prevotella	OTU_1199	0.030163	0.07072	0.669734
Bacteria	Bacteroidetes	Bacteroidia	Bacteroidales	Prevotellaceae	NA	OTU_12	0.063702	0.073317	0.384925
Bacteria	Firmicutes	Erysipelotrichia	Erysipelotrichales	Erysipelotrichaceae	NA	OTU_120	0.024831	0.052583	0.636766
Bacteria	Bacteroidetes	Bacteroidia	Bacteroidales	NA	NA	OTU_1200	0.05819	0.080367	0.469033
Bacteria	Bacteroidetes	Bacteroidia	Bacteroidales	Prevotellaceae	Prevotella	OTU_1201	1e-06	0.063789	0.999987
Bacteria	Bacteroidetes	NA	NA	NA	NA	OTU_1202	0.155149	0.092793	0.0945262
Bacteria	Candidatus Saccharibacteria	Saccharibacteria_genera_incertae_sedis	Saccharibacteria_genera_incertae_sedis	Saccharibacteria_genera_incertae_sedis	Saccharibacteria_genera_incertae_sedis	OTU_1203	0.059522	0.063596	0.349304
Bacteria	NA	NA	NA	NA	NA	OTU_1204	1e-06	0.087011	0.999991
Bacteria	Firmicutes	Clostridia	Clostridiales	Lachnospiraceae	NA	OTU_1205	0.042312	0.065725	0.519722
Bacteria	Bacteroidetes	Bacteroidia	Bacteroidales	Prevotellaceae	Prevotella	OTU_1207	0.044776	0.067934	0.509825
Bacteria	Bacteroidetes	NA	NA	NA	NA	OTU_1208	0.181855	0.102852	0.0770403
Bacteria	NA	NA	NA	NA	NA	OTU_1209	0.06538	0.071073	0.357625
Bacteria	Bacteroidetes	Bacteroidia	Bacteroidales	Prevotellaceae	Prevotella	OTU_121	1e-06	0.067958	0.999988
Bacteria	NA	NA	NA	NA	NA	OTU_1210	0.062661	0.066672	0.3473
Bacteria	Firmicutes	Clostridia	Clostridiales	NA	NA	OTU_1211	0.006066	0.060663	0.920348
Bacteria	Bacteroidetes	Bacteroidia	Bacteroidales	NA	NA	OTU_1212	0.15538	0.088123	0.0778638
Bacteria	Bacteroidetes	Bacteroidia	Bacteroidales	NA	NA	OTU_1213	0.105631	0.094404	0.263172
Bacteria	Bacteroidetes	NA	NA	NA	NA	OTU_1214	1e-06	0.073484	0.999989
Bacteria	Bacteroidetes	Bacteroidia	Bacteroidales	NA	NA	OTU_1215	1e-06	0.064972	0.999988
Bacteria	Bacteroidetes	NA	NA	NA	NA	OTU_1216	0.012209	0.065289	0.851661
Bacteria	NA	NA	NA	NA	NA	OTU_1217	1e-06	0.057625	0.999986
Bacteria	NA	NA	NA	NA	NA	OTU_1218	1e-06	0.062757	0.999987
Bacteria	Firmicutes	Negativicutes	Selenomonadales	Veillonellaceae	NA	OTU_1219	0.048937	0.078686	0.533989
Bacteria	Bacteroidetes	Bacteroidia	Bacteroidales	Prevotellaceae	NA	OTU_122	1e-06	0.061794	0.999987
Bacteria	Firmicutes	Clostridia	Clostridiales	NA	NA	OTU_1220	0.065705	0.077343	0.395588
Bacteria	Bacteroidetes	NA	NA	NA	NA	OTU_1221	0.040241	0.07227	0.577654
Bacteria	NA	NA	NA	NA	NA	OTU_1222	0.015595	0.054619	0.775243
Bacteria	Bacteroidetes	Bacteroidia	Bacteroidales	NA	NA	OTU_1223	0.06916	0.078303	0.377109
Bacteria	NA	NA	NA	NA	NA	OTU_1224	0.04206	0.078196	0.59066
Bacteria	Bacteroidetes	Bacteroidia	Bacteroidales	Prevotellaceae	Prevotella	OTU_1226	1e-06	0.053217	0.999985
Bacteria	Bacteroidetes	NA	NA	NA	NA	OTU_1227	0.020573	0.069432	0.766998
Bacteria	Spirochaetes	Spirochaetia	Spirochaetales	Spirochaetaceae	Sphaerochaeta	OTU_1228	0.051676	0.069654	0.458151
Bacteria	Firmicutes	Clostridia	Clostridiales	Ruminococcaceae	NA	OTU_1229	1e-06	0.064165	0.999988
Bacteria	Bacteroidetes	Bacteroidia	Bacteroidales	Prevotellaceae	NA	OTU_123	0.044663	0.064826	0.490844
Bacteria	Bacteroidetes	Bacteroidia	Bacteroidales	Prevotellaceae	Prevotella	OTU_1230	2e-06	0.062859	0.999975
Bacteria	NA	NA	NA	NA	NA	OTU_1231	1e-06	0.078687	0.99999
Bacteria	Bacteroidetes	NA	NA	NA	NA	OTU_1232	1e-06	0.065845	0.999988
Bacteria	NA	NA	NA	NA	NA	OTU_1233	1e-06	0.076256	0.99999
Bacteria	Bacteroidetes	NA	NA	NA	NA	OTU_1234	0.105273	0.089779	0.240965
Bacteria	Bacteroidetes	NA	NA	NA	NA	OTU_1235	0.024301	0.063179	0.700506
Bacteria	Bacteroidetes	Bacteroidia	Bacteroidales	Prevotellaceae	NA	OTU_1236	1e-06	0.064615	0.999988
Bacteria	Candidatus Saccharibacteria	Saccharibacteria_genera_incertae_sedis	Saccharibacteria_genera_incertae_sedis	Saccharibacteria_genera_incertae_sedis	Saccharibacteria_genera_incertae_sedis	OTU_1237	1e-06	0.075569	0.999989
Bacteria	Proteobacteria	Alphaproteobacteria	NA	NA	NA	OTU_1238	0.059048	0.07993	0.460061
Bacteria	Bacteroidetes	NA	NA	NA	NA	OTU_1239	0.060817	0.085113	0.474891
Bacteria	Bacteroidetes	Bacteroidia	Bacteroidales	Prevotellaceae	Prevotella	OTU_124	0.06046	0.074451	0.416747
Bacteria	Firmicutes	Clostridia	Clostridiales	Lachnospiraceae	NA	OTU_1240	1e-06	0.067272	0.999988
Bacteria	Firmicutes	NA	NA	NA	NA	OTU_1241	1e-06	0.074069	0.999989
Bacteria	Bacteroidetes	NA	NA	NA	NA	OTU_1242	0.034455	0.070261	0.623861
Bacteria	Bacteroidetes	Bacteroidia	Bacteroidales	NA	NA	OTU_1243	0.05961	0.074758	0.425235
Bacteria	Bacteroidetes	Bacteroidia	Bacteroidales	NA	NA	OTU_1244	0.032004	0.066006	0.627772
Bacteria	Bacteroidetes	Bacteroidia	Bacteroidales	Prevotellaceae	NA	OTU_1245	0.140398	0.103837	0.176343
Bacteria	Bacteroidetes	NA	NA	NA	NA	OTU_1246	0.04203	0.076471	0.58258
Bacteria	Firmicutes	Clostridia	Clostridiales	Ruminococcaceae	NA	OTU_1247	0.048068	0.075856	0.526293
Bacteria	Firmicutes	Clostridia	Clostridiales	Lachnospiraceae	Butyrivibrio	OTU_1248	0.188112	0.105519	0.0746301
Bacteria	NA	NA	NA	NA	NA	OTU_1249	0.002677	0.055756	0.961706
Bacteria	Firmicutes	Clostridia	Clostridiales	Lachnospiraceae	NA	OTU_125	1e-06	0.054218	0.999985
Bacteria	Bacteroidetes	Bacteroidia	Bacteroidales	Prevotellaceae	Prevotella	OTU_1250	0.082619	0.094668	0.382814
Bacteria	Firmicutes	Clostridia	Clostridiales	Lachnospiraceae	NA	OTU_1251	0.057669	0.070272	0.411843
Bacteria	Firmicutes	Clostridia	Clostridiales	Ruminococcaceae	Oscillibacter	OTU_1252	1e-06	0.059735	0.999987
Bacteria	Firmicutes	Clostridia	Clostridiales	Lachnospiraceae	NA	OTU_1253	0.003919	0.055864	0.944072
Bacteria	Bacteroidetes	Bacteroidia	Bacteroidales	Prevotellaceae	Prevotella	OTU_1254	0.019987	0.072321	0.782268
Bacteria	Bacteroidetes	Bacteroidia	Bacteroidales	Prevotellaceae	Prevotella	OTU_1255	1e-06	0.073531	0.999989
Bacteria	Bacteroidetes	NA	NA	NA	NA	OTU_1256	0.047746	0.067696	0.480623
Bacteria	Bacteroidetes	Bacteroidia	Bacteroidales	Prevotellaceae	Prevotella	OTU_1257	1e-06	0.080188	0.99999
Bacteria	NA	NA	NA	NA	NA	OTU_1258	0.009197	0.062262	0.882568
Bacteria	Bacteroidetes	Bacteroidia	Bacteroidales	Prevotellaceae	Prevotella	OTU_126	0.167895	0.093597	0.0728439
Bacteria	Firmicutes	Clostridia	Clostridiales	Ruminococcaceae	NA	OTU_1260	1e-06	0.081829	0.99999
Bacteria	Firmicutes	Clostridia	Clostridiales	NA	NA	OTU_1261	1e-06	0.061591	0.999987
Bacteria	Proteobacteria	Alphaproteobacteria	Rhodospirillales	Acetobacteraceae	Acetobacter	OTU_1262	0.011719	0.062803	0.851975
Bacteria	Firmicutes	Clostridia	Clostridiales	Ruminococcaceae	NA	OTU_1263	0.053061	0.072337	0.463238
Bacteria	Bacteroidetes	Bacteroidia	Bacteroidales	Prevotellaceae	NA	OTU_1264	0.033471	0.067761	0.621337
Bacteria	Firmicutes	Clostridia	Clostridiales	Lachnospiraceae	NA	OTU_1265	0.061117	0.072786	0.401087
Bacteria	Firmicutes	Clostridia	Clostridiales	Ruminococcaceae	NA	OTU_1266	1e-06	0.065393	0.999988
Bacteria	Bacteroidetes	Bacteroidia	Bacteroidales	Prevotellaceae	NA	OTU_1267	0.003365	0.059486	0.954889
Bacteria	Bacteroidetes	Bacteroidia	Bacteroidales	Prevotellaceae	Prevotella	OTU_1268	1e-06	0.064904	0.999988
Bacteria	Bacteroidetes	Bacteroidia	Bacteroidales	Prevotellaceae	Prevotella	OTU_1269	1e-06	0.074576	0.999989
Bacteria	Bacteroidetes	Bacteroidia	Bacteroidales	Prevotellaceae	Prevotella	OTU_127	1e-06	0.076373	0.99999
Bacteria	Bacteroidetes	Bacteroidia	Bacteroidales	NA	NA	OTU_1270	0.249266	0.10617	0.0188846
Bacteria	Bacteroidetes	Bacteroidia	Bacteroidales	Prevotellaceae	NA	OTU_1271	0.041831	0.070201	0.551259
Bacteria	Bacteroidetes	Bacteroidia	Bacteroidales	Prevotellaceae	NA	OTU_1272	1e-06	0.058063	0.999986
Bacteria	Bacteroidetes	Bacteroidia	Bacteroidales	NA	NA	OTU_1273	0.029554	0.061489	0.630773
Bacteria	Firmicutes	Clostridia	Clostridiales	NA	NA	OTU_1274	0.050501	0.074287	0.496625
Bacteria	NA	NA	NA	NA	NA	OTU_1275	0.078116	0.077606	0.314141
Bacteria	NA	NA	NA	NA	NA	OTU_1276	0.151253	0.085444	0.0766938
Bacteria	Bacteroidetes	NA	NA	NA	NA	OTU_1277	0.088753	0.076928	0.248617
Bacteria	Firmicutes	Clostridia	Clostridiales	Lachnospiraceae	Lachnospiracea_incertae_sedis	OTU_1278	0.037248	0.06926	0.590715
Bacteria	Bacteroidetes	Bacteroidia	Bacteroidales	Prevotellaceae	NA	OTU_1279	0.054901	0.068181	0.42069
Bacteria	Bacteroidetes	Bacteroidia	Bacteroidales	Prevotellaceae	NA	OTU_128	0.043789	0.071138	0.538192
Bacteria	Bacteroidetes	Bacteroidia	Bacteroidales	NA	NA	OTU_1281	0.005521	0.058998	0.925443
Bacteria	Bacteroidetes	Bacteroidia	Bacteroidales	NA	NA	OTU_1282	0.086537	0.077285	0.262836
Bacteria	Bacteroidetes	Bacteroidia	Bacteroidales	Prevotellaceae	Prevotella	OTU_1283	0.074558	0.079716	0.349636
Bacteria	Bacteroidetes	Bacteroidia	Bacteroidales	Prevotellaceae	Prevotella	OTU_1284	0.071078	0.089847	0.428885
Bacteria	Bacteroidetes	NA	NA	NA	NA	OTU_1285	0.089023	0.080427	0.268346
Bacteria	Bacteroidetes	Bacteroidia	Bacteroidales	Prevotellaceae	Prevotella	OTU_1286	1e-06	0.065548	0.999988
Bacteria	Bacteroidetes	Bacteroidia	Bacteroidales	Prevotellaceae	NA	OTU_1287	1e-06	0.068811	0.999988
Bacteria	Bacteroidetes	NA	NA	NA	NA	OTU_1288	0.15337	0.106223	0.148781
Bacteria	Firmicutes	Clostridia	Clostridiales	NA	NA	OTU_1289	1e-06	0.070976	0.999989
Bacteria	Bacteroidetes	Bacteroidia	Bacteroidales	Prevotellaceae	NA	OTU_129	2e-06	0.06958	0.999977
Bacteria	Spirochaetes	Spirochaetia	Spirochaetales	Spirochaetaceae	NA	OTU_1290	0.025844	0.076786	0.73644
Bacteria	Bacteroidetes	Bacteroidia	Bacteroidales	NA	NA	OTU_1291	1e-06	0.073446	0.999989
Bacteria	Proteobacteria	NA	NA	NA	NA	OTU_1292	0.047813	0.071713	0.504946
Bacteria	Firmicutes	Clostridia	Clostridiales	Lachnospiraceae	NA	OTU_1293	0.120196	0.087883	0.171412
Bacteria	Firmicutes	Clostridia	Clostridiales	Lachnospiraceae	NA	OTU_1294	0.106528	0.092193	0.24789
Bacteria	Bacteroidetes	NA	NA	NA	NA	OTU_1295	0.246196	0.097654	0.0116987
Bacteria	NA	NA	NA	NA	NA	OTU_1296	1e-06	0.072274	0.999989
Bacteria	NA	NA	NA	NA	NA	OTU_1297	0.026585	0.06449	0.680168
Bacteria	NA	NA	NA	NA	NA	OTU_1299	0.057599	0.073999	0.436348
Bacteria	NA	NA	NA	NA	NA	OTU_13	1e-06	0.056455	0.999986
Bacteria	Bacteroidetes	NA	NA	NA	NA	OTU_130	0.062123	0.073287	0.396623
Bacteria	Firmicutes	Clostridia	Clostridiales	Lachnospiraceae	NA	OTU_1300	0.007847	0.054749	0.886032
Bacteria	Bacteroidetes	Bacteroidia	Bacteroidales	Prevotellaceae	NA	OTU_1301	0.01124	0.062533	0.857353
Bacteria	Bacteroidetes	Bacteroidia	Bacteroidales	NA	NA	OTU_1303	1e-06	0.064096	0.999988
Bacteria	Bacteroidetes	NA	NA	NA	NA	OTU_1304	0.280095	0.110446	0.0112115
Bacteria	SR1	SR1_genera_incertae_sedis	SR1_genera_incertae_sedis	SR1_genera_incertae_sedis	SR1_genera_incertae_sedis	OTU_1305	1e-06	0.04802	0.999983
Bacteria	Bacteroidetes	Bacteroidia	Bacteroidales	NA	NA	OTU_1306	0.100247	0.087135	0.249947
Bacteria	Bacteroidetes	NA	NA	NA	NA	OTU_1307	1e-06	0.065677	0.999988
Bacteria	NA	NA	NA	NA	NA	OTU_1308	0.043958	0.073056	0.547372
Bacteria	Firmicutes	Clostridia	Clostridiales	Ruminococcaceae	NA	OTU_1309	0.019021	0.071136	0.789169
Bacteria	Firmicutes	Clostridia	Clostridiales	Ruminococcaceae	NA	OTU_131	1e-06	0.071713	0.999989
Bacteria	Firmicutes	Clostridia	Clostridiales	NA	NA	OTU_1311	0.015364	0.068	0.821247
Bacteria	Bacteroidetes	Bacteroidia	Bacteroidales	NA	NA	OTU_1312	0.078795	0.084966	0.353734
Bacteria	Firmicutes	Clostridia	Clostridiales	Ruminococcaceae	NA	OTU_1313	0.01331	0.065687	0.839426
Bacteria	Firmicutes	Clostridia	Clostridiales	Ruminococcaceae	NA	OTU_1313	0.01331	0.065687	0.839426
Bacteria	Bacteroidetes	Bacteroidia	Bacteroidales	NA	NA	OTU_1315	0.103069	0.083412	0.216584
Bacteria	Candidatus Saccharibacteria	Saccharibacteria_genera_incertae_sedis	Saccharibacteria_genera_incertae_sedis	Saccharibacteria_genera_incertae_sedis	Saccharibacteria_genera_incertae_sedis	OTU_1316	0.179279	0.105145	0.0881824
Bacteria	Firmicutes	Clostridia	Clostridiales	Ruminococcaceae	NA	OTU_1317	0.097173	0.0828	0.240561
Bacteria	Bacteroidetes	Bacteroidia	Bacteroidales	NA	NA	OTU_1318	0.0493	0.07965	0.535944
Bacteria	Bacteroidetes	Bacteroidia	Bacteroidales	Prevotellaceae	Hallella	OTU_1319	0.177591	0.106682	0.0959773
Bacteria	Bacteroidetes	Bacteroidia	Bacteroidales	Prevotellaceae	NA	OTU_132	0.00044	0.058038	0.993951
Bacteria	NA	NA	NA	NA	NA	OTU_1320	1e-06	0.058127	0.999986
Bacteria	Tenericutes	Mollicutes	Anaeroplasmatales	Anaeroplasmataceae	Anaeroplasma	OTU_1321	0.171665	0.094743	0.0700014
Bacteria	NA	NA	NA	NA	NA	OTU_1322	1e-06	0.054667	0.999985
Bacteria	Firmicutes	Clostridia	Clostridiales	Lachnospiraceae	NA	OTU_1323	1e-06	0.079112	0.99999
Bacteria	Bacteroidetes	Bacteroidia	Bacteroidales	NA	NA	OTU_1324	1e-06	0.066907	0.999988
Bacteria	Bacteroidetes	NA	NA	NA	NA	OTU_1325	0.051017	0.069266	0.461404
Bacteria	Bacteroidetes	Bacteroidia	Bacteroidales	NA	NA	OTU_1326	0.030603	0.06304	0.627355
Bacteria	NA	NA	NA	NA	NA	OTU_1327	0.133397	0.086578	0.123372
Bacteria	Bacteroidetes	Bacteroidia	Bacteroidales	Prevotellaceae	NA	OTU_1328	0.010594	0.068233	0.876615
Bacteria	Spirochaetes	Spirochaetia	Spirochaetales	Spirochaetaceae	Treponema	OTU_1329	0.005464	0.066133	0.934153
Bacteria	Fibrobacteres	Fibrobacteria	Fibrobacterales	Fibrobacteraceae	Fibrobacter	OTU_133	0.039692	0.065804	0.546385
Bacteria	Bacteroidetes	NA	NA	NA	NA	OTU_1330	0.057684	0.072698	0.427501
Bacteria	Bacteroidetes	NA	NA	NA	NA	OTU_1331	0.072914	0.08486	0.390215
Bacteria	Bacteroidetes	Bacteroidia	Bacteroidales	Prevotellaceae	Prevotella	OTU_1332	1e-06	0.064284	0.999988
Bacteria	Bacteroidetes	Bacteroidia	Bacteroidales	NA	NA	OTU_1333	0.082991	0.089339	0.352918
Bacteria	Firmicutes	Clostridia	Clostridiales	Lachnospiraceae	NA	OTU_1334	1e-06	0.063249	0.999987
Bacteria	Firmicutes	Negativicutes	Selenomonadales	NA	NA	OTU_1336	0.016767	0.062754	0.789326
Bacteria	Firmicutes	Negativicutes	Selenomonadales	NA	NA	OTU_1337	0.165326	0.097031	0.0884096
Bacteria	Firmicutes	Clostridia	Clostridiales	Ruminococcaceae	NA	OTU_1339	0.099928	0.091558	0.275089
Bacteria	Bacteroidetes	Bacteroidia	Bacteroidales	Prevotellaceae	NA	OTU_134	1e-06	0.069079	0.999988
Bacteria	Firmicutes	NA	NA	NA	NA	OTU_1340	0.007588	0.062073	0.902706
Bacteria	NA	NA	NA	NA	NA	OTU_1341	0.184619	0.10264	0.0720655
Bacteria	Firmicutes	Clostridia	Clostridiales	Ruminococcaceae	NA	OTU_1342	0.166154	0.094617	0.0790766
Bacteria	Firmicutes	Clostridia	Clostridiales	Lachnospiraceae	NA	OTU_1343	0.000715	0.066512	0.991423
Bacteria	Bacteroidetes	Bacteroidia	Bacteroidales	NA	NA	OTU_1344	0.203888	0.10322	0.0482368
Bacteria	Bacteroidetes	NA	NA	NA	NA	OTU_1346	0.188032	0.098165	0.0554327
Bacteria	Proteobacteria	NA	NA	NA	NA	OTU_1347	0.069168	0.078899	0.380669
Bacteria	Bacteroidetes	Bacteroidia	Bacteroidales	Prevotellaceae	Alloprevotella	OTU_1348	0.152627	0.09272	0.0997418
Bacteria	Bacteroidetes	NA	NA	NA	NA	OTU_1349	0.072531	0.082946	0.381881
Bacteria	Bacteroidetes	Bacteroidia	Bacteroidales	Prevotellaceae	NA	OTU_135	0.070589	0.080407	0.38
Bacteria	Bacteroidetes	Bacteroidia	Bacteroidales	NA	NA	OTU_1350	1e-06	0.06373	0.999987
Bacteria	Firmicutes	Clostridia	Clostridiales	Lachnospiraceae	NA	OTU_1351	0.018513	0.063505	0.770653
Bacteria	Bacteroidetes	Bacteroidia	Bacteroidales	Prevotellaceae	NA	OTU_1352	0.108746	0.078485	0.16588
Bacteria	NA	NA	NA	NA	NA	OTU_1353	1e-06	0.059285	0.999987
Bacteria	Firmicutes	Clostridia	Clostridiales	Ruminococcaceae	NA	OTU_1354	0.044449	0.07424	0.549359
Bacteria	Bacteroidetes	NA	NA	NA	NA	OTU_1355	0.095325	0.083579	0.254062
Bacteria	Bacteroidetes	Bacteroidia	Bacteroidales	Prevotellaceae	NA	OTU_1356	0.021289	0.072653	0.769505
Bacteria	Bacteroidetes	Bacteroidia	Bacteroidales	NA	NA	OTU_1357	0.059026	0.067026	0.378511
Bacteria	Bacteroidetes	Bacteroidia	Bacteroidales	Prevotellaceae	Prevotella	OTU_1358	1e-06	0.087091	0.999991
Bacteria	Bacteroidetes	Bacteroidia	Bacteroidales	NA	NA	OTU_1359	0.13518	0.082006	0.0992673
Bacteria	Bacteroidetes	NA	NA	NA	NA	OTU_136	0.010272	0.060088	0.864264
Bacteria	Bacteroidetes	Bacteroidia	Bacteroidales	Porphyromonadaceae	NA	OTU_1360	0.010199	0.066219	0.877595
Bacteria	NA	NA	NA	NA	NA	OTU_1361	0.027218	0.071175	0.702158
Bacteria	Firmicutes	Clostridia	Clostridiales	Lachnospiraceae	NA	OTU_1362	1e-06	0.080426	0.99999
Bacteria	Bacteroidetes	Bacteroidia	Bacteroidales	Prevotellaceae	NA	OTU_1363	1e-06	0.065265	0.999988
Bacteria	Firmicutes	Clostridia	Clostridiales	Ruminococcaceae	NA	OTU_1364	0.060606	0.071874	0.399102
Bacteria	NA	NA	NA	NA	NA	OTU_1365	0.098137	0.072035	0.173087
Bacteria	Firmicutes	Clostridia	Clostridiales	Lachnospiraceae	NA	OTU_1366	1e-06	0.072148	0.999989
Bacteria	Bacteroidetes	Bacteroidia	Bacteroidales	Prevotellaceae	NA	OTU_1367	0.048312	0.071535	0.499446
Bacteria	NA	NA	NA	NA	NA	OTU_1368	0.096562	0.074598	0.195516
Bacteria	Firmicutes	Clostridia	Clostridiales	Lachnospiraceae	NA	OTU_1369	0.017914	0.067153	0.789651
Bacteria	Bacteroidetes	NA	NA	NA	NA	OTU_137	0.086545	0.086596	0.317596
Bacteria	Bacteroidetes	Bacteroidia	Bacteroidales	Prevotellaceae	Prevotella	OTU_1370	0.121279	0.089912	0.177381
Bacteria	Bacteroidetes	Bacteroidia	Bacteroidales	Prevotellaceae	Prevotella	OTU_1371	1e-06	0.065156	0.999988
Bacteria	Firmicutes	Clostridia	Clostridiales	NA	NA	OTU_1372	0.282548	0.117825	0.0164835
Bacteria	Bacteroidetes	Bacteroidia	Bacteroidales	Prevotellaceae	NA	OTU_1374	1e-06	0.057942	0.999986
Bacteria	Bacteroidetes	Bacteroidia	Bacteroidales	NA	NA	OTU_1375	0.132699	0.089558	0.138417
Bacteria	Firmicutes	Clostridia	Clostridiales	Lachnospiraceae	NA	OTU_1376	0.12839	0.093345	0.168997
Bacteria	Proteobacteria	NA	NA	NA	NA	OTU_1377	0.000553	0.052767	0.991638
Bacteria	Firmicutes	Clostridia	Clostridiales	NA	NA	OTU_1378	0.088748	0.087588	0.310944
Bacteria	Firmicutes	Clostridia	Clostridiales	NA	NA	OTU_1379	0.046268	0.064157	0.470806
Bacteria	Firmicutes	Clostridia	Clostridiales	Ruminococcaceae	NA	OTU_138	1e-06	0.062365	0.999987
Bacteria	Firmicutes	Clostridia	Clostridiales	Lachnospiraceae	NA	OTU_1380	0.07089	0.074254	0.339731
Bacteria	Firmicutes	Clostridia	Clostridiales	Ruminococcaceae	NA	OTU_1381	0.165288	0.103614	0.110661
Bacteria	NA	NA	NA	NA	NA	OTU_1382	0.049926	0.067871	0.461973
Bacteria	NA	NA	NA	NA	NA	OTU_1383	1e-06	0.065349	0.999988
Bacteria	Bacteroidetes	Bacteroidia	Bacteroidales	NA	NA	OTU_1384	0.10655	0.090847	0.240856
Bacteria	Bacteroidetes	Bacteroidia	Bacteroidales	NA	NA	OTU_1385	1e-06	0.064697	0.999988
Bacteria	Bacteroidetes	Bacteroidia	Bacteroidales	Prevotellaceae	Prevotella	OTU_1386	1e-06	0.083098	0.99999
Bacteria	Firmicutes	Clostridia	Clostridiales	Lachnospiraceae	NA	OTU_1388	0.032905	0.067146	0.624097
Bacteria	Bacteroidetes	Bacteroidia	Bacteroidales	Prevotellaceae	NA	OTU_1389	0.144062	0.087109	0.0981655
Bacteria	Bacteroidetes	Bacteroidia	Bacteroidales	Prevotellaceae	Prevotella	OTU_139	0.026375	0.058243	0.650661
Bacteria	Firmicutes	Clostridia	Clostridiales	Ruminococcaceae	Saccharofermentans	OTU_1390	0.052544	0.076258	0.490805
Bacteria	Firmicutes	Clostridia	Clostridiales	Lachnospiraceae	NA	OTU_1392	1e-06	0.065174	0.999988
Bacteria	Bacteroidetes	Bacteroidia	Bacteroidales	Prevotellaceae	NA	OTU_1393	1e-06	0.061457	0.999987
Bacteria	Firmicutes	Clostridia	Clostridiales	NA	NA	OTU_1394	0.050516	0.072527	0.486108
Bacteria	Bacteroidetes	Bacteroidia	Bacteroidales	NA	NA	OTU_1395	0.009776	0.060224	0.871048
Bacteria	Bacteroidetes	Bacteroidia	Bacteroidales	Prevotellaceae	Prevotella	OTU_1396	0.007945	0.054289	0.883648
Bacteria	Bacteroidetes	Bacteroidia	Bacteroidales	Prevotellaceae	Prevotella	OTU_1397	1e-06	0.073887	0.999989
Bacteria	Bacteroidetes	NA	NA	NA	NA	OTU_1398	0.105357	0.087259	0.227276
Bacteria	Bacteroidetes	Bacteroidia	Bacteroidales	Prevotellaceae	Prevotella	OTU_1399	0.045485	0.072119	0.528241
Bacteria	Bacteroidetes	Bacteroidia	Bacteroidales	Prevotellaceae	Prevotella	OTU_14	1e-06	0.073277	0.999989
Bacteria	Bacteroidetes	Bacteroidia	Bacteroidales	NA	NA	OTU_140	1e-06	0.067563	0.999988
Bacteria	Bacteroidetes	Bacteroidia	Bacteroidales	NA	NA	OTU_1400	0.026431	0.066727	0.692026
Bacteria	Firmicutes	Negativicutes	Selenomonadales	Veillonellaceae	NA	OTU_1401	0.091668	0.081178	0.258804
Bacteria	Bacteroidetes	Sphingobacteriia	Sphingobacteriales	NA	NA	OTU_1402	0.066729	0.08188	0.415095
Bacteria	Firmicutes	Clostridia	Clostridiales	Lachnospiraceae	Butyrivibrio	OTU_1403	0.077125	0.080612	0.338697
Bacteria	NA	NA	NA	NA	NA	OTU_1404	1e-06	0.067643	0.999988
Bacteria	Firmicutes	Clostridia	Clostridiales	Lachnospiraceae	NA	OTU_1406	0.143176	0.092773	0.122759
Bacteria	Bacteroidetes	NA	NA	NA	NA	OTU_1407	0.050494	0.072308	0.484978
Bacteria	Firmicutes	Clostridia	Clostridiales	Ruminococcaceae	NA	OTU_1408	0.037557	0.068913	0.585759
Bacteria	Firmicutes	NA	NA	NA	NA	OTU_1409	0.062481	0.077003	0.41713
Bacteria	Bacteroidetes	Bacteroidia	Bacteroidales	Prevotellaceae	NA	OTU_141	0.135254	0.091983	0.141447
Bacteria	Firmicutes	Clostridia	Clostridiales	NA	NA	OTU_1411	0.164885	0.090109	0.067274
Bacteria	NA	NA	NA	NA	NA	OTU_1412	0.080645	0.075352	0.28451
Bacteria	Bacteroidetes	NA	NA	NA	NA	OTU_1413	0.170797	0.094344	0.0702393
Bacteria	Firmicutes	Clostridia	Clostridiales	Clostridiales_Incertae Sedis XIII	Anaerovorax	OTU_1414	0.081593	0.077746	0.293956
Bacteria	Bacteroidetes	Bacteroidia	Bacteroidales	Prevotellaceae	Prevotella	OTU_1415	0.159544	0.104925	0.128372
Bacteria	NA	NA	NA	NA	NA	OTU_1416	0.089991	0.084299	0.285736
Bacteria	Proteobacteria	Alphaproteobacteria	NA	NA	NA	OTU_1417	1e-06	0.072693	0.999989
Bacteria	Bacteroidetes	NA	NA	NA	NA	OTU_1418	1e-06	0.065004	0.999988
Bacteria	Bacteroidetes	Bacteroidia	Bacteroidales	Prevotellaceae	Prevotella	OTU_1419	1e-06	0.072301	0.999989
Bacteria	Firmicutes	Clostridia	Clostridiales	Lachnospiraceae	NA	OTU_142	1e-06	0.064701	0.999988
Bacteria	NA	NA	NA	NA	NA	OTU_1420	0.052538	0.070095	0.45354
Bacteria	Bacteroidetes	NA	NA	NA	NA	OTU_1421	0.024513	0.06543	0.707925
Bacteria	Bacteroidetes	Bacteroidia	Bacteroidales	Prevotellaceae	NA	OTU_1422	0.071916	0.074154	0.332136
Bacteria	Spirochaetes	Spirochaetia	Spirochaetales	Spirochaetaceae	Treponema	OTU_1423	0.026301	0.070809	0.710313
Bacteria	Firmicutes	Clostridia	Clostridiales	NA	NA	OTU_1424	0.0874	0.081443	0.283207
Bacteria	Bacteroidetes	Bacteroidia	Bacteroidales	Prevotellaceae	Prevotella	OTU_1425	1e-06	0.080033	0.99999
Bacteria	Bacteroidetes	NA	NA	NA	NA	OTU_1426	0.161382	0.092633	0.0814795
Bacteria	Bacteroidetes	Bacteroidia	Bacteroidales	Prevotellaceae	Prevotella	OTU_1427	0.02786	0.067184	0.678375
Bacteria	NA	NA	NA	NA	NA	OTU_1428	0.025445	0.062273	0.68283
Bacteria	Fibrobacteres	Fibrobacteria	Fibrobacterales	Fibrobacteraceae	Fibrobacter	OTU_143	2e-06	0.063007	0.999975
Bacteria	Firmicutes	Clostridia	Clostridiales	NA	NA	OTU_1430	0.014341	0.061148	0.814574
Bacteria	Bacteroidetes	NA	NA	NA	NA	OTU_1431	1e-06	0.058249	0.999986
Bacteria	NA	NA	NA	NA	NA	OTU_1432	1e-06	0.072332	0.999989
Bacteria	Bacteroidetes	Bacteroidia	Bacteroidales	Prevotellaceae	Prevotella	OTU_1433	1e-06	0.070404	0.999989
Bacteria	Bacteroidetes	Bacteroidia	Bacteroidales	Prevotellaceae	Prevotella	OTU_1434	0.076714	0.084555	0.364265
Bacteria	Firmicutes	Clostridia	Clostridiales	Lachnospiraceae	NA	OTU_1435	0.069131	0.081313	0.395223
Bacteria	Firmicutes	NA	NA	NA	NA	OTU_1436	1e-06	0.079106	0.99999
Bacteria	Bacteroidetes	Bacteroidia	Bacteroidales	Prevotellaceae	NA	OTU_1437	0.057095	0.077924	0.463741
Bacteria	NA	NA	NA	NA	NA	OTU_1438	0.000428	0.052402	0.993483
Bacteria	Firmicutes	Clostridia	Clostridiales	Lachnospiraceae	Roseburia	OTU_1439	0.04916	0.06939	0.47866
Bacteria	Bacteroidetes	Bacteroidia	Bacteroidales	Prevotellaceae	NA	OTU_144	0.071642	0.086759	0.408941
Bacteria	Fibrobacteres	Fibrobacteria	Fibrobacterales	Fibrobacteraceae	Fibrobacter	OTU_1440	0.037221	0.063674	0.558846
Bacteria	Bacteroidetes	Bacteroidia	Bacteroidales	Prevotellaceae	Paraprevotella	OTU_1443	1e-06	0.066842	0.999988
Bacteria	Bacteroidetes	NA	NA	NA	NA	OTU_1445	0.087208	0.076274	0.252893
Bacteria	NA	NA	NA	NA	NA	OTU_1446	1e-06	0.063	0.999987
Bacteria	Firmicutes	Clostridia	Clostridiales	Lachnospiraceae	Lachnospiracea_incertae_sedis	OTU_1447	1e-06	0.067477	0.999988
Bacteria	Firmicutes	Clostridia	Clostridiales	Lachnospiraceae	NA	OTU_1448	0.030127	0.069907	0.666499
Bacteria	Firmicutes	Clostridia	Clostridiales	NA	NA	OTU_1449	0.020562	0.072203	0.775812
Bacteria	Bacteroidetes	Bacteroidia	Bacteroidales	Prevotellaceae	Prevotella	OTU_145	0.109413	0.086467	0.205738
Bacteria	Bacteroidetes	Bacteroidia	Bacteroidales	Prevotellaceae	Prevotella	OTU_1450	0.009857	0.050539	0.845364
Bacteria	Bacteroidetes	NA	NA	NA	NA	OTU_1451	0.027534	0.065613	0.674747
Bacteria	Bacteroidetes	NA	NA	NA	NA	OTU_1452	0.076157	0.08831	0.388477
Bacteria	Firmicutes	Clostridia	Clostridiales	NA	NA	OTU_1453	0.093492	0.080005	0.242574
Bacteria	NA	NA	NA	NA	NA	OTU_1454	1e-06	0.07016	0.999989
Bacteria	NA	NA	NA	NA	NA	OTU_1455	0.096171	0.080913	0.234608
Bacteria	Tenericutes	Mollicutes	Anaeroplasmatales	Anaeroplasmataceae	Anaeroplasma	OTU_1456	0.017541	0.074811	0.814619
Bacteria	Bacteroidetes	Bacteroidia	Bacteroidales	Prevotellaceae	Prevotella	OTU_1457	0.090616	0.072672	0.212428
Bacteria	Firmicutes	Clostridia	Clostridiales	Lachnospiraceae	NA	OTU_1458	0.097672	0.08573	0.254579
Bacteria	Bacteroidetes	Bacteroidia	Bacteroidales	Porphyromonadaceae	NA	OTU_146	0.027278	0.070347	0.698191
Bacteria	Bacteroidetes	Bacteroidia	Bacteroidales	Prevotellaceae	Prevotella	OTU_1461	1e-06	0.065381	0.999988
Bacteria	Firmicutes	Clostridia	Clostridiales	NA	NA	OTU_1462	0.017417	0.065483	0.790257
Bacteria	NA	NA	NA	NA	NA	OTU_1463	0.036727	0.063233	0.561362
Bacteria	NA	NA	NA	NA	NA	OTU_1464	1e-06	0.072387	0.999989
Bacteria	Firmicutes	Clostridia	Clostridiales	Ruminococcaceae	Saccharofermentans	OTU_1465	0.019918	0.06324	0.752793
Bacteria	Bacteroidetes	Bacteroidia	Bacteroidales	Prevotellaceae	NA	OTU_1466	0.092602	0.082102	0.259367
Bacteria	Bacteroidetes	Bacteroidia	Bacteroidales	NA	NA	OTU_1467	1e-06	0.068677	0.999988
Bacteria	Bacteroidetes	Bacteroidia	Bacteroidales	Prevotellaceae	NA	OTU_1468	0.127501	0.086721	0.141496
Bacteria	Bacteroidetes	Bacteroidia	Bacteroidales	Prevotellaceae	NA	OTU_147	0.021139	0.061497	0.731042
Bacteria	Firmicutes	Negativicutes	Selenomonadales	Veillonellaceae	NA	OTU_1470	0.156848	0.094437	0.0967387
Bacteria	Firmicutes	Clostridia	Clostridiales	Ruminococcaceae	NA	OTU_1471	0.135559	0.091004	0.136331
Bacteria	Bacteroidetes	Bacteroidia	Bacteroidales	NA	NA	OTU_1472	0.119858	0.079091	0.12966
Bacteria	Bacteroidetes	NA	NA	NA	NA	OTU_1473	0.047312	0.067837	0.48553
Bacteria	Bacteroidetes	Bacteroidia	Bacteroidales	Prevotellaceae	Prevotella	OTU_1474	1e-06	0.064577	0.999988
Bacteria	Bacteroidetes	Bacteroidia	Bacteroidales	Prevotellaceae	NA	OTU_1475	0.025818	0.069462	0.710127
Bacteria	NA	NA	NA	NA	NA	OTU_1476	0.030102	0.069624	0.665486
Bacteria	Firmicutes	Clostridia	Clostridiales	Lachnospiraceae	NA	OTU_1477	0.027671	0.07556	0.714207
Bacteria	Bacteroidetes	Bacteroidia	Bacteroidales	NA	NA	OTU_1478	0.018189	0.062988	0.772758
Bacteria	Firmicutes	Clostridia	NA	NA	NA	OTU_1479	0.201311	0.108777	0.0642162
Bacteria	Bacteroidetes	Bacteroidia	Bacteroidales	Prevotellaceae	NA	OTU_148	0.081226	0.078026	0.29787
Bacteria	Bacteroidetes	NA	NA	NA	NA	OTU_1480	0.1275	0.089278	0.153256
Bacteria	Firmicutes	Clostridia	Clostridiales	Ruminococcaceae	NA	OTU_1481	0.123268	0.085356	0.148693
Bacteria	Bacteroidetes	NA	NA	NA	NA	OTU_1482	1e-06	0.064491	0.999988
Bacteria	Bacteroidetes	Bacteroidia	Bacteroidales	NA	NA	OTU_1483	0.043156	0.064112	0.500862
Bacteria	NA	NA	NA	NA	NA	OTU_1484	1e-06	0.066121	0.999988
Bacteria	Firmicutes	Clostridia	Clostridiales	Lachnospiraceae	NA	OTU_1485	0.093786	0.08098	0.246808
Bacteria	Bacteroidetes	Bacteroidia	Bacteroidales	Prevotellaceae	Prevotella	OTU_1486	0.183178	0.09347	0.0500248
Bacteria	Tenericutes	Mollicutes	Anaeroplasmatales	Anaeroplasmataceae	Asteroleplasma	OTU_1487	0.010455	0.059805	0.861223
Bacteria	NA	NA	NA	NA	NA	OTU_1488	0.077714	0.091482	0.395603
Bacteria	NA	NA	NA	NA	NA	OTU_1489	1e-06	0.060468	0.999987
Bacteria	Bacteroidetes	Bacteroidia	Bacteroidales	Prevotellaceae	Prevotella	OTU_149	2e-06	0.069391	0.999977
Bacteria	Verrucomicrobia	Subdivision5	Subdivision5_genera_incertae_sedis	Subdivision5_genera_incertae_sedis	Subdivision5_genera_incertae_sedis	OTU_1490	0.044149	0.07853	0.573985
Bacteria	NA	NA	NA	NA	NA	OTU_1491	0.199308	0.093635	0.0332904
Bacteria	Bacteroidetes	Bacteroidia	Bacteroidales	Prevotellaceae	NA	OTU_1492	1e-06	0.064931	0.999988
Bacteria	Bacteroidetes	Bacteroidia	Bacteroidales	Prevotellaceae	Prevotella	OTU_1493	0.045706	0.082048	0.577484
Bacteria	Bacteroidetes	Bacteroidia	Bacteroidales	Prevotellaceae	Prevotella	OTU_1494	1e-06	0.066192	0.999988
Bacteria	Bacteroidetes	Bacteroidia	Bacteroidales	Prevotellaceae	NA	OTU_1495	0.066565	0.076141	0.381991
Bacteria	NA	NA	NA	NA	NA	OTU_1496	0.118716	0.087191	0.173336
Bacteria	NA	NA	NA	NA	NA	OTU_1497	0.041124	0.074262	0.579737
Bacteria	Bacteroidetes	Bacteroidia	Bacteroidales	Prevotellaceae	Prevotella	OTU_1498	0.054258	0.071285	0.446572
Bacteria	NA	NA	NA	NA	NA	OTU_1499	1e-06	0.060385	0.999987
Bacteria	Bacteroidetes	Bacteroidia	Bacteroidales	Prevotellaceae	Prevotella	OTU_15	0.122245	0.098448	0.214339
Bacteria	Bacteroidetes	Bacteroidia	Bacteroidales	NA	NA	OTU_150	0.061262	0.077917	0.431723
Bacteria	Firmicutes	Clostridia	Clostridiales	Ruminococcaceae	NA	OTU_1500	1e-06	0.066817	0.999988
Bacteria	Firmicutes	Clostridia	Clostridiales	Lachnospiraceae	NA	OTU_1501	1e-06	0.067421	0.999988
Bacteria	NA	NA	NA	NA	NA	OTU_1502	0.041081	0.070724	0.561332
Bacteria	NA	NA	NA	NA	NA	OTU_1503	1e-06	0.061206	0.999987
Bacteria	NA	NA	NA	NA	NA	OTU_1504	0.202113	0.098942	0.041078
Bacteria	Bacteroidetes	Bacteroidia	Bacteroidales	Prevotellaceae	NA	OTU_1505	0.041063	0.074323	0.58061
Bacteria	Firmicutes	Clostridia	Clostridiales	Lachnospiraceae	NA	OTU_1506	0.157063	0.090957	0.0842066
Bacteria	Bacteroidetes	Bacteroidia	Bacteroidales	NA	NA	OTU_1507	0.008483	0.073992	0.908725
Bacteria	Firmicutes	Negativicutes	Selenomonadales	Acidaminococcaceae	Succiniclasticum	OTU_1508	1e-06	0.064611	0.999988
Bacteria	Bacteroidetes	Bacteroidia	Bacteroidales	Prevotellaceae	Prevotella	OTU_151	0.092277	0.081844	0.259542
Bacteria	Bacteroidetes	Bacteroidia	Bacteroidales	Prevotellaceae	Prevotella	OTU_1510	0.006052	0.063511	0.924084
Bacteria	Spirochaetes	Spirochaetia	Spirochaetales	Spirochaetaceae	Treponema	OTU_1511	0.162786	0.096714	0.0923424
Bacteria	Bacteroidetes	Bacteroidia	Bacteroidales	Prevotellaceae	Hallella	OTU_1512	0.121701	0.086367	0.158801
Bacteria	NA	NA	NA	NA	NA	OTU_1513	0.042841	0.072824	0.556343
Bacteria	Bacteroidetes	Bacteroidia	Bacteroidales	Prevotellaceae	Prevotella	OTU_1515	0.017825	0.070685	0.800906
Bacteria	Firmicutes	Clostridia	Clostridiales	Lachnospiraceae	NA	OTU_1516	0.179882	0.097249	0.064356
Bacteria	Bacteroidetes	NA	NA	NA	NA	OTU_1517	0.094888	0.085239	0.265623
Bacteria	Bacteroidetes	Bacteroidia	Bacteroidales	Prevotellaceae	Prevotella	OTU_1518	0.155974	0.100283	0.119865
Bacteria	Firmicutes	Clostridia	Clostridiales	NA	NA	OTU_1519	0.031265	0.070043	0.655331
Bacteria	Bacteroidetes	Bacteroidia	Bacteroidales	Prevotellaceae	NA	OTU_152	0.043547	0.07564	0.564809
Bacteria	NA	NA	NA	NA	NA	OTU_1520	0.034261	0.064254	0.593887
Bacteria	Bacteroidetes	Bacteroidia	Bacteroidales	NA	NA	OTU_1521	0.129484	0.08623	0.133197
Bacteria	Bacteroidetes	Bacteroidia	Bacteroidales	NA	NA	OTU_1523	0.04892	0.07524	0.515572
Bacteria	NA	NA	NA	NA	NA	OTU_1524	0.065006	0.077478	0.401455
Bacteria	Candidatus Saccharibacteria	Saccharibacteria_genera_incertae_sedis	Saccharibacteria_genera_incertae_sedis	Saccharibacteria_genera_incertae_sedis	Saccharibacteria_genera_incertae_sedis	OTU_1525	0.02212	0.055028	0.687701
Bacteria	Bacteroidetes	Bacteroidia	Bacteroidales	Prevotellaceae	NA	OTU_1526	0.100726	0.094686	0.287424
Bacteria	Firmicutes	Clostridia	Clostridiales	Lachnospiraceae	NA	OTU_1527	0.062933	0.079675	0.429603
Bacteria	Spirochaetes	Spirochaetia	Spirochaetales	Spirochaetaceae	Treponema	OTU_1528	0.153622	0.100952	0.128076
Bacteria	NA	NA	NA	NA	NA	OTU_153	1e-06	0.067342	0.999988
Bacteria	Firmicutes	NA	NA	NA	NA	OTU_1530	1e-06	0.07667	0.99999
Bacteria	NA	NA	NA	NA	NA	OTU_1531	0.032178	0.064759	0.619268
Bacteria	Bacteroidetes	Bacteroidia	Bacteroidales	NA	NA	OTU_1532	0.061629	0.078709	0.433628
Bacteria	Firmicutes	Clostridia	Clostridiales	NA	NA	OTU_1533	1e-06	0.071134	0.999989
Bacteria	NA	NA	NA	NA	NA	OTU_1534	0.054414	0.076546	0.477167
Bacteria	Firmicutes	Clostridia	Clostridiales	Ruminococcaceae	NA	OTU_1535	1e-06	0.063641	0.999987
Bacteria	Bacteroidetes	NA	NA	NA	NA	OTU_1536	0.05122	0.068846	0.456889
Bacteria	Bacteroidetes	Bacteroidia	Bacteroidales	Porphyromonadaceae	NA	OTU_1537	0.127254	0.100092	0.203597
Bacteria	NA	NA	NA	NA	NA	OTU_1538	1e-06	0.073191	0.999989
Bacteria	Bacteroidetes	Bacteroidia	Bacteroidales	NA	NA	OTU_1539	0.063691	0.066372	0.337253
Bacteria	Bacteroidetes	Bacteroidia	Bacteroidales	Prevotellaceae	NA	OTU_154	0.019139	0.059387	0.747244
Bacteria	NA	NA	NA	NA	NA	OTU_1540	1e-06	0.066076	0.999988
Bacteria	Bacteroidetes	Bacteroidia	Bacteroidales	Prevotellaceae	NA	OTU_1541	0.26274	0.107369	0.0144021
Bacteria	Bacteroidetes	Bacteroidia	Bacteroidales	Prevotellaceae	Prevotella	OTU_1542	0.007759	0.062205	0.900735
Bacteria	Bacteroidetes	NA	NA	NA	NA	OTU_1543	0.128283	0.075229	0.0881509
Bacteria	Bacteroidetes	Bacteroidia	Bacteroidales	Prevotellaceae	Prevotella	OTU_1545	1e-06	0.072871	0.999989
Bacteria	Bacteroidetes	Bacteroidia	Bacteroidales	Prevotellaceae	Prevotella	OTU_1546	1e-06	0.080288	0.99999
Bacteria	Firmicutes	NA	NA	NA	NA	OTU_1547	0.166548	0.091884	0.0698951
Bacteria	Firmicutes	Clostridia	Clostridiales	Lachnospiraceae	NA	OTU_1549	0.075741	0.075936	0.318555
Bacteria	Bacteroidetes	NA	NA	NA	NA	OTU_155	0.025771	0.063913	0.686786
Bacteria	Firmicutes	Clostridia	Clostridiales	Ruminococcaceae	NA	OTU_1550	1e-06	0.066427	0.999988
Bacteria	Firmicutes	NA	NA	NA	NA	OTU_1551	0.016822	0.063131	0.789884
Bacteria	NA	NA	NA	NA	NA	OTU_1552	1e-06	0.056751	0.999986
Bacteria	Bacteroidetes	Bacteroidia	Bacteroidales	Marinilabiliaceae	NA	OTU_1553	0.147366	0.09868	0.13534
Bacteria	Firmicutes	Clostridia	Clostridiales	Lachnospiraceae	NA	OTU_1555	0.045187	0.0699	0.517987
Bacteria	Fibrobacteres	Fibrobacteria	Fibrobacterales	Fibrobacteraceae	Fibrobacter	OTU_1556	1e-06	0.052148	0.999985
Bacteria	NA	NA	NA	NA	NA	OTU_1557	0.081983	0.081757	0.315975
Bacteria	Firmicutes	Clostridia	Clostridiales	NA	NA	OTU_1558	1e-06	0.063891	0.999988
Bacteria	NA	NA	NA	NA	NA	OTU_1559	0.055191	0.068544	0.42071
Bacteria	Bacteroidetes	Bacteroidia	Bacteroidales	Prevotellaceae	Hallella	OTU_156	0.085218	0.080865	0.291961
Bacteria	Firmicutes	Negativicutes	Selenomonadales	Veillonellaceae	Anaerovibrio	OTU_1560	0.115485	0.092767	0.213171
Bacteria	Firmicutes	Clostridia	Clostridiales	Lachnospiraceae	NA	OTU_1561	0.039933	0.073006	0.584391
Bacteria	Firmicutes	Negativicutes	Selenomonadales	Veillonellaceae	NA	OTU_1562	0.023128	0.074285	0.755541
Bacteria	Firmicutes	Clostridia	Clostridiales	Ruminococcaceae	Oscillibacter	OTU_1563	0.105155	0.083516	0.207994
Bacteria	NA	NA	NA	NA	NA	OTU_1564	0.043935	0.070053	0.530549
Bacteria	Firmicutes	Clostridia	Clostridiales	Ruminococcaceae	NA	OTU_1565	1e-06	0.074212	0.999989
Bacteria	NA	NA	NA	NA	NA	OTU_1566	0.020715	0.071079	0.770718
Bacteria	Firmicutes	Clostridia	Clostridiales	NA	NA	OTU_1567	0.125701	0.083629	0.132819
Bacteria	Bacteroidetes	NA	NA	NA	NA	OTU_1568	0.09759	0.084105	0.245912
Bacteria	Firmicutes	Clostridia	Clostridiales	Lachnospiraceae	NA	OTU_1569	0.016828	0.070989	0.812617
Bacteria	Bacteroidetes	Bacteroidia	Bacteroidales	Prevotellaceae	Prevotella	OTU_157	0.023818	0.06913	0.730441
Bacteria	Bacteroidetes	Bacteroidia	Bacteroidales	NA	NA	OTU_1570	1e-06	0.068465	0.999988
Bacteria	NA	NA	NA	NA	NA	OTU_1571	0.023317	0.061835	0.706111
Bacteria	Firmicutes	Clostridia	Clostridiales	Ruminococcaceae	NA	OTU_1572	0.001355	0.057338	0.981146
Bacteria	NA	NA	NA	NA	NA	OTU_1573	0.027836	0.067329	0.67929
Bacteria	Firmicutes	Clostridia	Clostridiales	Lachnospiraceae	NA	OTU_1574	0.099454	0.087123	0.253647
Bacteria	Bacteroidetes	Bacteroidia	Bacteroidales	Porphyromonadaceae	NA	OTU_1575	0.014128	0.059351	0.811849
Bacteria	Spirochaetes	Spirochaetia	Spirochaetales	Spirochaetaceae	Treponema	OTU_1576	1e-06	0.058456	0.999986
Bacteria	Firmicutes	Clostridia	Clostridiales	Lachnospiraceae	NA	OTU_1577	0.111767	0.093894	0.233908
Bacteria	Firmicutes	Clostridia	Clostridiales	NA	NA	OTU_1578	0.00737	0.059483	0.901394
Bacteria	NA	NA	NA	NA	NA	OTU_1579	0.076696	0.084851	0.366054
Bacteria	Bacteroidetes	Bacteroidia	Bacteroidales	Prevotellaceae	Prevotella	OTU_158	0.293101	0.104834	0.00517621
Bacteria	Firmicutes	Clostridia	Clostridiales	NA	NA	OTU_1580	0.041929	0.070449	0.551731
Bacteria	Firmicutes	Clostridia	Clostridiales	Lachnospiraceae	NA	OTU_1581	0.156445	0.104669	0.135002
Bacteria	Proteobacteria	Deltaproteobacteria	NA	NA	NA	OTU_1582	0.063588	0.074222	0.391596
Bacteria	Bacteroidetes	Bacteroidia	Bacteroidales	Prevotellaceae	NA	OTU_1583	0.052577	0.068448	0.44241
Bacteria	Bacteroidetes	Bacteroidia	Bacteroidales	Prevotellaceae	NA	OTU_1585	0.086785	0.079513	0.275072
Bacteria	Firmicutes	Clostridia	Clostridiales	Ruminococcaceae	NA	OTU_1586	1e-06	0.067496	0.999988
Bacteria	Firmicutes	Clostridia	Clostridiales	Lachnospiraceae	NA	OTU_1587	0.00572	0.065386	0.93029
Bacteria	Firmicutes	Clostridia	Clostridiales	Ruminococcaceae	NA	OTU_1588	1e-06	0.07091	0.999989
Bacteria	Firmicutes	Clostridia	Clostridiales	Lachnospiraceae	Lachnospiracea_incertae_sedis	OTU_1589	0.083295	0.083943	0.321061
Bacteria	Bacteroidetes	Bacteroidia	Bacteroidales	Prevotellaceae	NA	OTU_159	1e-06	0.065043	0.999988
Bacteria	Bacteroidetes	Bacteroidia	Bacteroidales	NA	NA	OTU_1590	0.086714	0.087929	0.324044
Bacteria	Firmicutes	Clostridia	Clostridiales	Lachnospiraceae	NA	OTU_1592	0.013283	0.065698	0.839774
Bacteria	Firmicutes	Clostridia	Clostridiales	Lachnospiraceae	NA	OTU_1593	0.09239	0.086651	0.286319
Bacteria	Firmicutes	Clostridia	Clostridiales	Lachnospiraceae	NA	OTU_1594	0.045592	0.068808	0.507588
Bacteria	Firmicutes	Clostridia	Clostridiales	Lachnospiraceae	NA	OTU_1595	1e-06	0.055734	0.999986
Bacteria	Bacteroidetes	Bacteroidia	Bacteroidales	Prevotellaceae	NA	OTU_1596	0.132661	0.085687	0.121573
Bacteria	NA	NA	NA	NA	NA	OTU_1597	0.113231	0.086464	0.19034
Bacteria	SR1	SR1_genera_incertae_sedis	SR1_genera_incertae_sedis	SR1_genera_incertae_sedis	SR1_genera_incertae_sedis	OTU_1598	0.068784	0.073162	0.347135
Bacteria	NA	NA	NA	NA	NA	OTU_1599	1e-06	0.060236	0.999987
Bacteria	Bacteroidetes	Bacteroidia	Bacteroidales	Prevotellaceae	NA	OTU_16	0.072394	0.070897	0.3072
Bacteria	Bacteroidetes	Bacteroidia	Bacteroidales	Prevotellaceae	NA	OTU_160	1e-06	0.061365	0.999987
Bacteria	Bacteroidetes	NA	NA	NA	NA	OTU_1600	0.156014	0.09594	0.103915
Bacteria	Spirochaetes	Spirochaetia	Spirochaetales	Spirochaetaceae	Treponema	OTU_1601	1e-06	0.068496	0.999988
Bacteria	Firmicutes	Clostridia	Clostridiales	Ruminococcaceae	NA	OTU_1602	0.004432	0.070354	0.94977
Bacteria	Firmicutes	Negativicutes	Selenomonadales	Veillonellaceae	NA	OTU_1603	0.019057	0.066767	0.775318
Bacteria	Spirochaetes	Spirochaetia	Spirochaetales	Spirochaetaceae	Treponema	OTU_1604	0.0585	0.074387	0.431617
Bacteria	Firmicutes	Clostridia	Clostridiales	NA	NA	OTU_1605	1e-06	0.061231	0.999987
Bacteria	Firmicutes	Clostridia	Clostridiales	Lachnospiraceae	Lachnospiracea_incertae_sedis	OTU_1606	1e-06	0.070862	0.999989
Bacteria	NA	NA	NA	NA	NA	OTU_1607	0.0156	0.064346	0.80844
Bacteria	Bacteroidetes	NA	NA	NA	NA	OTU_1608	0.063593	0.074263	0.39182
Bacteria	NA	NA	NA	NA	NA	OTU_1609	0.098927	0.085429	0.246863
Bacteria	Bacteroidetes	NA	NA	NA	NA	OTU_161	0.118799	0.092186	0.197507
Bacteria	Firmicutes	Clostridia	Clostridiales	Lachnospiraceae	NA	OTU_1610	0.079669	0.081832	0.330271
Bacteria	NA	NA	NA	NA	NA	OTU_1611	0.010029	0.05883	0.864637
Bacteria	Actinobacteria	Actinobacteria	Coriobacteriales	Coriobacteriaceae	Olsenella	OTU_1612	0.053182	0.068302	0.436198
Bacteria	Bacteroidetes	Bacteroidia	Bacteroidales	NA	NA	OTU_1613	0.055578	0.077714	0.47451
Bacteria	NA	NA	NA	NA	NA	OTU_1614	0.010464	0.065943	0.873919
Bacteria	Firmicutes	Clostridia	Clostridiales	Ruminococcaceae	Ruminococcus	OTU_1615	1e-06	0.057123	0.999986
Bacteria	Bacteroidetes	Bacteroidia	Bacteroidales	Prevotellaceae	Prevotella	OTU_1616	0.227461	0.100715	0.0239169
Bacteria	Firmicutes	NA	NA	NA	NA	OTU_1617	0.028809	0.072308	0.69032
Bacteria	Spirochaetes	Spirochaetia	Spirochaetales	Spirochaetaceae	Treponema	OTU_1618	0.032556	0.067506	0.629615
Bacteria	Firmicutes	Clostridia	Clostridiales	Lachnospiraceae	Pseudobutyrivibrio	OTU_1619	1e-06	0.074422	0.999989
Bacteria	Firmicutes	Clostridia	Clostridiales	Lachnospiraceae	NA	OTU_162	0.073208	0.068353	0.284157
Bacteria	Candidatus Saccharibacteria	Saccharibacteria_genera_incertae_sedis	Saccharibacteria_genera_incertae_sedis	Saccharibacteria_genera_incertae_sedis	Saccharibacteria_genera_incertae_sedis	OTU_1620	0.045898	0.067218	0.494719
Bacteria	Firmicutes	Clostridia	Clostridiales	NA	NA	OTU_1621	1e-06	0.051596	0.999985
Bacteria	Planctomycetes	Planctomycetia	Planctomycetales	Planctomycetaceae	NA	OTU_1622	0.163773	0.08747	0.0611605
Bacteria	Firmicutes	Clostridia	Clostridiales	Lachnospiraceae	NA	OTU_1623	0.006476	0.065873	0.921686
Bacteria	Firmicutes	Clostridia	Clostridiales	Lachnospiraceae	NA	OTU_1624	0.099221	0.077885	0.202684
Bacteria	NA	NA	NA	NA	NA	OTU_1625	0.031491	0.073367	0.667759
Bacteria	Firmicutes	Clostridia	Clostridiales	Lachnospiraceae	NA	OTU_1626	1e-06	0.061383	0.999987
Bacteria	Bacteroidetes	NA	NA	NA	NA	OTU_1628	0.134165	0.089212	0.13261
Bacteria	Actinobacteria	Actinobacteria	Coriobacteriales	Coriobacteriaceae	Olsenella	OTU_1629	0.048363	0.072671	0.505727
Bacteria	Bacteroidetes	Bacteroidia	Bacteroidales	NA	NA	OTU_163	0.036472	0.063477	0.565582
Bacteria	Bacteroidetes	Bacteroidia	Bacteroidales	Prevotellaceae	Prevotella	OTU_1630	1e-06	0.061957	0.999987
Bacteria	Firmicutes	Clostridia	Clostridiales	Ruminococcaceae	NA	OTU_1631	1e-06	0.070315	0.999989
Bacteria	Bacteroidetes	Bacteroidia	Bacteroidales	Prevotellaceae	NA	OTU_1632	0.033426	0.060974	0.583554
Bacteria	Firmicutes	Clostridia	Clostridiales	Ruminococcaceae	NA	OTU_1633	0.100381	0.079346	0.205834
Bacteria	Bacteroidetes	Bacteroidia	Bacteroidales	Prevotellaceae	Prevotella	OTU_1634	0.178323	0.098191	0.0693577
Bacteria	Firmicutes	Clostridia	Clostridiales	Lachnospiraceae	Blautia	OTU_1635	1e-06	0.067757	0.999988
Bacteria	Bacteroidetes	NA	NA	NA	NA	OTU_1636	0.186097	0.096805	0.0545567
Bacteria	Firmicutes	Clostridia	Clostridiales	Lachnospiraceae	NA	OTU_1637	0.040227	0.068808	0.558799
Bacteria	Bacteroidetes	Bacteroidia	Bacteroidales	NA	NA	OTU_1638	0.225067	0.103897	0.030292
Bacteria	NA	NA	NA	NA	NA	OTU_1639	0.086683	0.094589	0.359448
Bacteria	Bacteroidetes	Bacteroidia	Bacteroidales	Prevotellaceae	NA	OTU_164	1e-06	0.06182	0.999987
Bacteria	Bacteroidetes	NA	NA	NA	NA	OTU_1641	0.005848	0.061415	0.924139
Bacteria	Firmicutes	Clostridia	Clostridiales	NA	NA	OTU_1642	0.118593	0.081905	0.147636
Bacteria	Firmicutes	Negativicutes	Selenomonadales	Acidaminococcaceae	Succiniclasticum	OTU_1643	0.020065	0.057254	0.725997
Bacteria	Bacteroidetes	NA	NA	NA	NA	OTU_1644	1e-06	0.07746	0.99999
Bacteria	Bacteroidetes	Bacteroidia	Bacteroidales	NA	NA	OTU_1646	0.108519	0.083846	0.195574
Bacteria	Spirochaetes	Spirochaetia	Spirochaetales	Spirochaetaceae	Sphaerochaeta	OTU_1647	0.127962	0.091666	0.162727
Bacteria	NA	NA	NA	NA	NA	OTU_1648	0.03327	0.063221	0.598715
Bacteria	Bacteroidetes	Bacteroidia	Bacteroidales	NA	NA	OTU_1649	0.008864	0.081306	0.913186
Bacteria	Bacteroidetes	Bacteroidia	Bacteroidales	Prevotellaceae	Prevotella	OTU_165	0.116877	0.091988	0.203882
Bacteria	Firmicutes	Clostridia	Clostridiales	Ruminococcaceae	NA	OTU_1650	0.067861	0.075393	0.368069
Bacteria	Candidatus Saccharibacteria	Saccharibacteria_genera_incertae_sedis	Saccharibacteria_genera_incertae_sedis	Saccharibacteria_genera_incertae_sedis	Saccharibacteria_genera_incertae_sedis	OTU_1651	0.046878	0.06842	0.493249
Bacteria	Proteobacteria	NA	NA	NA	NA	OTU_1652	1e-06	0.060576	0.999987
Bacteria	Bacteroidetes	NA	NA	NA	NA	OTU_1653	1e-06	0.063618	0.999987
Bacteria	Firmicutes	Clostridia	Clostridiales	Clostridiales_Incertae Sedis XIII	Anaerovorax	OTU_1654	0.03001	0.074682	0.687804
Bacteria	Bacteroidetes	Bacteroidia	Bacteroidales	Prevotellaceae	Prevotella	OTU_1655	0.181943	0.099653	0.0678856
Bacteria	Bacteroidetes	Bacteroidia	Bacteroidales	Prevotellaceae	NA	OTU_1656	1e-06	0.074755	0.999989
Bacteria	Bacteroidetes	Bacteroidia	Bacteroidales	Prevotellaceae	Prevotella	OTU_1657	0.141914	0.092994	0.126996
Bacteria	NA	NA	NA	NA	NA	OTU_1658	0.112011	0.09017	0.214155
Bacteria	Bacteroidetes	Bacteroidia	Bacteroidales	Prevotellaceae	Prevotella	OTU_1659	1e-06	0.072568	0.999989
Bacteria	Firmicutes	Clostridia	Clostridiales	NA	NA	OTU_166	0.06647	0.069881	0.341509
Bacteria	Bacteroidetes	Bacteroidia	Bacteroidales	NA	NA	OTU_1660	0.056262	0.070667	0.425941
Bacteria	Firmicutes	NA	NA	NA	NA	OTU_1661	0.123695	0.093519	0.185944
Bacteria	Firmicutes	Clostridia	Clostridiales	Ruminococcaceae	Oscillibacter	OTU_1662	0.069344	0.072741	0.340438
Bacteria	Firmicutes	Clostridia	Clostridiales	NA	NA	OTU_1663	0.008083	0.061561	0.895537
Bacteria	Bacteroidetes	Bacteroidia	Bacteroidales	NA	NA	OTU_1664	0.006661	0.053599	0.901098
Bacteria	Firmicutes	Clostridia	Clostridiales	Lachnospiraceae	NA	OTU_1666	1e-06	0.071582	0.999989
Bacteria	Firmicutes	Clostridia	Clostridiales	Ruminococcaceae	NA	OTU_1667	0.193327	0.106533	0.0695678
Bacteria	Firmicutes	Clostridia	Clostridiales	Ruminococcaceae	NA	OTU_1668	1e-06	0.067226	0.999988
Bacteria	Firmicutes	Clostridia	Clostridiales	Ruminococcaceae	NA	OTU_1669	1e-06	0.075669	0.999989
Bacteria	Bacteroidetes	Bacteroidia	Bacteroidales	Prevotellaceae	NA	OTU_167	0.068012	0.091556	0.457575
Bacteria	Firmicutes	Clostridia	Clostridiales	Lachnospiraceae	NA	OTU_1670	0.023405	0.066359	0.724311
Bacteria	Bacteroidetes	Bacteroidia	Bacteroidales	Prevotellaceae	NA	OTU_1671	0.075505	0.083358	0.365046
Bacteria	Firmicutes	Clostridia	Clostridiales	Ruminococcaceae	NA	OTU_1672	0.001267	0.065817	0.984641
Bacteria	Bacteroidetes	Bacteroidia	Bacteroidales	NA	NA	OTU_1673	1e-06	0.080339	0.99999
Bacteria	Firmicutes	Clostridia	Clostridiales	Lachnospiraceae	Clostridium XlVa	OTU_1674	0.009458	0.066583	0.887042
Bacteria	Verrucomicrobia	Opitutae	Puniceicoccales	Puniceicoccaceae	Coraliomargarita	OTU_1675	1e-06	0.072731	0.999989
Bacteria	Firmicutes	Clostridia	Clostridiales	Ruminococcaceae	Ruminococcus	OTU_1676	0.020869	0.059606	0.726252
Bacteria	Bacteroidetes	Bacteroidia	Bacteroidales	NA	NA	OTU_1678	0.037873	0.073417	0.605951
Bacteria	Firmicutes	Clostridia	Clostridiales	Lachnospiraceae	NA	OTU_1679	1e-06	0.066329	0.999988
Bacteria	Bacteroidetes	Bacteroidia	Bacteroidales	NA	NA	OTU_168	1e-06	0.069955	0.999989
Bacteria	Bacteroidetes	Bacteroidia	Bacteroidales	NA	NA	OTU_1680	1e-06	0.063731	0.999987
Bacteria	Firmicutes	Clostridia	Clostridiales	Ruminococcaceae	NA	OTU_1681	0.241285	0.109812	0.0280022
Bacteria	Firmicutes	Clostridia	Clostridiales	NA	NA	OTU_1682	0.084375	0.080553	0.294893
Bacteria	Firmicutes	Clostridia	Clostridiales	Ruminococcaceae	NA	OTU_1683	0.092483	0.086806	0.286696
Bacteria	Bacteroidetes	NA	NA	NA	NA	OTU_1684	0.050755	0.06887	0.461142
Bacteria	Bacteroidetes	Bacteroidia	Bacteroidales	NA	NA	OTU_1685	0.056325	0.061649	0.360906
Bacteria	Tenericutes	Mollicutes	Anaeroplasmatales	Anaeroplasmataceae	Asteroleplasma	OTU_1686	1e-06	0.102255	0.999992
Bacteria	Firmicutes	Clostridia	Clostridiales	NA	NA	OTU_1687	0.072768	0.079865	0.362223
Bacteria	Firmicutes	Clostridia	Clostridiales	Lachnospiraceae	NA	OTU_1688	0.062844	0.079771	0.430811
Bacteria	Spirochaetes	Spirochaetia	Spirochaetales	NA	NA	OTU_1689	1e-06	0.061391	0.999987
Bacteria	Firmicutes	Clostridia	Clostridiales	Lachnospiraceae	Lachnospiracea_incertae_sedis	OTU_169	0.259664	0.113289	0.0219028
Bacteria	NA	NA	NA	NA	NA	OTU_1690	1e-06	0.078947	0.99999
Bacteria	NA	NA	NA	NA	NA	OTU_1691	0.136796	0.082472	0.097177
Bacteria	Bacteroidetes	Bacteroidia	Bacteroidales	NA	NA	OTU_1692	1e-06	0.060701	0.999987
Bacteria	NA	NA	NA	NA	NA	OTU_1694	0.107862	0.099167	0.276736
Bacteria	Bacteroidetes	NA	NA	NA	NA	OTU_1695	0.017832	0.067398	0.791335
Bacteria	Bacteroidetes	Bacteroidia	Bacteroidales	NA	NA	OTU_1696	0.032386	0.073571	0.659792
Bacteria	Firmicutes	Clostridia	Clostridiales	Ruminococcaceae	NA	OTU_1697	0.223631	0.108274	0.0388835
Bacteria	Firmicutes	Negativicutes	Selenomonadales	Veillonellaceae	NA	OTU_1698	0.025813	0.069753	0.711336
Bacteria	Bacteroidetes	NA	NA	NA	NA	OTU_1699	0.101124	0.085264	0.235618
Bacteria	Bacteroidetes	Bacteroidia	Bacteroidales	Prevotellaceae	Prevotella	OTU_17	1e-06	0.076485	0.99999
Bacteria	Bacteroidetes	Bacteroidia	Bacteroidales	Prevotellaceae	NA	OTU_170	1e-06	0.061121	0.999987
Bacteria	NA	NA	NA	NA	NA	OTU_1700	0.077142	0.078128	0.323457
Bacteria	Firmicutes	Negativicutes	Selenomonadales	NA	NA	OTU_1701	0.112939	0.087331	0.195932
Bacteria	NA	NA	NA	NA	NA	OTU_1703	1e-06	0.068248	0.999988
Bacteria	Firmicutes	Clostridia	Clostridiales	Ruminococcaceae	NA	OTU_1704	0.018324	0.061527	0.76584
Bacteria	Firmicutes	Clostridia	Clostridiales	Lachnospiraceae	Lachnospiracea_incertae_sedis	OTU_1705	1e-06	0.073955	0.999989
Bacteria	Firmicutes	Clostridia	Clostridiales	NA	NA	OTU_1706	0.032614	0.074784	0.662757
Bacteria	Bacteroidetes	Bacteroidia	Bacteroidales	Prevotellaceae	Prevotella	OTU_1707	1e-06	0.071201	0.999989
Bacteria	NA	NA	NA	NA	NA	OTU_1708	0.114574	0.089965	0.202827
Bacteria	Spirochaetes	Spirochaetia	Spirochaetales	Spirochaetaceae	Treponema	OTU_1709	1e-06	0.066147	0.999988
Bacteria	Bacteroidetes	Bacteroidia	Bacteroidales	NA	NA	OTU_171	1e-06	0.073355	0.999989
Bacteria	NA	NA	NA	NA	NA	OTU_1710	1e-06	0.058952	0.999986
Bacteria	NA	NA	NA	NA	NA	OTU_1711	0.053526	0.069325	0.440054
Bacteria	Spirochaetes	Spirochaetia	Spirochaetales	Spirochaetaceae	NA	OTU_1712	1e-06	0.071503	0.999989
Bacteria	Bacteroidetes	Bacteroidia	Bacteroidales	Prevotellaceae	Prevotella	OTU_1713	0.039272	0.069048	0.569516
Bacteria	Bacteroidetes	Bacteroidia	Bacteroidales	Prevotellaceae	NA	OTU_1714	0.083656	0.075414	0.267305
Bacteria	Bacteroidetes	Bacteroidia	Bacteroidales	NA	NA	OTU_1715	1e-06	0.066892	0.999988
Bacteria	NA	NA	NA	NA	NA	OTU_1717	1e-06	0.077606	0.99999
Bacteria	Firmicutes	Clostridia	Clostridiales	Ruminococcaceae	NA	OTU_1719	1e-06	0.068097	0.999988
Bacteria	Bacteroidetes	Bacteroidia	Bacteroidales	NA	NA	OTU_172	0.052047	0.076093	0.49398
Bacteria	Firmicutes	Clostridia	Clostridiales	Lachnospiraceae	NA	OTU_1720	0.132765	0.090275	0.14138
Bacteria	Bacteroidetes	NA	NA	NA	NA	OTU_1721	0.177944	0.102331	0.0820513
Bacteria	Firmicutes	Clostridia	Clostridiales	Lachnospiraceae	NA	OTU_1722	0.131314	0.100414	0.190966
Bacteria	Firmicutes	Clostridia	Clostridiales	Ruminococcaceae	NA	OTU_1723	0.093377	0.079481	0.240061
Bacteria	NA	NA	NA	NA	NA	OTU_1724	0.045817	0.075415	0.543498
Bacteria	Firmicutes	Clostridia	Clostridiales	Ruminococcaceae	NA	OTU_1726	0.068142	0.080211	0.395584
Bacteria	Firmicutes	Clostridia	Clostridiales	Lachnospiraceae	NA	OTU_1727	0.147182	0.091207	0.10659
Bacteria	Firmicutes	Clostridia	Clostridiales	Clostridiales_Incertae Sedis XIII	Anaerovorax	OTU_1728	0.0088	0.063513	0.889802
Bacteria	Firmicutes	NA	NA	NA	NA	OTU_1729	0.134673	0.08919	0.131055
Bacteria	Bacteroidetes	Bacteroidia	Bacteroidales	Prevotellaceae	Prevotella	OTU_173	0.038927	0.079999	0.626546
Bacteria	Bacteroidetes	Bacteroidia	Bacteroidales	Prevotellaceae	Prevotella	OTU_1730	0.033095	0.06089	0.586771
Bacteria	Bacteroidetes	NA	NA	NA	NA	OTU_1731	0.125622	0.087156	0.149487
Bacteria	Firmicutes	Clostridia	Clostridiales	Lachnospiraceae	NA	OTU_1733	1e-06	0.070842	0.999989
Bacteria	Bacteroidetes	NA	NA	NA	NA	OTU_1734	0.115991	0.092428	0.209503
Bacteria	NA	NA	NA	NA	NA	OTU_1736	1e-06	0.062594	0.999987
Bacteria	Bacteroidetes	NA	NA	NA	NA	OTU_1737	0.183713	0.087965	0.0367547
Bacteria	Bacteroidetes	Bacteroidia	Bacteroidales	Prevotellaceae	Hallella	OTU_1739	0.031008	0.072321	0.668101
Bacteria	Fibrobacteres	Fibrobacteria	Fibrobacterales	Fibrobacteraceae	Fibrobacter	OTU_174	0.036336	0.066469	0.584612
Bacteria	Firmicutes	Clostridia	Clostridiales	NA	NA	OTU_1740	0.031853	0.069636	0.647368
Bacteria	Bacteroidetes	Bacteroidia	Bacteroidales	Prevotellaceae	NA	OTU_1742	0.152374	0.090425	0.0919718
Bacteria	NA	NA	NA	NA	NA	OTU_1744	0.061635	0.07203	0.392172
Bacteria	Bacteroidetes	NA	NA	NA	NA	OTU_1745	0.005873	0.058675	0.92027
Bacteria	Bacteroidetes	Bacteroidia	Bacteroidales	Prevotellaceae	NA	OTU_1746	0.00717	0.060411	0.905523
Bacteria	Bacteroidetes	Bacteroidia	Bacteroidales	Prevotellaceae	NA	OTU_1747	0.099862	0.086111	0.246175
Bacteria	Bacteroidetes	Bacteroidia	Bacteroidales	NA	NA	OTU_1748	0.028212	0.060065	0.638576
Bacteria	Bacteroidetes	Bacteroidia	Bacteroidales	NA	NA	OTU_1749	0.045244	0.072674	0.533573
Bacteria	Bacteroidetes	Bacteroidia	Bacteroidales	Prevotellaceae	Hallella	OTU_175	1e-06	0.070375	0.999989
Bacteria	Bacteroidetes	Bacteroidia	Bacteroidales	NA	NA	OTU_1750	0.126172	0.085279	0.139001
Bacteria	Bacteroidetes	Bacteroidia	Bacteroidales	NA	NA	OTU_1751	0.061756	0.070863	0.38349
Bacteria	Bacteroidetes	Bacteroidia	Bacteroidales	NA	NA	OTU_1752	1e-06	0.059964	0.999987
Bacteria	Firmicutes	NA	NA	NA	NA	OTU_1753	1e-06	0.081785	0.99999
Bacteria	Firmicutes	Clostridia	Clostridiales	Lachnospiraceae	NA	OTU_1755	0.012255	0.065113	0.850711
Bacteria	Bacteroidetes	Bacteroidia	Bacteroidales	Prevotellaceae	NA	OTU_1757	0.008105	0.065133	0.900969
Bacteria	Bacteroidetes	Bacteroidia	Bacteroidales	NA	NA	OTU_1758	0.075171	0.067339	0.264291
Bacteria	Proteobacteria	Alphaproteobacteria	NA	NA	NA	OTU_1759	0.074749	0.083915	0.373052
Bacteria	Bacteroidetes	NA	NA	NA	NA	OTU_176	0.017577	0.063991	0.783563
Bacteria	Bacteroidetes	NA	NA	NA	NA	OTU_1760	0.22196	0.104759	0.0341101
Bacteria	NA	NA	NA	NA	NA	OTU_1761	0.145735	0.088583	0.0999326
Bacteria	Bacteroidetes	Bacteroidia	Bacteroidales	Prevotellaceae	Prevotella	OTU_1762	0.043563	0.075519	0.564042
Bacteria	Bacteroidetes	Bacteroidia	Bacteroidales	NA	NA	OTU_1763	0.007062	0.064906	0.913358
Bacteria	SR1	SR1_genera_incertae_sedis	SR1_genera_incertae_sedis	SR1_genera_incertae_sedis	SR1_genera_incertae_sedis	OTU_1764	0.035007	0.063153	0.57936
Bacteria	Bacteroidetes	Bacteroidia	Bacteroidales	Prevotellaceae	NA	OTU_1765	0.220177	0.099695	0.027209
Bacteria	Firmicutes	Clostridia	Clostridiales	Ruminococcaceae	NA	OTU_1766	1e-06	0.056224	0.999986
Bacteria	Bacteroidetes	Bacteroidia	Bacteroidales	Prevotellaceae	NA	OTU_1767	0.013785	0.070046	0.843985
Bacteria	Firmicutes	Clostridia	Clostridiales	Lachnospiraceae	NA	OTU_1768	0.019812	0.069705	0.776237
Bacteria	Bacteroidetes	Bacteroidia	Bacteroidales	Prevotellaceae	Prevotella	OTU_1769	1e-06	0.062375	0.999987
Bacteria	Candidatus Saccharibacteria	Saccharibacteria_genera_incertae_sedis	Saccharibacteria_genera_incertae_sedis	Saccharibacteria_genera_incertae_sedis	Saccharibacteria_genera_incertae_sedis	OTU_177	0.060543	0.067569	0.370243
Bacteria	NA	NA	NA	NA	NA	OTU_1770	1e-06	0.062576	0.999987
Bacteria	Firmicutes	Clostridia	Clostridiales	Lachnospiraceae	NA	OTU_1771	0.086911	0.08431	0.302611
Bacteria	Firmicutes	Clostridia	Clostridiales	Lachnospiraceae	NA	OTU_1773	0.023174	0.066658	0.728099
Bacteria	Bacteroidetes	Bacteroidia	Bacteroidales	NA	NA	OTU_1774	0.005326	0.06296	0.932585
Bacteria	Firmicutes	Clostridia	Clostridiales	Lachnospiraceae	Butyrivibrio	OTU_1775	0.001946	0.052865	0.970636
Bacteria	Bacteroidetes	Bacteroidia	Bacteroidales	NA	NA	OTU_1776	0.052502	0.066105	0.427067
Bacteria	Tenericutes	Mollicutes	Anaeroplasmatales	Anaeroplasmataceae	Anaeroplasma	OTU_1777	0.170454	0.096772	0.0781711
Bacteria	Bacteroidetes	Bacteroidia	Bacteroidales	Prevotellaceae	Prevotella	OTU_1778	0.001281	0.065029	0.984284
Bacteria	Bacteroidetes	Bacteroidia	Bacteroidales	Prevotellaceae	Prevotella	OTU_1779	1e-06	0.082323	0.99999
Bacteria	Bacteroidetes	Bacteroidia	Bacteroidales	Prevotellaceae	Prevotella	OTU_178	1e-06	0.065146	0.999988
Bacteria	Firmicutes	Clostridia	Clostridiales	Lachnospiraceae	NA	OTU_1780	1e-06	0.058845	0.999986
Bacteria	Bacteroidetes	NA	NA	NA	NA	OTU_1781	1e-06	0.067386	0.999988
Bacteria	Firmicutes	Clostridia	Clostridiales	Ruminococcaceae	NA	OTU_1782	1e-06	0.066719	0.999988
Bacteria	Firmicutes	Clostridia	Clostridiales	Lachnospiraceae	Pseudobutyrivibrio	OTU_1783	0.052464	0.089636	0.558346
Bacteria	NA	NA	NA	NA	NA	OTU_1784	0.092327	0.083891	0.271089
Bacteria	NA	NA	NA	NA	NA	OTU_1785	0.035674	0.069436	0.607414
Bacteria	NA	NA	NA	NA	NA	OTU_1787	1e-06	0.05844	0.999986
Bacteria	Bacteroidetes	Bacteroidia	Bacteroidales	Prevotellaceae	Prevotella	OTU_1788	0.056279	0.076729	0.463267
Bacteria	Firmicutes	Clostridia	Clostridiales	Lachnospiraceae	NA	OTU_1789	1e-06	0.077935	0.99999
Bacteria	Fibrobacteres	Fibrobacteria	Fibrobacterales	Fibrobacteraceae	Fibrobacter	OTU_179	0.073772	0.07047	0.295166
Bacteria	Bacteroidetes	NA	NA	NA	NA	OTU_1791	1e-06	0.064393	0.999988
Bacteria	Bacteroidetes	Bacteroidia	Bacteroidales	Prevotellaceae	NA	OTU_1792	0.029466	0.061251	0.630467
Bacteria	Firmicutes	Clostridia	Clostridiales	Lachnospiraceae	Lachnospiracea_incertae_sedis	OTU_1793	1e-06	0.059824	0.999987
Bacteria	Firmicutes	Negativicutes	Selenomonadales	Veillonellaceae	Anaerovibrio	OTU_1794	0.04529	0.071775	0.528041
Bacteria	NA	NA	NA	NA	NA	OTU_1795	1e-06	0.071783	0.999989
Bacteria	Bacteroidetes	NA	NA	NA	NA	OTU_1796	1e-06	0.075552	0.999989
Bacteria	Bacteroidetes	Bacteroidia	Bacteroidales	NA	NA	OTU_1797	1e-06	0.055518	0.999986
Bacteria	Firmicutes	Clostridia	Clostridiales	NA	NA	OTU_1798	0.030702	0.072918	0.67372
Bacteria	Firmicutes	Clostridia	Clostridiales	Ruminococcaceae	NA	OTU_1799	0.045152	0.077936	0.562355
Bacteria	Bacteroidetes	Bacteroidia	Bacteroidales	Prevotellaceae	Prevotella	OTU_18	0.090546	0.075291	0.229126
Bacteria	Firmicutes	Clostridia	Clostridiales	Lachnospiraceae	Butyrivibrio	OTU_180	0.142639	0.098125	0.146045
Bacteria	Firmicutes	Clostridia	Clostridiales	Lachnospiraceae	NA	OTU_1800	0.089858	0.093332	0.335659
Bacteria	Bacteroidetes	Bacteroidia	Bacteroidales	Prevotellaceae	NA	OTU_1801	1e-06	0.070549	0.999989
Bacteria	NA	NA	NA	NA	NA	OTU_1802	0.089321	0.080987	0.270068
Bacteria	NA	NA	NA	NA	NA	OTU_1803	0.000125	0.067237	0.998517
Bacteria	Firmicutes	Clostridia	Clostridiales	NA	NA	OTU_1804	0.119996	0.096983	0.21598
Bacteria	NA	NA	NA	NA	NA	OTU_1805	1e-06	0.071855	0.999989
Bacteria	NA	NA	NA	NA	NA	OTU_1806	1e-06	0.064597	0.999988
Bacteria	Bacteroidetes	Bacteroidia	Bacteroidales	Prevotellaceae	Prevotella	OTU_1807	0.073329	0.087637	0.402741
Bacteria	Firmicutes	NA	NA	NA	NA	OTU_1808	0.047744	0.072017	0.50736
Bacteria	Bacteroidetes	Bacteroidia	Bacteroidales	Prevotellaceae	NA	OTU_1809	1e-06	0.059366	0.999987
Bacteria	Bacteroidetes	Bacteroidia	Bacteroidales	NA	NA	OTU_181	0.042963	0.070466	0.542062
Bacteria	NA	NA	NA	NA	NA	OTU_1810	0.020005	0.062818	0.750136
Bacteria	Bacteroidetes	Bacteroidia	Bacteroidales	NA	NA	OTU_1811	1e-06	0.064195	0.999988
Bacteria	Bacteroidetes	Bacteroidia	Bacteroidales	NA	NA	OTU_1812	1e-06	0.054173	0.999985
Bacteria	NA	NA	NA	NA	NA	OTU_1813	0.054824	0.071247	0.441601
Bacteria	Firmicutes	Clostridia	Clostridiales	Lachnospiraceae	NA	OTU_1814	1e-06	0.068564	0.999988
Bacteria	Bacteroidetes	NA	NA	NA	NA	OTU_1815	0.002683	0.064715	0.96693
Bacteria	Firmicutes	Clostridia	Clostridiales	Lachnospiraceae	NA	OTU_1816	0.023166	0.072007	0.747666
Bacteria	Firmicutes	Clostridia	Clostridiales	NA	NA	OTU_1818	1e-06	0.0578	0.999986
Bacteria	Bacteroidetes	Bacteroidia	Bacteroidales	Porphyromonadaceae	NA	OTU_1819	0.098401	0.080838	0.223505
Bacteria	Bacteroidetes	Bacteroidia	Bacteroidales	NA	NA	OTU_182	0.129732	0.07686	0.0914304
Bacteria	Bacteroidetes	NA	NA	NA	NA	OTU_1820	0.177237	0.097437	0.0689128
Bacteria	Candidatus Saccharibacteria	Saccharibacteria_genera_incertae_sedis	Saccharibacteria_genera_incertae_sedis	Saccharibacteria_genera_incertae_sedis	Saccharibacteria_genera_incertae_sedis	OTU_1821	0.033655	0.067473	0.617926
Bacteria	NA	NA	NA	NA	NA	OTU_1822	1e-06	0.077691	0.99999
Bacteria	Bacteroidetes	Bacteroidia	Bacteroidales	NA	NA	OTU_1823	0.156351	0.099494	0.116075
Bacteria	Firmicutes	Clostridia	Clostridiales	Lachnospiraceae	NA	OTU_1824	0.011179	0.060376	0.853106
Bacteria	NA	NA	NA	NA	NA	OTU_1825	0.045888	0.073021	0.529728
Bacteria	Bacteroidetes	Bacteroidia	Bacteroidales	Bacteroidaceae	Anaerorhabdus	OTU_1826	0.045269	0.086268	0.599758
Bacteria	Firmicutes	NA	NA	NA	NA	OTU_1827	1e-06	0.092166	0.999991
Bacteria	Firmicutes	Clostridia	Clostridiales	NA	NA	OTU_1828	0.084176	0.088727	0.342769
Bacteria	NA	NA	NA	NA	NA	OTU_1829	1e-06	0.063533	0.999987
Bacteria	Bacteroidetes	Bacteroidia	Bacteroidales	Prevotellaceae	NA	OTU_183	0.139943	0.090231	0.120916
Bacteria	Firmicutes	Clostridia	Clostridiales	Lachnospiraceae	NA	OTU_1830	0.036762	0.077198	0.633929
Bacteria	NA	NA	NA	NA	NA	OTU_1831	1e-06	0.066499	0.999988
Bacteria	Bacteroidetes	Bacteroidia	Bacteroidales	NA	NA	OTU_1832	0.013676	0.060136	0.820099
Bacteria	Bacteroidetes	Bacteroidia	Bacteroidales	NA	NA	OTU_1833	0.065662	0.073368	0.370804
Bacteria	Firmicutes	Clostridia	Clostridiales	NA	NA	OTU_1834	0.069842	0.090383	0.43968
Bacteria	Bacteroidetes	NA	NA	NA	NA	OTU_1835	0.076306	0.086192	0.375993
Bacteria	Firmicutes	Clostridia	Clostridiales	Ruminococcaceae	NA	OTU_1836	0.125243	0.091777	0.172365
Bacteria	Firmicutes	Clostridia	Clostridiales	Ruminococcaceae	NA	OTU_1837	0.008653	0.066594	0.896617
Bacteria	Bacteroidetes	Bacteroidia	Bacteroidales	NA	NA	OTU_1838	0.165502	0.092891	0.0748015
Bacteria	NA	NA	NA	NA	NA	OTU_1839	0.036181	0.060336	0.548734
Bacteria	Bacteroidetes	Bacteroidia	Bacteroidales	NA	NA	OTU_184	0.02869	0.069837	0.681209
Bacteria	Bacteroidetes	Bacteroidia	Bacteroidales	NA	NA	OTU_1840	0.170379	0.100979	0.0915511
Bacteria	NA	NA	NA	NA	NA	OTU_1841	0.025713	0.072758	0.723785
Bacteria	Bacteroidetes	Bacteroidia	Bacteroidales	Prevotellaceae	NA	OTU_1842	0.056015	0.079127	0.479
Bacteria	Bacteroidetes	NA	NA	NA	NA	OTU_1843	0.073151	0.080185	0.361622
Bacteria	Firmicutes	Erysipelotrichia	Erysipelotrichales	Erysipelotrichaceae	NA	OTU_1844	0.059191	0.079812	0.458311
Bacteria	Bacteroidetes	Bacteroidia	Bacteroidales	NA	NA	OTU_1846	0.036453	0.065822	0.579708
Bacteria	Tenericutes	Mollicutes	Anaeroplasmatales	Anaeroplasmataceae	Anaeroplasma	OTU_1847	0.09244	0.085998	0.282416
Bacteria	Firmicutes	Clostridia	Clostridiales	Ruminococcaceae	NA	OTU_1848	0.083659	0.081089	0.302216
Bacteria	NA	NA	NA	NA	NA	OTU_1849	0.052563	0.073958	0.477261
Bacteria	Bacteroidetes	Bacteroidia	Bacteroidales	NA	NA	OTU_185	0.114982	0.093209	0.217354
Bacteria	Bacteroidetes	Bacteroidia	Bacteroidales	Prevotellaceae	NA	OTU_1850	0.034933	0.064404	0.58754
Bacteria	Bacteroidetes	NA	NA	NA	NA	OTU_1851	0.105887	0.082244	0.197929
Bacteria	Bacteroidetes	Bacteroidia	Bacteroidales	Prevotellaceae	Prevotella	OTU_1852	0.056592	0.076773	0.461041
Bacteria	NA	NA	NA	NA	NA	OTU_1853	0.008196	0.058257	0.888117
Bacteria	NA	NA	NA	NA	NA	OTU_1854	0.171964	0.098212	0.0799551
Bacteria	Firmicutes	Clostridia	Clostridiales	Lachnospiraceae	NA	OTU_1855	1e-06	0.066877	0.999988
Bacteria	Spirochaetes	Spirochaetia	Spirochaetales	Spirochaetaceae	Treponema	OTU_1856	0.000405	0.063779	0.994933
Bacteria	Spirochaetes	Spirochaetia	Spirochaetales	NA	NA	OTU_1857	1e-06	0.066501	0.999988
Bacteria	NA	NA	NA	NA	NA	OTU_1858	0.060366	0.076819	0.431972
Bacteria	Bacteroidetes	NA	NA	NA	NA	OTU_186	0.145338	0.100226	0.14703
Bacteria	Firmicutes	Clostridia	Clostridiales	Ruminococcaceae	NA	OTU_1860	0.010722	0.064034	0.867022
Bacteria	Bacteroidetes	Bacteroidia	Bacteroidales	NA	NA	OTU_1862	1e-06	0.060513	0.999987
Bacteria	NA	NA	NA	NA	NA	OTU_1863	1e-06	0.076279	0.99999
Bacteria	Bacteroidetes	Bacteroidia	Bacteroidales	NA	NA	OTU_1864	0.01843	0.068545	0.788026
Bacteria	NA	NA	NA	NA	NA	OTU_1867	0.119964	0.088659	0.176025
Bacteria	Bacteroidetes	Bacteroidia	Bacteroidales	Prevotellaceae	NA	OTU_1868	1e-06	0.057085	0.999986
Bacteria	Bacteroidetes	Bacteroidia	Bacteroidales	Prevotellaceae	Prevotella	OTU_1869	1e-06	0.068733	0.999988
Bacteria	Bacteroidetes	Bacteroidia	Bacteroidales	Prevotellaceae	Prevotella	OTU_187	1e-06	0.089911	0.999991
Bacteria	Bacteroidetes	Bacteroidia	Bacteroidales	NA	NA	OTU_1871	0.038771	0.070805	0.583984
Bacteria	Bacteroidetes	Bacteroidia	Bacteroidales	Prevotellaceae	Prevotella	OTU_1874	0.074113	0.08015	0.355133
Bacteria	Firmicutes	Negativicutes	Selenomonadales	NA	NA	OTU_1875	0.103799	0.083386	0.213205
Bacteria	Firmicutes	NA	NA	NA	NA	OTU_1876	0.008325	0.055594	0.880965
Bacteria	Bacteroidetes	Bacteroidia	Bacteroidales	Prevotellaceae	Prevotella	OTU_1877	1e-06	0.068496	0.999988
Bacteria	Firmicutes	Clostridia	Clostridiales	Lachnospiraceae	NA	OTU_1878	0.158469	0.091411	0.0829912
Bacteria	Bacteroidetes	Bacteroidia	Bacteroidales	NA	NA	OTU_1879	1e-06	0.081219	0.99999
Bacteria	Bacteroidetes	Bacteroidia	Bacteroidales	Prevotellaceae	Prevotella	OTU_188	0.212659	0.111547	0.0565916
Bacteria	NA	NA	NA	NA	NA	OTU_1881	0.09879	0.078511	0.208285
Bacteria	Bacteroidetes	Bacteroidia	Bacteroidales	Prevotellaceae	Prevotella	OTU_1882	0.02822	0.072078	0.695413
Bacteria	Firmicutes	Clostridia	NA	NA	NA	OTU_1883	0.031228	0.066513	0.638711
Bacteria	Bacteroidetes	Bacteroidia	Bacteroidales	Prevotellaceae	NA	OTU_1884	1e-06	0.064629	0.999988
Bacteria	NA	NA	NA	NA	NA	OTU_1885	1e-06	0.076635	0.99999
Bacteria	Bacteroidetes	Bacteroidia	Bacteroidales	Prevotellaceae	Prevotella	OTU_1886	0.175059	0.094644	0.0643629
Bacteria	Bacteroidetes	Bacteroidia	Bacteroidales	Prevotellaceae	NA	OTU_1887	0.024801	0.069424	0.720912
Bacteria	Firmicutes	Clostridia	Clostridiales	Lachnospiraceae	NA	OTU_1888	1e-06	0.065298	0.999988
Bacteria	Firmicutes	NA	NA	NA	NA	OTU_189	1e-06	0.071326	0.999989
Bacteria	Firmicutes	Clostridia	Clostridiales	NA	NA	OTU_1890	0.008573	0.072287	0.905595
Bacteria	Firmicutes	Clostridia	Clostridiales	NA	NA	OTU_1891	0.141165	0.097857	0.149143
Bacteria	Firmicutes	Clostridia	Clostridiales	Lachnospiraceae	NA	OTU_1892	0.22233	0.098044	0.0233502
Bacteria	Spirochaetes	Spirochaetia	Spirochaetales	Spirochaetaceae	NA	OTU_1894	0.046192	0.074465	0.535048
Bacteria	Bacteroidetes	Bacteroidia	Bacteroidales	NA	NA	OTU_1895	0.016453	0.061919	0.790456
Bacteria	Bacteroidetes	Bacteroidia	Bacteroidales	Prevotellaceae	Prevotella	OTU_1896	0.074762	0.080737	0.354449
Bacteria	Bacteroidetes	Bacteroidia	Bacteroidales	NA	NA	OTU_1897	0.155703	0.098817	0.115102
Bacteria	Tenericutes	Mollicutes	Anaeroplasmatales	Anaeroplasmataceae	Anaeroplasma	OTU_1898	1e-06	0.080272	0.99999
Bacteria	NA	NA	NA	NA	NA	OTU_1899	1e-06	0.059586	0.999987
Bacteria	Bacteroidetes	Bacteroidia	Bacteroidales	Porphyromonadaceae	NA	OTU_19	1e-06	0.067263	0.999988
Bacteria	Firmicutes	Erysipelotrichia	Erysipelotrichales	Erysipelotrichaceae	Sharpea	OTU_190	0.166724	0.088663	0.0600504
Bacteria	NA	NA	NA	NA	NA	OTU_1900	1e-06	0.067949	0.999988
Bacteria	Lentisphaerae	Oligosphaeria	Oligosphaerales	Oligosphaeraceae	Oligosphaera	OTU_1901	0.244182	0.098632	0.013298
Bacteria	NA	NA	NA	NA	NA	OTU_1902	0.014568	0.066584	0.826813
Bacteria	Bacteroidetes	Bacteroidia	Bacteroidales	Prevotellaceae	NA	OTU_1903	1e-06	0.071665	0.999989
Bacteria	Proteobacteria	Alphaproteobacteria	Rhodospirillales	Acetobacteraceae	Acetobacter	OTU_1904	0.064272	0.073263	0.380336
Bacteria	Bacteroidetes	NA	NA	NA	NA	OTU_1905	0.045392	0.070156	0.517622
Bacteria	Bacteroidetes	NA	NA	NA	NA	OTU_1906	0.009511	0.065751	0.884986
Bacteria	NA	NA	NA	NA	NA	OTU_1908	0.023362	0.067604	0.729665
Bacteria	Bacteroidetes	Bacteroidia	Bacteroidales	NA	NA	OTU_191	0.014784	0.064943	0.819922
Bacteria	Bacteroidetes	Bacteroidia	Bacteroidales	NA	NA	OTU_1910	0.092947	0.079753	0.243843
Bacteria	NA	NA	NA	NA	NA	OTU_1911	0.033261	0.075852	0.661025
Bacteria	NA	NA	NA	NA	NA	OTU_1912	0.039159	0.074745	0.600347
Bacteria	Proteobacteria	Betaproteobacteria	Burkholderiales	Comamonadaceae	NA	OTU_1913	0.138257	0.091453	0.130589
Bacteria	Firmicutes	Clostridia	Clostridiales	NA	NA	OTU_1914	0.139692	0.093305	0.134353
Bacteria	Bacteroidetes	NA	NA	NA	NA	OTU_1915	0.051642	0.069885	0.459933
Bacteria	NA	NA	NA	NA	NA	OTU_1916	1e-06	0.062265	0.999987
Bacteria	Firmicutes	Clostridia	Clostridiales	NA	NA	OTU_1917	0.058925	0.07001	0.399975
Bacteria	Firmicutes	Clostridia	Clostridiales	NA	NA	OTU_1918	0.098427	0.084435	0.24373
Bacteria	Firmicutes	Clostridia	Clostridiales	NA	NA	OTU_1919	0.017044	0.06607	0.796431
Bacteria	Bacteroidetes	Bacteroidia	Bacteroidales	Prevotellaceae	Prevotella	OTU_192	0.037976	0.078729	0.629548
Bacteria	Firmicutes	Clostridia	Clostridiales	NA	NA	OTU_1920	1e-06	0.058983	0.999986
Bacteria	Bacteroidetes	Bacteroidia	Bacteroidales	Prevotellaceae	Prevotella	OTU_1921	0.029935	0.073362	0.683241
Bacteria	Bacteroidetes	NA	NA	NA	NA	OTU_1924	0.039886	0.07349	0.587308
Bacteria	Bacteroidetes	Bacteroidia	Bacteroidales	NA	NA	OTU_1925	0.128516	0.086765	0.138554
Bacteria	Candidatus Saccharibacteria	Saccharibacteria_genera_incertae_sedis	Saccharibacteria_genera_incertae_sedis	Saccharibacteria_genera_incertae_sedis	Saccharibacteria_genera_incertae_sedis	OTU_1926	0.163624	0.093401	0.0798006
Bacteria	Firmicutes	Clostridia	Clostridiales	Lachnospiraceae	NA	OTU_1928	0.182802	0.096887	0.0591933
Bacteria	Firmicutes	NA	NA	NA	NA	OTU_1929	1e-06	0.072095	0.999989
Bacteria	Bacteroidetes	Bacteroidia	Bacteroidales	NA	NA	OTU_193	0.020565	0.064724	0.750687
Bacteria	Bacteroidetes	Bacteroidia	Bacteroidales	Porphyromonadaceae	NA	OTU_1930	0.024702	0.07553	0.743631
Bacteria	Firmicutes	Clostridia	Clostridiales	Lachnospiraceae	NA	OTU_1931	0.074652	0.078233	0.339969
Bacteria	Spirochaetes	Spirochaetia	Spirochaetales	Spirochaetaceae	NA	OTU_1932	1e-06	0.070255	0.999989
Bacteria	Fibrobacteres	Fibrobacteria	Fibrobacterales	Fibrobacteraceae	Fibrobacter	OTU_1933	1e-06	0.069472	0.999989
Bacteria	Firmicutes	Clostridia	Clostridiales	Ruminococcaceae	NA	OTU_1934	1e-06	0.05776	0.999986
Bacteria	Firmicutes	Clostridia	Clostridiales	Lachnospiraceae	Lachnospiracea_incertae_sedis	OTU_1935	1e-06	0.064606	0.999988
Bacteria	Firmicutes	Clostridia	Clostridiales	Ruminococcaceae	NA	OTU_1936	0.046085	0.074907	0.538403
Bacteria	Elusimicrobia	Elusimicrobia	Elusimicrobiales	Elusimicrobiaceae	Elusimicrobium	OTU_1937	0.150795	0.093755	0.107749
Bacteria	Tenericutes	Mollicutes	Anaeroplasmatales	Anaeroplasmataceae	Anaeroplasma	OTU_1938	1e-06	0.068503	0.999988
Bacteria	Bacteroidetes	Bacteroidia	Bacteroidales	Prevotellaceae	NA	OTU_1939	0.149513	0.094682	0.114312
Bacteria	Bacteroidetes	Bacteroidia	Bacteroidales	Prevotellaceae	NA	OTU_1940	0.210983	0.101625	0.0378853
Bacteria	NA	NA	NA	NA	NA	OTU_1942	0.037077	0.069866	0.595635
Bacteria	NA	NA	NA	NA	NA	OTU_1943	1e-06	0.065695	0.999988
Bacteria	Firmicutes	Clostridia	Clostridiales	Lachnospiraceae	NA	OTU_1944	0.083592	0.087908	0.341654
Bacteria	Firmicutes	Clostridia	Clostridiales	Ruminococcaceae	NA	OTU_1946	0.072962	0.081084	0.36821
Bacteria	Firmicutes	Clostridia	Clostridiales	Ruminococcaceae	Ruminococcus	OTU_1947	1e-06	0.060915	0.999987
Bacteria	NA	NA	NA	NA	NA	OTU_1948	1e-06	0.075169	0.999989
Bacteria	Bacteroidetes	NA	NA	NA	NA	OTU_1949	0.071674	0.072803	0.324873
Bacteria	NA	NA	NA	NA	NA	OTU_195	0.01628	0.059748	0.785255
Bacteria	NA	NA	NA	NA	NA	OTU_1950	1e-06	0.070599	0.999989
Bacteria	Bacteroidetes	NA	NA	NA	NA	OTU_1951	0.094883	0.077446	0.220519
Bacteria	NA	NA	NA	NA	NA	OTU_1952	0.004428	0.064461	0.945234
Bacteria	Firmicutes	Clostridia	Clostridiales	Ruminococcaceae	NA	OTU_1953	0.114001	0.090154	0.206046
Bacteria	Firmicutes	Clostridia	Clostridiales	Lachnospiraceae	NA	OTU_1954	0.027315	0.066528	0.681381
Bacteria	Firmicutes	Clostridia	Clostridiales	NA	NA	OTU_1955	0.148089	0.096088	0.123273
Bacteria	Fibrobacteres	Fibrobacteria	Fibrobacterales	Fibrobacteraceae	Fibrobacter	OTU_1956	0.156347	0.090335	0.083497
Bacteria	NA	NA	NA	NA	NA	OTU_1957	1e-06	0.070677	0.999989
Bacteria	Bacteroidetes	Bacteroidia	Bacteroidales	NA	NA	OTU_1958	2e-06	0.058653	0.999973
Bacteria	Firmicutes	Clostridia	Clostridiales	Lachnospiraceae	NA	OTU_1959	1e-06	0.062365	0.999987
Bacteria	Bacteroidetes	Bacteroidia	Bacteroidales	Prevotellaceae	NA	OTU_196	0.064048	0.07548	0.396136
Bacteria	NA	NA	NA	NA	NA	OTU_1960	0.105969	0.086198	0.218934
Bacteria	Firmicutes	Negativicutes	Selenomonadales	Veillonellaceae	Anaerovibrio	OTU_1961	0.045906	0.071132	0.518692
Bacteria	Firmicutes	NA	NA	NA	NA	OTU_1962	1e-06	0.05925	0.999987
Bacteria	Bacteroidetes	Bacteroidia	Bacteroidales	NA	NA	OTU_1963	0.131912	0.089587	0.140901
Bacteria	Firmicutes	Clostridia	Clostridiales	Ruminococcaceae	NA	OTU_1964	0.031326	0.062981	0.618915
Bacteria	NA	NA	NA	NA	NA	OTU_1965	1e-06	0.060274	0.999987
Bacteria	NA	NA	NA	NA	NA	OTU_1969	1e-06	0.061686	0.999987
Bacteria	Spirochaetes	Spirochaetia	Spirochaetales	Spirochaetaceae	NA	OTU_197	0.025369	0.065444	0.698279
Bacteria	Firmicutes	Negativicutes	Selenomonadales	Veillonellaceae	Selenomonas	OTU_1970	1e-06	0.067438	0.999988
Bacteria	Firmicutes	Clostridia	Clostridiales	Ruminococcaceae	NA	OTU_1971	1e-06	0.072986	0.999989
Bacteria	Firmicutes	Clostridia	Clostridiales	NA	NA	OTU_1973	0.196867	0.105914	0.0630634
Bacteria	Bacteroidetes	Bacteroidia	Bacteroidales	Prevotellaceae	Prevotella	OTU_1975	1e-06	0.062371	0.999987
Bacteria	Firmicutes	Clostridia	Clostridiales	Ruminococcaceae	Ruminococcus	OTU_1978	0.011984	0.06573	0.85533
Bacteria	Bacteroidetes	Bacteroidia	Bacteroidales	Porphyromonadaceae	NA	OTU_1979	1e-06	0.07133	0.999989
Bacteria	Proteobacteria	Gammaproteobacteria	NA	NA	NA	OTU_198	0.298137	0.111611	0.00755772
Bacteria	Bacteroidetes	Bacteroidia	Bacteroidales	NA	NA	OTU_1980	0.081632	0.075176	0.277533
Bacteria	Bacteroidetes	Bacteroidia	Bacteroidales	NA	NA	OTU_1981	0.163597	0.090565	0.0708552
Bacteria	Bacteroidetes	Bacteroidia	Bacteroidales	Prevotellaceae	Prevotella	OTU_1982	0.06958	0.084605	0.410844
Bacteria	NA	NA	NA	NA	NA	OTU_1983	0.192589	0.103454	0.0626608
Bacteria	Firmicutes	Clostridia	Clostridiales	NA	NA	OTU_1984	1e-06	0.087235	0.999991
Bacteria	Firmicutes	Clostridia	Clostridiales	Lachnospiraceae	NA	OTU_1986	0.011034	0.059935	0.853935
Bacteria	NA	NA	NA	NA	NA	OTU_1987	0.064346	0.090139	0.475318
Bacteria	Firmicutes	Clostridia	Clostridiales	NA	NA	OTU_1988	0.022215	0.066248	0.737376
Bacteria	Bacteroidetes	Bacteroidia	Bacteroidales	NA	NA	OTU_1989	0.028857	0.07102	0.684506
Bacteria	Bacteroidetes	Bacteroidia	Bacteroidales	Prevotellaceae	NA	OTU_199	0.101661	0.085517	0.234526
Bacteria	Bacteroidetes	NA	NA	NA	NA	OTU_1990	0.151948	0.093768	0.105132
Bacteria	Bacteroidetes	Bacteroidia	Bacteroidales	Porphyromonadaceae	NA	OTU_1991	0.121171	0.08618	0.159718
Bacteria	Firmicutes	Clostridia	Clostridiales	Lachnospiraceae	NA	OTU_1992	0.001388	0.054454	0.979665
Bacteria	Firmicutes	Clostridia	Clostridiales	Lachnospiraceae	Clostridium XlVa	OTU_1994	0.099921	0.102704	0.330602
Bacteria	Firmicutes	Clostridia	Clostridiales	NA	NA	OTU_1995	0.02187	0.065621	0.738925
Bacteria	Bacteroidetes	Bacteroidia	Bacteroidales	Prevotellaceae	Prevotella	OTU_1997	1e-06	0.06051	0.999987
Bacteria	Firmicutes	Clostridia	Clostridiales	Lachnospiraceae	Lachnospiracea_incertae_sedis	OTU_1998	1e-06	0.067592	0.999988
Bacteria	Firmicutes	Clostridia	Clostridiales	Ruminococcaceae	NA	OTU_1999	0.000927	0.053929	0.986286
Bacteria	Bacteroidetes	Bacteroidia	Bacteroidales	Prevotellaceae	NA	OTU_2	1e-06	0.075621	0.999989
Bacteria	Bacteroidetes	Bacteroidia	Bacteroidales	NA	NA	OTU_20	0.037557	0.06596	0.569091
Bacteria	Bacteroidetes	Bacteroidia	Bacteroidales	Prevotellaceae	NA	OTU_200	0.047053	0.065877	0.475069
Bacteria	Bacteroidetes	Bacteroidia	Bacteroidales	Prevotellaceae	Prevotella	OTU_2000	0.091334	0.080454	0.256278
Bacteria	Bacteroidetes	NA	NA	NA	NA	OTU_2002	0.081125	0.074979	0.279266
Bacteria	Bacteroidetes	Bacteroidia	Bacteroidales	Prevotellaceae	Prevotella	OTU_2003	1e-06	0.064903	0.999988
Bacteria	Firmicutes	Clostridia	Clostridiales	Ruminococcaceae	NA	OTU_2005	0.029213	0.061234	0.633311
Bacteria	Firmicutes	Clostridia	Clostridiales	NA	NA	OTU_2006	0.180684	0.091663	0.0487036
Bacteria	Bacteroidetes	Bacteroidia	Bacteroidales	NA	NA	OTU_2007	0.115362	0.088717	0.193485
Bacteria	Firmicutes	Clostridia	Clostridiales	NA	NA	OTU_2008	1e-06	0.079326	0.99999
Bacteria	Bacteroidetes	NA	NA	NA	NA	OTU_2009	0.11021	0.091164	0.226694
Bacteria	Bacteroidetes	NA	NA	NA	NA	OTU_201	0.119822	0.089496	0.180618
Bacteria	Bacteroidetes	Bacteroidia	Bacteroidales	NA	NA	OTU_2010	0.02405	0.063709	0.705804
Bacteria	Bacteroidetes	NA	NA	NA	NA	OTU_2011	1e-06	0.061769	0.999987
Bacteria	Bacteroidetes	Bacteroidia	Bacteroidales	NA	NA	OTU_2012	1e-06	0.078486	0.99999
Bacteria	Firmicutes	Clostridia	Clostridiales	Ruminococcaceae	NA	OTU_2013	0.071989	0.081605	0.377688
Bacteria	Firmicutes	Clostridia	Clostridiales	Lachnospiraceae	NA	OTU_2014	0.104946	0.096808	0.278337
Bacteria	Firmicutes	Clostridia	Clostridiales	Ruminococcaceae	Oscillibacter	OTU_2015	0.087898	0.074159	0.235913
Bacteria	Bacteroidetes	NA	NA	NA	NA	OTU_2016	0.200085	0.097568	0.0402939
Bacteria	Candidatus Saccharibacteria	Saccharibacteria_genera_incertae_sedis	Saccharibacteria_genera_incertae_sedis	Saccharibacteria_genera_incertae_sedis	Saccharibacteria_genera_incertae_sedis	OTU_2017	0.129736	0.088617	0.143192
Bacteria	Candidatus Saccharibacteria	Saccharibacteria_genera_incertae_sedis	Saccharibacteria_genera_incertae_sedis	Saccharibacteria_genera_incertae_sedis	Saccharibacteria_genera_incertae_sedis	OTU_2018	0.031411	0.071978	0.662549
Bacteria	Firmicutes	Clostridia	Clostridiales	Lachnospiraceae	NA	OTU_2019	0.032931	0.069471	0.635482
Bacteria	Firmicutes	Clostridia	Clostridiales	Lachnospiraceae	Butyrivibrio	OTU_202	0.109779	0.092849	0.237071
Bacteria	Bacteroidetes	Bacteroidia	Bacteroidales	Prevotellaceae	NA	OTU_2020	0.029912	0.066244	0.651598
Bacteria	Bacteroidetes	Bacteroidia	Bacteroidales	Prevotellaceae	NA	OTU_2021	0.152454	0.082537	0.0647328
Bacteria	Firmicutes	Clostridia	Clostridiales	Lachnospiraceae	NA	OTU_2022	0.140282	0.090345	0.120486
Bacteria	Bacteroidetes	Bacteroidia	Bacteroidales	NA	NA	OTU_2023	0.032886	0.067941	0.628359
Bacteria	Spirochaetes	Spirochaetia	Spirochaetales	Spirochaetaceae	NA	OTU_2024	0.011103	0.058549	0.849594
Bacteria	Bacteroidetes	Bacteroidia	Bacteroidales	Prevotellaceae	NA	OTU_2025	1e-06	0.071541	0.999989
Bacteria	Firmicutes	Clostridia	Clostridiales	NA	NA	OTU_2026	0.103892	0.081326	0.201434
Bacteria	Bacteroidetes	Bacteroidia	Bacteroidales	Prevotellaceae	NA	OTU_2028	1e-06	0.072599	0.999989
Bacteria	Bacteroidetes	NA	NA	NA	NA	OTU_2029	0.198926	0.090748	0.0283744
Bacteria	Firmicutes	Clostridia	Clostridiales	Ruminococcaceae	Oscillibacter	OTU_203	1e-06	0.064429	0.999988
Bacteria	Bacteroidetes	Bacteroidia	Bacteroidales	NA	NA	OTU_2031	1e-06	0.068098	0.999988
Bacteria	Bacteroidetes	Bacteroidia	Bacteroidales	Prevotellaceae	NA	OTU_2033	0.056265	0.067245	0.402752
Bacteria	Firmicutes	Clostridia	Clostridiales	Ruminococcaceae	Saccharofermentans	OTU_2034	0.023156	0.05813	0.690373
Bacteria	Bacteroidetes	NA	NA	NA	NA	OTU_2035	1e-06	0.070291	0.999989
Bacteria	NA	NA	NA	NA	NA	OTU_2038	1e-06	0.0701	0.999989
Bacteria	Firmicutes	Clostridia	Clostridiales	Ruminococcaceae	Ruminococcus	OTU_2039	1e-06	0.053773	0.999985
Bacteria	Bacteroidetes	NA	NA	NA	NA	OTU_204	0.162051	0.103285	0.116655
Bacteria	Bacteroidetes	NA	NA	NA	NA	OTU_2040	0.106118	0.089016	0.233213
Bacteria	NA	NA	NA	NA	NA	OTU_2041	1e-06	0.067012	0.999988
Bacteria	NA	NA	NA	NA	NA	OTU_2042	1e-06	0.06424	0.999988
Bacteria	Bacteroidetes	NA	NA	NA	NA	OTU_2043	1e-06	0.063623	0.999987
Bacteria	Bacteroidetes	Bacteroidia	Bacteroidales	Prevotellaceae	Prevotella	OTU_2044	1e-06	0.070071	0.999989
Bacteria	Firmicutes	NA	NA	NA	NA	OTU_2045	0.080014	0.080272	0.318868
Bacteria	Firmicutes	Clostridia	Clostridiales	Ruminococcaceae	NA	OTU_2046	1e-06	0.055656	0.999986
Bacteria	Spirochaetes	Spirochaetia	Spirochaetales	Spirochaetaceae	Treponema	OTU_2047	0.154426	0.091824	0.0926152
Bacteria	Firmicutes	Clostridia	Clostridiales	Lachnospiraceae	NA	OTU_2048	1e-06	0.072527	0.999989
Bacteria	Bacteroidetes	Bacteroidia	Bacteroidales	Prevotellaceae	Prevotella	OTU_2049	0.226499	0.108251	0.0364072
Bacteria	NA	NA	NA	NA	NA	OTU_205	0.004148	0.052697	0.93726
Bacteria	Firmicutes	Clostridia	Clostridiales	NA	NA	OTU_2050	1e-06	0.059788	0.999987
Bacteria	NA	NA	NA	NA	NA	OTU_2051	1e-06	0.075229	0.999989
Bacteria	Bacteroidetes	Bacteroidia	Bacteroidales	Prevotellaceae	Hallella	OTU_2052	0.050217	0.07641	0.511049
Bacteria	Bacteroidetes	Bacteroidia	Bacteroidales	NA	NA	OTU_2053	0.128149	0.085324	0.13312
Bacteria	Bacteroidetes	Bacteroidia	Bacteroidales	NA	NA	OTU_2054	0.037483	0.066699	0.574135
Bacteria	Bacteroidetes	Bacteroidia	Bacteroidales	NA	NA	OTU_2055	1e-06	0.06984	0.999989
Bacteria	NA	NA	NA	NA	NA	OTU_2056	0.037547	0.068488	0.583536
Bacteria	Bacteroidetes	Bacteroidia	Bacteroidales	NA	NA	OTU_2057	1e-06	0.076511	0.99999
Bacteria	Bacteroidetes	NA	NA	NA	NA	OTU_2058	0.131551	0.085851	0.125444
Bacteria	Bacteroidetes	Bacteroidia	Bacteroidales	Prevotellaceae	NA	OTU_206	1e-06	0.070302	0.999989
Bacteria	Bacteroidetes	Bacteroidia	Bacteroidales	Prevotellaceae	NA	OTU_2060	0.010991	0.06607	0.867878
Bacteria	Firmicutes	Clostridia	Clostridiales	NA	NA	OTU_2061	0.038974	0.064154	0.543515
Bacteria	NA	NA	NA	NA	NA	OTU_2062	1e-06	0.075964	0.999989
Bacteria	Bacteroidetes	Bacteroidia	Bacteroidales	Prevotellaceae	Prevotella	OTU_2063	0.080343	0.085558	0.347707
Bacteria	Fibrobacteres	Fibrobacteria	Fibrobacterales	Fibrobacteraceae	Fibrobacter	OTU_2065	0.018311	0.054156	0.735276
Bacteria	Firmicutes	Clostridia	Clostridiales	Lachnospiraceae	NA	OTU_2066	0.153081	0.093658	0.102161
Bacteria	Firmicutes	Clostridia	Clostridiales	Ruminococcaceae	Ruminococcus	OTU_2067	0.044201	0.070316	0.529608
Bacteria	Firmicutes	Clostridia	Clostridiales	Ruminococcaceae	NA	OTU_2068	0.054248	0.083564	0.516223
Bacteria	Bacteroidetes	Bacteroidia	Bacteroidales	Prevotellaceae	NA	OTU_2069	0.132836	0.094001	0.157616
Bacteria	Firmicutes	Clostridia	Clostridiales	NA	NA	OTU_207	1e-06	0.052017	0.999985
Bacteria	NA	NA	NA	NA	NA	OTU_2071	0.001567	0.059653	0.979043
Bacteria	Firmicutes	Clostridia	Clostridiales	NA	NA	OTU_2072	0.08459	0.081601	0.299909
Bacteria	Firmicutes	Clostridia	Clostridiales	Lachnospiraceae	NA	OTU_2073	0.015998	0.07371	0.828177
Bacteria	Firmicutes	Clostridia	Clostridiales	Lachnospiraceae	NA	OTU_2074	1e-06	0.065352	0.999988
Bacteria	Proteobacteria	NA	NA	NA	NA	OTU_2075	0.028729	0.06596	0.663162
Bacteria	Bacteroidetes	Bacteroidia	Bacteroidales	Prevotellaceae	NA	OTU_2076	1e-06	0.09351	0.999991
Bacteria	Bacteroidetes	Bacteroidia	Bacteroidales	Prevotellaceae	NA	OTU_2077	0.034882	0.070459	0.620552
Bacteria	NA	NA	NA	NA	NA	OTU_2078	1e-06	0.066115	0.999988
Bacteria	Firmicutes	Clostridia	Clostridiales	Lachnospiraceae	NA	OTU_2079	1e-06	0.069963	0.999989
Bacteria	Bacteroidetes	Bacteroidia	Bacteroidales	Prevotellaceae	Prevotella	OTU_208	2e-06	0.076605	0.999979
Bacteria	Firmicutes	Clostridia	Clostridiales	Ruminococcaceae	NA	OTU_2080	1e-06	0.058388	0.999986
Bacteria	Bacteroidetes	Bacteroidia	Bacteroidales	Prevotellaceae	Prevotella	OTU_2081	0.095216	0.080035	0.234172
Bacteria	Bacteroidetes	Bacteroidia	Bacteroidales	NA	NA	OTU_2082	0.073853	0.080783	0.360604
Bacteria	Firmicutes	Clostridia	Clostridiales	Lachnospiraceae	NA	OTU_2083	0.036537	0.068084	0.591512
Bacteria	Firmicutes	Clostridia	Clostridiales	Lachnospiraceae	NA	OTU_2084	0.07028	0.080809	0.384462
Bacteria	Firmicutes	Clostridia	Clostridiales	NA	NA	OTU_2086	0.151637	0.095326	0.111673
Bacteria	Bacteroidetes	NA	NA	NA	NA	OTU_2088	0.003097	0.067555	0.963434
Bacteria	Firmicutes	Clostridia	Clostridiales	NA	NA	OTU_2089	1e-06	0.07407	0.999989
Bacteria	Bacteroidetes	Bacteroidia	Bacteroidales	NA	NA	OTU_209	0.149812	0.098625	0.128761
Bacteria	NA	NA	NA	NA	NA	OTU_2091	1e-06	0.062799	0.999987
Bacteria	Firmicutes	Clostridia	Clostridiales	Lachnospiraceae	NA	OTU_2093	1e-06	0.071098	0.999989
Bacteria	Bacteroidetes	NA	NA	NA	NA	OTU_2094	0.089184	0.086403	0.301985
Bacteria	Firmicutes	Clostridia	Clostridiales	Lachnospiraceae	Lachnospiracea_incertae_sedis	OTU_2095	1e-06	0.061957	0.999987
Bacteria	NA	NA	NA	NA	NA	OTU_2096	0.079787	0.077405	0.302647
Bacteria	NA	NA	NA	NA	NA	OTU_2097	0.186571	0.104178	0.0733115
Bacteria	Firmicutes	Clostridia	Clostridiales	Lachnospiraceae	NA	OTU_2098	1e-06	0.067307	0.999988
Bacteria	Bacteroidetes	Bacteroidia	Bacteroidales	Prevotellaceae	NA	OTU_21	1e-06	0.062545	0.999987
Bacteria	Firmicutes	Clostridia	Clostridiales	Lachnospiraceae	NA	OTU_210	1e-06	0.06819	0.999988
Bacteria	NA	NA	NA	NA	NA	OTU_2101	0.130187	0.085324	0.127061
Bacteria	Proteobacteria	Betaproteobacteria	Neisseriales	Neisseriaceae	NA	OTU_2102	0.17497	0.102101	0.0865847
Bacteria	Spirochaetes	Spirochaetia	Spirochaetales	Spirochaetaceae	Treponema	OTU_2103	0.03567	0.060032	0.55239
Bacteria	NA	NA	NA	NA	NA	OTU_2104	1e-06	0.059502	0.999987
Bacteria	Firmicutes	Clostridia	Clostridiales	Lachnospiraceae	NA	OTU_2105	0.028255	0.065286	0.665169
Bacteria	Bacteroidetes	Bacteroidia	Bacteroidales	NA	NA	OTU_2106	0.002264	0.059105	0.969445
Bacteria	Bacteroidetes	NA	NA	NA	NA	OTU_2107	1e-06	0.065929	0.999988
Bacteria	Bacteroidetes	NA	NA	NA	NA	OTU_2108	0.079637	0.081951	0.331168
Bacteria	Bacteroidetes	Bacteroidia	Bacteroidales	Prevotellaceae	NA	OTU_2109	0.085059	0.081187	0.29478
Bacteria	Bacteroidetes	Bacteroidia	Bacteroidales	Prevotellaceae	NA	OTU_211	0.126644	0.094999	0.182496
Bacteria	NA	NA	NA	NA	NA	OTU_2110	0.052367	0.075008	0.485082
Bacteria	Firmicutes	Clostridia	Clostridiales	Ruminococcaceae	NA	OTU_2111	0.111109	0.084463	0.18835
Bacteria	Tenericutes	Mollicutes	Anaeroplasmatales	Anaeroplasmataceae	Anaeroplasma	OTU_2112	0.107682	0.091302	0.238237
Bacteria	Spirochaetes	Spirochaetia	Spirochaetales	Spirochaetaceae	Treponema	OTU_2113	0.0342	0.071291	0.631424
Bacteria	NA	NA	NA	NA	NA	OTU_2114	0.001491	0.05964	0.980055
Bacteria	Firmicutes	NA	NA	NA	NA	OTU_2115	0.107602	0.089672	0.230158
Bacteria	Firmicutes	Clostridia	Clostridiales	Ruminococcaceae	Clostridium IV	OTU_2117	0.03253	0.073944	0.65999
Bacteria	Firmicutes	Clostridia	Clostridiales	Lachnospiraceae	NA	OTU_2118	0.093017	0.082578	0.25999
Bacteria	Bacteroidetes	NA	NA	NA	NA	OTU_2119	0.160628	0.100311	0.10931
Bacteria	Bacteroidetes	Bacteroidia	Bacteroidales	Prevotellaceae	Prevotella	OTU_212	1e-06	0.075004	0.999989
Bacteria	Firmicutes	Clostridia	Clostridiales	Ruminococcaceae	NA	OTU_2120	0.184264	0.096495	0.0561885
Bacteria	Bacteroidetes	Bacteroidia	Bacteroidales	Prevotellaceae	NA	OTU_2121	0.242375	0.104353	0.0201982
Bacteria	Bacteroidetes	Bacteroidia	Bacteroidales	Prevotellaceae	Prevotella	OTU_2122	1e-06	0.059089	0.999986
Bacteria	Firmicutes	Clostridia	Clostridiales	NA	NA	OTU_2123	0.148901	0.088333	0.0918578
Bacteria	NA	NA	NA	NA	NA	OTU_2125	0.00389	0.06079	0.948978
Bacteria	Firmicutes	Clostridia	Clostridiales	Lachnospiraceae	NA	OTU_2127	1e-06	0.065771	0.999988
Bacteria	NA	NA	NA	NA	NA	OTU_2128	0.043477	0.064434	0.499833
Bacteria	Firmicutes	Clostridia	Clostridiales	Lachnospiraceae	Butyrivibrio	OTU_2129	0.083926	0.080862	0.29932
Bacteria	Bacteroidetes	Bacteroidia	Bacteroidales	NA	NA	OTU_213	0.138962	0.092113	0.1314
Bacteria	NA	NA	NA	NA	NA	OTU_2130	0.179982	0.100151	0.0723187
Bacteria	Bacteroidetes	Bacteroidia	Bacteroidales	NA	NA	OTU_2131	0.031195	0.064057	0.626267
Bacteria	Bacteroidetes	Bacteroidia	Bacteroidales	NA	NA	OTU_2132	1e-06	0.062687	0.999987
Bacteria	Firmicutes	Clostridia	Clostridiales	Lachnospiraceae	Butyrivibrio	OTU_2133	1e-06	0.059471	0.999987
Bacteria	Bacteroidetes	NA	NA	NA	NA	OTU_2134	0.027091	0.066968	0.685818
Bacteria	Firmicutes	Clostridia	Clostridiales	Ruminococcaceae	NA	OTU_2136	0.034262	0.076461	0.654083
Bacteria	Firmicutes	Clostridia	Clostridiales	NA	NA	OTU_2138	1e-06	0.05329	0.999985
Bacteria	Proteobacteria	NA	NA	NA	NA	OTU_2139	1e-06	0.082615	0.99999
Bacteria	Bacteroidetes	Bacteroidia	Bacteroidales	Prevotellaceae	NA	OTU_214	1e-06	0.067982	0.999988
Bacteria	Firmicutes	Clostridia	Clostridiales	Ruminococcaceae	Ruminococcus	OTU_2141	1e-06	0.094095	0.999992
Bacteria	NA	NA	NA	NA	NA	OTU_2142	0.003623	0.076444	0.962199
Bacteria	NA	NA	NA	NA	NA	OTU_2143	0.003648	0.058961	0.950665
Bacteria	Firmicutes	Clostridia	Clostridiales	Lachnospiraceae	NA	OTU_2144	0.01119	0.060454	0.853151
Bacteria	Bacteroidetes	Bacteroidia	Bacteroidales	Prevotellaceae	NA	OTU_2145	0.079469	0.083504	0.34126
Bacteria	Firmicutes	NA	NA	NA	NA	OTU_2146	0.035419	0.078537	0.652
Bacteria	Firmicutes	Clostridia	Clostridiales	Ruminococcaceae	Oscillibacter	OTU_2147	0.074728	0.074761	0.317524
Bacteria	Spirochaetes	Spirochaetia	Spirochaetales	Spirochaetaceae	NA	OTU_2148	0.022586	0.063226	0.720922
Bacteria	Bacteroidetes	Bacteroidia	Bacteroidales	Porphyromonadaceae	NA	OTU_2149	0.028283	0.06876	0.680831
Bacteria	Bacteroidetes	Bacteroidia	Bacteroidales	Prevotellaceae	Hallella	OTU_215	1e-06	0.055122	0.999986
Bacteria	NA	NA	NA	NA	NA	OTU_2150	0.08897	0.07762	0.251702
Bacteria	Firmicutes	Clostridia	Clostridiales	Lachnospiraceae	NA	OTU_2151	1e-06	0.055221	0.999986
Bacteria	NA	NA	NA	NA	NA	OTU_2152	1e-06	0.062684	0.999987
Bacteria	Bacteroidetes	Bacteroidia	Bacteroidales	NA	NA	OTU_2153	0.044734	0.069893	0.52215
Bacteria	Bacteroidetes	NA	NA	NA	NA	OTU_2154	0.001032	0.070635	0.988343
Bacteria	Bacteroidetes	Bacteroidia	Bacteroidales	Prevotellaceae	Prevotella	OTU_2155	1e-06	0.067215	0.999988
Bacteria	Bacteroidetes	Bacteroidia	Bacteroidales	Prevotellaceae	Prevotella	OTU_2156	0.063052	0.081092	0.436842
Bacteria	Bacteroidetes	Bacteroidia	Bacteroidales	NA	NA	OTU_2157	0.132503	0.093183	0.155036
Bacteria	Bacteroidetes	Bacteroidia	Bacteroidales	Prevotellaceae	Prevotella	OTU_2158	1e-06	0.078192	0.99999
Bacteria	Firmicutes	Clostridia	Clostridiales	Ruminococcaceae	Oscillibacter	OTU_2159	0.005977	0.069158	0.931128
Bacteria	Bacteroidetes	Bacteroidia	Bacteroidales	Porphyromonadaceae	NA	OTU_216	1e-06	0.06171	0.999987
Bacteria	Firmicutes	Clostridia	Clostridiales	Lachnospiraceae	NA	OTU_2160	0.15946	0.087461	0.0682712
Bacteria	Bacteroidetes	Bacteroidia	Bacteroidales	Prevotellaceae	NA	OTU_2162	1e-06	0.077395	0.99999
Bacteria	Spirochaetes	Spirochaetia	Spirochaetales	Spirochaetaceae	Treponema	OTU_2163	0.054927	0.074582	0.461448
Bacteria	Firmicutes	Clostridia	Clostridiales	Lachnospiraceae	NA	OTU_2164	1e-06	0.072706	0.999989
Bacteria	Bacteroidetes	Bacteroidia	Bacteroidales	Prevotellaceae	NA	OTU_2165	0.022091	0.061263	0.718404
Bacteria	Firmicutes	NA	NA	NA	NA	OTU_2166	1e-06	0.0709	0.999989
Bacteria	NA	NA	NA	NA	NA	OTU_2167	1e-06	0.050578	0.999984
Bacteria	Proteobacteria	Alphaproteobacteria	NA	NA	NA	OTU_2168	0.084916	0.080306	0.290327
Bacteria	Firmicutes	NA	NA	NA	NA	OTU_217	1e-06	0.07392	0.999989
Bacteria	NA	NA	NA	NA	NA	OTU_2170	0.05717	0.07421	0.441074
Bacteria	Bacteroidetes	Bacteroidia	Bacteroidales	NA	NA	OTU_2171	0.175655	0.091127	0.0539068
Bacteria	Firmicutes	Clostridia	Clostridiales	Ruminococcaceae	Saccharofermentans	OTU_2172	0.132978	0.087925	0.130431
Bacteria	Firmicutes	Clostridia	Clostridiales	Lachnospiraceae	NA	OTU_2174	0.127951	0.081595	0.116852
Bacteria	Firmicutes	Clostridia	Clostridiales	Ruminococcaceae	NA	OTU_2175	0.099737	0.077594	0.198663
Bacteria	Bacteroidetes	Bacteroidia	Bacteroidales	NA	NA	OTU_2176	1e-06	0.072209	0.999989
Bacteria	Bacteroidetes	Bacteroidia	Bacteroidales	NA	NA	OTU_2177	0.051811	0.066276	0.434364
Bacteria	Proteobacteria	Alphaproteobacteria	NA	NA	NA	OTU_2178	0.132519	0.08845	0.134072
Bacteria	Firmicutes	Clostridia	Clostridiales	Lachnospiraceae	NA	OTU_2179	1e-06	0.060709	0.999987
Bacteria	Bacteroidetes	Bacteroidia	Bacteroidales	Prevotellaceae	Prevotella	OTU_218	1e-06	0.066149	0.999988
Bacteria	Bacteroidetes	Bacteroidia	Bacteroidales	Prevotellaceae	NA	OTU_2181	1e-06	0.0627	0.999987
Bacteria	Firmicutes	Clostridia	Clostridiales	NA	NA	OTU_2182	0.020663	0.062163	0.739587
Bacteria	Bacteroidetes	NA	NA	NA	NA	OTU_2183	0.087966	0.086295	0.30803
Bacteria	Firmicutes	Clostridia	Clostridiales	NA	NA	OTU_2184	1e-06	0.063339	0.999987
Bacteria	Bacteroidetes	NA	NA	NA	NA	OTU_2186	0.044522	0.071101	0.531197
Bacteria	Bacteroidetes	Bacteroidia	Bacteroidales	Prevotellaceae	NA	OTU_2187	0.045897	0.073963	0.534902
Bacteria	Firmicutes	Clostridia	Clostridiales	Ruminococcaceae	NA	OTU_2188	1e-06	0.05773	0.999986
Bacteria	Bacteroidetes	Bacteroidia	Bacteroidales	NA	NA	OTU_2189	0.065991	0.071087	0.353245
Bacteria	Bacteroidetes	Bacteroidia	Bacteroidales	NA	NA	OTU_219	0.195759	0.104639	0.0613723
Bacteria	NA	NA	NA	NA	NA	OTU_2190	0.018364	0.061751	0.76617
Bacteria	Bacteroidetes	NA	NA	NA	NA	OTU_2191	0.188162	0.095656	0.0491752
Bacteria	NA	NA	NA	NA	NA	OTU_2192	0.043978	0.07084	0.534726
Bacteria	Bacteroidetes	Bacteroidia	Bacteroidales	Prevotellaceae	Prevotella	OTU_2193	0.137944	0.090751	0.128504
Bacteria	NA	NA	NA	NA	NA	OTU_2196	1e-06	0.064418	0.999988
Bacteria	Candidatus Saccharibacteria	Saccharibacteria_genera_incertae_sedis	Saccharibacteria_genera_incertae_sedis	Saccharibacteria_genera_incertae_sedis	Saccharibacteria_genera_incertae_sedis	OTU_2197	0.034159	0.075362	0.650358
Bacteria	Firmicutes	Clostridia	Clostridiales	Ruminococcaceae	NA	OTU_2198	0.052243	0.074281	0.481859
Bacteria	NA	NA	NA	NA	NA	OTU_2199	0.041005	0.066827	0.53948
Bacteria	Bacteroidetes	Bacteroidia	Bacteroidales	Prevotellaceae	NA	OTU_22	1e-06	0.076506	0.99999
Bacteria	Bacteroidetes	Bacteroidia	Bacteroidales	Prevotellaceae	Prevotella	OTU_220	0.035557	0.068161	0.601906
Bacteria	Firmicutes	Clostridia	Clostridiales	Ruminococcaceae	NA	OTU_2200	0.028191	0.068923	0.682524
Bacteria	Firmicutes	Clostridia	Clostridiales	Ruminococcaceae	NA	OTU_2201	0.031297	0.061575	0.611261
Bacteria	Firmicutes	Clostridia	Clostridiales	NA	NA	OTU_2202	0.009358	0.057154	0.869941
Bacteria	Bacteroidetes	Bacteroidia	Bacteroidales	NA	NA	OTU_2203	0.231377	0.105218	0.0278762
Bacteria	Firmicutes	Clostridia	Clostridiales	Lachnospiraceae	NA	OTU_2205	0.04752	0.071893	0.508624
Bacteria	Firmicutes	Clostridia	Clostridiales	Ruminococcaceae	NA	OTU_2206	0.033107	0.068852	0.630628
Bacteria	Firmicutes	Clostridia	Clostridiales	Ruminococcaceae	NA	OTU_2208	1e-06	0.054593	0.999985
Bacteria	Bacteroidetes	Bacteroidia	Bacteroidales	NA	NA	OTU_2209	0.108283	0.094011	0.249398
Bacteria	Bacteroidetes	Bacteroidia	Bacteroidales	Prevotellaceae	NA	OTU_221	1e-06	0.093694	0.999991
Bacteria	Firmicutes	Clostridia	Clostridiales	Lachnospiraceae	NA	OTU_2210	1e-06	0.063881	0.999988
Bacteria	Firmicutes	Clostridia	Clostridiales	Ruminococcaceae	NA	OTU_2212	0.112925	0.089422	0.206649
Bacteria	Bacteroidetes	Bacteroidia	Bacteroidales	Prevotellaceae	Prevotella	OTU_2213	0.062143	0.085013	0.46479
Bacteria	Bacteroidetes	Bacteroidia	Bacteroidales	NA	NA	OTU_2214	0.187958	0.09127	0.0394595
Bacteria	Firmicutes	Clostridia	Clostridiales	Lachnospiraceae	NA	OTU_2215	1e-06	0.06811	0.999988
Bacteria	Firmicutes	Clostridia	Clostridiales	Ruminococcaceae	NA	OTU_2216	0.068119	0.081195	0.401494
Bacteria	Bacteroidetes	Bacteroidia	Bacteroidales	Prevotellaceae	Hallella	OTU_2217	0.044166	0.070114	0.528749
Bacteria	NA	NA	NA	NA	NA	OTU_2218	0.159049	0.09313	0.0876703
Bacteria	Bacteroidetes	Bacteroidia	Bacteroidales	NA	NA	OTU_222	0.001435	0.054768	0.979097
Bacteria	Firmicutes	Clostridia	Clostridiales	Lachnospiraceae	NA	OTU_2220	0.094428	0.086948	0.277466
Bacteria	Firmicutes	Clostridia	Clostridiales	Lachnospiraceae	Lachnospira	OTU_2221	0.051223	0.076881	0.505243
Bacteria	Bacteroidetes	Bacteroidia	Bacteroidales	NA	NA	OTU_2222	1e-06	0.053188	0.999985
Bacteria	Bacteroidetes	Bacteroidia	Bacteroidales	Prevotellaceae	Prevotella	OTU_2223	0.024551	0.067258	0.715091
Bacteria	Bacteroidetes	Bacteroidia	Bacteroidales	Marinilabiliaceae	NA	OTU_2224	0.184214	0.102628	0.0726588
Bacteria	Firmicutes	Clostridia	Clostridiales	Ruminococcaceae	NA	OTU_2225	0.033586	0.070903	0.635721
Bacteria	Firmicutes	Negativicutes	Selenomonadales	Veillonellaceae	NA	OTU_2226	0.016667	0.059908	0.780851
Bacteria	Spirochaetes	Spirochaetia	Spirochaetales	Spirochaetaceae	Treponema	OTU_2227	0.072559	0.085334	0.395162
Bacteria	Firmicutes	Clostridia	Clostridiales	NA	NA	OTU_2229	1e-06	0.066636	0.999988
Bacteria	Bacteroidetes	NA	NA	NA	NA	OTU_223	0.03139	0.068082	0.644754
Bacteria	Firmicutes	Clostridia	Clostridiales	NA	NA	OTU_2230	1e-06	0.071498	0.999989
Bacteria	NA	NA	NA	NA	NA	OTU_2231	0.119425	0.091627	0.192444
Bacteria	Firmicutes	NA	NA	NA	NA	OTU_2232	0.021882	0.066255	0.741196
Bacteria	Firmicutes	Clostridia	Clostridiales	Lachnospiraceae	Lachnospiracea_incertae_sedis	OTU_2233	0.098426	0.075057	0.18974
Bacteria	Bacteroidetes	Bacteroidia	Bacteroidales	NA	NA	OTU_2235	0.019994	0.065451	0.76
Bacteria	Firmicutes	Clostridia	Clostridiales	Ruminococcaceae	NA	OTU_2237	1e-06	0.065138	0.999988
Bacteria	Firmicutes	Clostridia	Clostridiales	Lachnospiraceae	NA	OTU_2238	0.25042	0.108726	0.0212664
Bacteria	Bacteroidetes	Bacteroidia	Bacteroidales	Prevotellaceae	Prevotella	OTU_2239	0.047438	0.069892	0.497307
Bacteria	Bacteroidetes	Bacteroidia	Bacteroidales	Prevotellaceae	NA	OTU_224	1e-06	0.081522	0.99999
Bacteria	Bacteroidetes	NA	NA	NA	NA	OTU_2240	1e-06	0.067148	0.999988
Bacteria	Bacteroidetes	Bacteroidia	Bacteroidales	Prevotellaceae	Prevotella	OTU_2241	0.006087	0.067172	0.927796
Bacteria	Firmicutes	Clostridia	Clostridiales	Ruminococcaceae	NA	OTU_2243	0.109433	0.081904	0.181512
Bacteria	Firmicutes	Clostridia	Clostridiales	NA	NA	OTU_2244	0.01523	0.06087	0.802429
Bacteria	Firmicutes	Clostridia	Clostridiales	NA	NA	OTU_2245	0.079727	0.082265	0.332471
Bacteria	Bacteroidetes	Bacteroidia	Bacteroidales	NA	NA	OTU_2246	0.017302	0.061727	0.779248
Bacteria	Firmicutes	Clostridia	Clostridiales	Lachnospiraceae	NA	OTU_2247	1e-06	0.068221	0.999988
Bacteria	Firmicutes	Clostridia	Clostridiales	Ruminococcaceae	NA	OTU_2249	0.021552	0.062092	0.728518
Bacteria	Candidatus Saccharibacteria	Saccharibacteria_genera_incertae_sedis	Saccharibacteria_genera_incertae_sedis	Saccharibacteria_genera_incertae_sedis	Saccharibacteria_genera_incertae_sedis	OTU_225	0.071509	0.068714	0.298026
Bacteria	Firmicutes	Clostridia	Clostridiales	NA	NA	OTU_2251	0.036673	0.074769	0.623791
Bacteria	Firmicutes	Negativicutes	Selenomonadales	Acidaminococcaceae	Succiniclasticum	OTU_2252	1e-06	0.058151	0.999986
Bacteria	NA	NA	NA	NA	NA	OTU_2253	0.045939	0.076582	0.548595
Bacteria	Bacteroidetes	NA	NA	NA	NA	OTU_2254	0.033751	0.066945	0.614149
Bacteria	Firmicutes	Clostridia	Clostridiales	Ruminococcaceae	Ruminococcus	OTU_2255	1e-06	0.063739	0.999987
Bacteria	Firmicutes	NA	NA	NA	NA	OTU_2256	0.057963	0.072015	0.420892
Bacteria	NA	NA	NA	NA	NA	OTU_2257	1e-06	0.082763	0.99999
Bacteria	Firmicutes	Clostridia	Clostridiales	Ruminococcaceae	NA	OTU_2258	1e-06	0.080773	0.99999
Bacteria	Bacteroidetes	Bacteroidia	Bacteroidales	Prevotellaceae	Prevotella	OTU_226	0.051192	0.074005	0.489102
Bacteria	Bacteroidetes	Bacteroidia	Bacteroidales	Prevotellaceae	Prevotella	OTU_2261	0.029476	0.064351	0.646916
Bacteria	Firmicutes	Clostridia	Clostridiales	Lachnospiraceae	Lachnospiracea_incertae_sedis	OTU_2262	0.002641	0.062401	0.966241
Bacteria	Bacteroidetes	NA	NA	NA	NA	OTU_2263	0.087809	0.089913	0.328767
Bacteria	Firmicutes	Clostridia	Clostridiales	NA	NA	OTU_2264	0.011499	0.065291	0.8602
Bacteria	NA	NA	NA	NA	NA	OTU_2265	0.009869	0.060016	0.869385
Bacteria	Bacteroidetes	Bacteroidia	Bacteroidales	Prevotellaceae	Prevotella	OTU_2266	1e-06	0.067615	0.999988
Bacteria	Bacteroidetes	NA	NA	NA	NA	OTU_2267	0.004824	0.062458	0.938436
Bacteria	Firmicutes	Clostridia	Clostridiales	Lachnospiraceae	NA	OTU_2268	0.121255	0.084773	0.152617
Bacteria	Firmicutes	Clostridia	Clostridiales	Lachnospiraceae	NA	OTU_2269	0.082228	0.076986	0.28548
Bacteria	Firmicutes	Clostridia	Clostridiales	Lachnospiraceae	NA	OTU_227	0.0779	0.082605	0.345659
Bacteria	Firmicutes	Clostridia	Clostridiales	Lachnospiraceae	NA	OTU_2270	0.054571	0.077245	0.479898
Bacteria	NA	NA	NA	NA	NA	OTU_2271	1e-06	0.073202	0.999989
Bacteria	Firmicutes	NA	NA	NA	NA	OTU_2273	0.050119	0.068729	0.465863
Bacteria	Candidatus Saccharibacteria	Saccharibacteria_genera_incertae_sedis	Saccharibacteria_genera_incertae_sedis	Saccharibacteria_genera_incertae_sedis	Saccharibacteria_genera_incertae_sedis	OTU_2274	0.222504	0.102682	0.0302407
Bacteria	NA	NA	NA	NA	NA	OTU_2278	0.042822	0.065842	0.51545
Bacteria	Bacteroidetes	Bacteroidia	Bacteroidales	Prevotellaceae	Prevotella	OTU_2279	0.000695	0.059508	0.990682
Bacteria	Bacteroidetes	Bacteroidia	Bacteroidales	NA	NA	OTU_228	1e-06	0.073989	0.999989
Bacteria	Firmicutes	Clostridia	Clostridiales	Lachnospiraceae	NA	OTU_2280	0.07224	0.067447	0.284141
Bacteria	Firmicutes	Clostridia	Clostridiales	Ruminococcaceae	NA	OTU_2282	0.006183	0.06	0.917923
Bacteria	Bacteroidetes	Bacteroidia	Bacteroidales	NA	NA	OTU_2283	0.108862	0.086584	0.208645
Bacteria	Firmicutes	Clostridia	Clostridiales	Ruminococcaceae	Clostridium IV	OTU_2284	1e-06	0.082418	0.99999
Bacteria	Firmicutes	Clostridia	Clostridiales	NA	NA	OTU_2285	0.033942	0.070578	0.630577
Bacteria	NA	NA	NA	NA	NA	OTU_2286	1e-06	0.056417	0.999986
Bacteria	Firmicutes	Clostridia	Clostridiales	NA	NA	OTU_2287	1e-06	0.069528	0.999989
Bacteria	Firmicutes	Clostridia	Clostridiales	NA	NA	OTU_2288	0.081996	0.092557	0.375673
Bacteria	Firmicutes	Clostridia	Clostridiales	Lachnospiraceae	NA	OTU_2289	1e-06	0.060937	0.999987
Bacteria	Firmicutes	Clostridia	Clostridiales	Lachnospiraceae	Butyrivibrio	OTU_229	1e-06	0.069729	0.999989
Bacteria	Bacteroidetes	Bacteroidia	Bacteroidales	NA	NA	OTU_2290	0.038432	0.069396	0.579711
Bacteria	Firmicutes	Clostridia	Clostridiales	Lachnospiraceae	NA	OTU_2291	1e-06	0.060416	0.999987
Bacteria	Firmicutes	Clostridia	Clostridiales	Lachnospiraceae	NA	OTU_2293	1e-06	0.061562	0.999987
Bacteria	Bacteroidetes	Bacteroidia	Bacteroidales	Prevotellaceae	Prevotella	OTU_2294	0.067828	0.082324	0.409988
Bacteria	Firmicutes	Clostridia	Clostridiales	Ruminococcaceae	Ruminococcus	OTU_2295	0.064133	0.088862	0.47047
Bacteria	Firmicutes	Clostridia	Clostridiales	Ruminococcaceae	NA	OTU_2296	1e-06	0.061374	0.999987
Bacteria	Firmicutes	Clostridia	Clostridiales	NA	NA	OTU_2297	0.126611	0.091586	0.16684
Bacteria	Bacteroidetes	Bacteroidia	Bacteroidales	Prevotellaceae	NA	OTU_2298	0.163232	0.092815	0.0786317
Bacteria	NA	NA	NA	NA	NA	OTU_2299	0.07848	0.07302	0.282476
Bacteria	Bacteroidetes	Bacteroidia	Bacteroidales	Prevotellaceae	Prevotella	OTU_23	0.070921	0.081184	0.382345
Bacteria	Bacteroidetes	Bacteroidia	Bacteroidales	Prevotellaceae	NA	OTU_230	1e-06	0.059061	0.999986
Bacteria	NA	NA	NA	NA	NA	OTU_2300	0.187333	0.100995	0.0636142
Bacteria	NA	NA	NA	NA	NA	OTU_2301	0.067804	0.082044	0.408558
Bacteria	Bacteroidetes	Bacteroidia	Bacteroidales	NA	NA	OTU_2302	0.022952	0.064106	0.720319
Bacteria	Candidatus Saccharibacteria	Saccharibacteria_genera_incertae_sedis	Saccharibacteria_genera_incertae_sedis	Saccharibacteria_genera_incertae_sedis	Saccharibacteria_genera_incertae_sedis	OTU_2303	1e-06	0.054792	0.999985
Bacteria	Proteobacteria	Betaproteobacteria	NA	NA	NA	OTU_2304	0.026757	0.063469	0.673335
Bacteria	Firmicutes	Clostridia	Clostridiales	NA	NA	OTU_2305	0.111274	0.086378	0.197669
Bacteria	NA	NA	NA	NA	NA	OTU_2306	0.030574	0.065374	0.640015
Bacteria	Bacteroidetes	Bacteroidia	Bacteroidales	Prevotellaceae	Prevotella	OTU_2307	0.036486	0.062803	0.561268
Bacteria	Firmicutes	Clostridia	Clostridiales	Lachnospiraceae	NA	OTU_2308	0.073202	0.080228	0.361545
Bacteria	Bacteroidetes	Bacteroidia	Bacteroidales	NA	NA	OTU_2309	0.079586	0.087335	0.362152
Bacteria	Bacteroidetes	Bacteroidia	Bacteroidales	Prevotellaceae	NA	OTU_231	1e-06	0.062017	0.999987
Bacteria	Bacteroidetes	Bacteroidia	Bacteroidales	Prevotellaceae	NA	OTU_2310	0.099341	0.093637	0.288728
Bacteria	Spirochaetes	Spirochaetia	Spirochaetales	Spirochaetaceae	NA	OTU_2312	1e-06	0.070597	0.999989
Bacteria	Firmicutes	Clostridia	Clostridiales	Ruminococcaceae	Ruminococcus	OTU_2314	0.124779	0.094078	0.184729
Bacteria	Firmicutes	Clostridia	Clostridiales	Ruminococcaceae	NA	OTU_2315	1e-06	0.075832	0.999989
Bacteria	Bacteroidetes	Bacteroidia	Bacteroidales	Prevotellaceae	Prevotella	OTU_2316	0.019849	0.06275	0.751761
Bacteria	NA	NA	NA	NA	NA	OTU_2317	0.138037	0.096675	0.153336
Bacteria	Firmicutes	Clostridia	Clostridiales	Ruminococcaceae	NA	OTU_2318	0.110266	0.086276	0.201228
Bacteria	NA	NA	NA	NA	NA	OTU_2319	1e-06	0.078334	0.99999
Bacteria	Bacteroidetes	NA	NA	NA	NA	OTU_232	0.09357	0.081344	0.25002
Bacteria	Bacteroidetes	Bacteroidia	Bacteroidales	NA	NA	OTU_2320	0.092565	0.082843	0.263843
Bacteria	Firmicutes	Clostridia	Clostridiales	Ruminococcaceae	Ruminococcus	OTU_2321	1e-06	0.069596	0.999989
Bacteria	Bacteroidetes	Bacteroidia	Bacteroidales	NA	NA	OTU_2322	0.053428	0.070781	0.450348
Bacteria	NA	NA	NA	NA	NA	OTU_2324	1e-06	0.070349	0.999989
Bacteria	Firmicutes	Clostridia	Clostridiales	NA	NA	OTU_2325	1e-06	0.060766	0.999987
Bacteria	Firmicutes	Clostridia	Clostridiales	Lachnospiraceae	NA	OTU_2327	0.004585	0.071469	0.948848
Bacteria	NA	NA	NA	NA	NA	OTU_2328	0.096353	0.082326	0.241847
Bacteria	Bacteroidetes	Bacteroidia	Bacteroidales	Prevotellaceae	Prevotella	OTU_2329	1e-06	0.059811	0.999987
Bacteria	Spirochaetes	Spirochaetia	Spirochaetales	Spirochaetaceae	NA	OTU_233	0.011585	0.066957	0.862635
Bacteria	Firmicutes	NA	NA	NA	NA	OTU_2331	1e-06	0.070035	0.999989
Bacteria	NA	NA	NA	NA	NA	OTU_2332	1e-06	0.080233	0.99999
Bacteria	Armatimonadetes	Armatimonadetes_gp2	Armatimonadetes_gp2	Armatimonadetes_gp2	Armatimonadetes_gp2	OTU_2334	0.10221	0.088984	0.250707
Bacteria	Bacteroidetes	Bacteroidia	Bacteroidales	NA	NA	OTU_2335	0.054552	0.075691	0.471082
Bacteria	Firmicutes	Clostridia	Clostridiales	Lachnospiraceae	Butyrivibrio	OTU_2336	0.045379	0.071334	0.52468
Bacteria	Firmicutes	Clostridia	Clostridiales	Ruminococcaceae	NA	OTU_2337	0.094044	0.077575	0.225398
Bacteria	Firmicutes	Clostridia	Clostridiales	NA	NA	OTU_2338	0.119848	0.093082	0.197902
Bacteria	Bacteroidetes	Bacteroidia	Bacteroidales	Prevotellaceae	NA	OTU_2339	0.159453	0.097041	0.100352
Bacteria	Bacteroidetes	Bacteroidia	Bacteroidales	NA	NA	OTU_234	0.155935	0.09605	0.104487
Bacteria	Firmicutes	Clostridia	Clostridiales	Clostridiales_Incertae Sedis XIII	Anaerovorax	OTU_2340	0.061021	0.076625	0.425823
Bacteria	Firmicutes	Clostridia	Clostridiales	Ruminococcaceae	NA	OTU_2341	0.044505	0.063564	0.483827
Bacteria	Bacteroidetes	Bacteroidia	Bacteroidales	Prevotellaceae	NA	OTU_2342	0.092851	0.082746	0.261811
Bacteria	Bacteroidetes	Bacteroidia	Bacteroidales	Prevotellaceae	Prevotella	OTU_2343	1e-06	0.091042	0.999991
Bacteria	NA	NA	NA	NA	NA	OTU_2344	0.13679	0.084343	0.10484
Bacteria	NA	NA	NA	NA	NA	OTU_2345	0.063789	0.072392	0.378231
Bacteria	Bacteroidetes	Bacteroidia	Bacteroidales	NA	NA	OTU_2346	0.048846	0.064586	0.449473
Bacteria	Firmicutes	Clostridia	Clostridiales	Lachnospiraceae	NA	OTU_2348	0.12077	0.089869	0.178999
Bacteria	NA	NA	NA	NA	NA	OTU_2349	0.035509	0.066568	0.59374
Bacteria	Spirochaetes	Spirochaetia	Spirochaetales	Spirochaetaceae	Treponema	OTU_235	0.042976	0.076936	0.576439
Bacteria	Bacteroidetes	Bacteroidia	Bacteroidales	Prevotellaceae	Prevotella	OTU_2350	1e-06	0.066536	0.999988
Bacteria	Bacteroidetes	Bacteroidia	Bacteroidales	Prevotellaceae	NA	OTU_2351	1e-06	0.076165	0.99999
Bacteria	Tenericutes	Mollicutes	Anaeroplasmatales	Anaeroplasmataceae	Anaeroplasma	OTU_2352	1e-06	0.060632	0.999987
Bacteria	Bacteroidetes	Bacteroidia	Bacteroidales	Prevotellaceae	NA	OTU_2353	1e-06	0.068721	0.999988
Bacteria	Bacteroidetes	NA	NA	NA	NA	OTU_2354	0.091296	0.072643	0.208835
Bacteria	Firmicutes	Clostridia	Clostridiales	NA	NA	OTU_2355	1e-06	0.065425	0.999988
Bacteria	Firmicutes	NA	NA	NA	NA	OTU_2357	0.035516	0.070027	0.612031
Bacteria	Bacteroidetes	Bacteroidia	Bacteroidales	NA	NA	OTU_2358	0.037273	0.069479	0.591638
Bacteria	Firmicutes	Clostridia	Clostridiales	Lachnospiraceae	NA	OTU_2359	1e-06	0.061577	0.999987
Bacteria	Bacteroidetes	Bacteroidia	Bacteroidales	Prevotellaceae	NA	OTU_236	1e-06	0.063628	0.999987
Bacteria	Firmicutes	Clostridia	Clostridiales	Ruminococcaceae	NA	OTU_2360	0.068383	0.077064	0.374889
Bacteria	Bacteroidetes	Bacteroidia	Bacteroidales	Porphyromonadaceae	NA	OTU_2361	0.00308	0.062419	0.960645
Bacteria	NA	NA	NA	NA	NA	OTU_2362	1e-06	0.065487	0.999988
Bacteria	Bacteroidetes	Bacteroidia	Bacteroidales	NA	NA	OTU_2363	0.041684	0.068621	0.543551
Bacteria	Firmicutes	Clostridia	Clostridiales	NA	NA	OTU_2364	1e-06	0.064085	0.999988
Bacteria	Firmicutes	Clostridia	Clostridiales	Ruminococcaceae	Oscillibacter	OTU_2365	0.192988	0.09929	0.051934
Bacteria	Firmicutes	Clostridia	Clostridiales	Ruminococcaceae	NA	OTU_2366	0.000874	0.06487	0.98925
Bacteria	NA	NA	NA	NA	NA	OTU_2367	0.039277	0.061377	0.522218
Bacteria	Bacteroidetes	Bacteroidia	Bacteroidales	NA	NA	OTU_2368	0.117939	0.085903	0.169773
Bacteria	NA	NA	NA	NA	NA	OTU_2369	1e-06	0.066617	0.999988
Bacteria	Bacteroidetes	NA	NA	NA	NA	OTU_237	0.074642	0.076451	0.328897
Bacteria	Bacteroidetes	Bacteroidia	Bacteroidales	Prevotellaceae	Prevotella	OTU_2370	0.126806	0.087704	0.148222
Bacteria	NA	NA	NA	NA	NA	OTU_2371	1e-06	0.074088	0.999989
Bacteria	Bacteroidetes	Bacteroidia	Bacteroidales	NA	NA	OTU_2373	0.018297	0.066888	0.784433
Bacteria	NA	NA	NA	NA	NA	OTU_2375	0.040987	0.064705	0.526444
Bacteria	Firmicutes	Clostridia	Clostridiales	Lachnospiraceae	NA	OTU_2376	0.076293	0.082189	0.353271
Bacteria	Bacteroidetes	Bacteroidia	Bacteroidales	Prevotellaceae	Prevotella	OTU_2377	0.073921	0.082939	0.372785
Bacteria	NA	NA	NA	NA	NA	OTU_2379	0.178703	0.091955	0.0519709
Bacteria	Bacteroidetes	Bacteroidia	Bacteroidales	Prevotellaceae	NA	OTU_238	1e-06	0.080326	0.99999
Bacteria	NA	NA	NA	NA	NA	OTU_2380	0.027499	0.068808	0.689416
Bacteria	NA	NA	NA	NA	NA	OTU_2381	1e-06	0.066828	0.999988
Bacteria	Firmicutes	Clostridia	Clostridiales	Lachnospiraceae	NA	OTU_2382	0.10525	0.086665	0.224577
Bacteria	Bacteroidetes	Bacteroidia	Bacteroidales	NA	NA	OTU_2383	0.070821	0.073685	0.336486
Bacteria	NA	NA	NA	NA	NA	OTU_2384	1e-06	0.062328	0.999987
Bacteria	Proteobacteria	NA	NA	NA	NA	OTU_2385	0.009909	0.057707	0.863664
Bacteria	Bacteroidetes	Bacteroidia	Bacteroidales	Prevotellaceae	Prevotella	OTU_2386	1e-06	0.062589	0.999987
Bacteria	NA	NA	NA	NA	NA	OTU_2388	1e-06	0.072319	0.999989
Bacteria	Firmicutes	Clostridia	Clostridiales	Ruminococcaceae	NA	OTU_239	0.080362	0.078472	0.305795
Bacteria	Firmicutes	Clostridia	Clostridiales	Clostridiales_Incertae Sedis XIII	Anaerovorax	OTU_2390	0.089059	0.076006	0.241303
Bacteria	Elusimicrobia	Endomicrobia	Candidatus Endomicrobium	Candidatus Endomicrobium	Candidatus Endomicrobium	OTU_2391	0.11045	0.0853	0.195375
Bacteria	Bacteroidetes	Bacteroidia	Bacteroidales	Prevotellaceae	NA	OTU_2392	0.093407	0.08544	0.274285
Bacteria	Firmicutes	Clostridia	Clostridiales	Ruminococcaceae	Ruminococcus	OTU_2393	1e-06	0.075336	0.999989
Bacteria	NA	NA	NA	NA	NA	OTU_2394	0.089338	0.089266	0.31692
Bacteria	Bacteroidetes	Bacteroidia	Bacteroidales	Prevotellaceae	Prevotella	OTU_2395	0.113542	0.084235	0.177684
Bacteria	Proteobacteria	NA	NA	NA	NA	OTU_2397	0.087917	0.083009	0.289542
Bacteria	NA	NA	NA	NA	NA	OTU_2398	0.155355	0.09789	0.112504
Bacteria	Bacteroidetes	Bacteroidia	Bacteroidales	Porphyromonadaceae	NA	OTU_2399	1e-06	0.070372	0.999989
Bacteria	Bacteroidetes	Bacteroidia	Bacteroidales	Prevotellaceae	Prevotella	OTU_24	0.078562	0.084927	0.354938
Bacteria	Bacteroidetes	Bacteroidia	Bacteroidales	NA	NA	OTU_240	0.076281	0.081962	0.352015
Bacteria	Firmicutes	Clostridia	Clostridiales	Lachnospiraceae	NA	OTU_2400	1e-06	0.093221	0.999991
Bacteria	Proteobacteria	Alphaproteobacteria	NA	NA	NA	OTU_2401	0.052798	0.067176	0.431888
Bacteria	Bacteroidetes	Bacteroidia	Bacteroidales	NA	NA	OTU_2402	0.081186	0.072326	0.26165
Bacteria	NA	NA	NA	NA	NA	OTU_2403	0.021965	0.065062	0.735664
Bacteria	Bacteroidetes	Bacteroidia	Bacteroidales	Prevotellaceae	NA	OTU_2404	0.133435	0.092946	0.151111
Bacteria	Firmicutes	Clostridia	Clostridiales	Lachnospiraceae	Butyrivibrio	OTU_2405	0.100049	0.096853	0.301605
Bacteria	Bacteroidetes	Bacteroidia	Bacteroidales	NA	NA	OTU_2406	0.084434	0.078848	0.284239
Bacteria	Firmicutes	Clostridia	Clostridiales	Lachnospiraceae	Clostridium XlVb	OTU_2407	0.174195	0.090146	0.0533144
Bacteria	Bacteroidetes	NA	NA	NA	NA	OTU_2408	1e-06	0.068635	0.999988
Bacteria	Firmicutes	Clostridia	Clostridiales	NA	NA	OTU_2409	0.004026	0.070952	0.95475
Bacteria	Firmicutes	Clostridia	Clostridiales	Lachnospiraceae	NA	OTU_241	1e-06	0.061873	0.999987
Bacteria	Fibrobacteres	Fibrobacteria	Fibrobacterales	Fibrobacteraceae	Fibrobacter	OTU_2410	0.054073	0.067338	0.42197
Bacteria	Bacteroidetes	NA	NA	NA	NA	OTU_2411	0.007041	0.052903	0.89412
Bacteria	Bacteroidetes	Bacteroidia	Bacteroidales	Prevotellaceae	Prevotella	OTU_2413	0.065752	0.077966	0.399037
Bacteria	Firmicutes	NA	NA	NA	NA	OTU_2414	0.131546	0.094624	0.164469
Bacteria	Candidatus Saccharibacteria	Saccharibacteria_genera_incertae_sedis	Saccharibacteria_genera_incertae_sedis	Saccharibacteria_genera_incertae_sedis	Saccharibacteria_genera_incertae_sedis	OTU_2415	0.100104	0.088535	0.258193
Bacteria	Firmicutes	Clostridia	Clostridiales	Ruminococcaceae	NA	OTU_2416	1e-06	0.063695	0.999987
Bacteria	NA	NA	NA	NA	NA	OTU_2418	0.013845	0.062736	0.825336
Bacteria	Bacteroidetes	Bacteroidia	Bacteroidales	Prevotellaceae	Prevotella	OTU_242	0.037471	0.081	0.643648
Bacteria	Firmicutes	Clostridia	Clostridiales	Ruminococcaceae	Ruminococcus	OTU_2420	0.041095	0.069053	0.551762
Bacteria	Firmicutes	Clostridia	Clostridiales	Lachnospiraceae	NA	OTU_2421	0.010907	0.06272	0.861944
Bacteria	Firmicutes	Clostridia	Clostridiales	Lachnospiraceae	NA	OTU_2423	1e-06	0.058498	0.999986
Bacteria	Firmicutes	Clostridia	Clostridiales	Lachnospiraceae	Lachnospiracea_incertae_sedis	OTU_2424	1e-06	0.075722	0.999989
Bacteria	Tenericutes	Mollicutes	Anaeroplasmatales	Anaeroplasmataceae	Anaeroplasma	OTU_2425	0.001609	0.057016	0.977487
Bacteria	Bacteroidetes	Bacteroidia	Bacteroidales	Prevotellaceae	NA	OTU_2426	0.09046	0.077174	0.241134
Bacteria	Firmicutes	Clostridia	Clostridiales	Lachnospiraceae	NA	OTU_2427	0.083375	0.083957	0.320677
Bacteria	Firmicutes	Clostridia	Clostridiales	Ruminococcaceae	NA	OTU_2428	1e-06	0.057571	0.999986
Bacteria	Bacteroidetes	Bacteroidia	Bacteroidales	Prevotellaceae	Prevotella	OTU_243	1e-06	0.060403	0.999987
Bacteria	Firmicutes	Clostridia	Clostridiales	Ruminococcaceae	NA	OTU_2430	0.199604	0.098362	0.0424298
Bacteria	NA	NA	NA	NA	NA	OTU_2432	0.003776	0.059245	0.949181
Bacteria	Bacteroidetes	Bacteroidia	Bacteroidales	Prevotellaceae	NA	OTU_2433	1e-06	0.05477	0.999985
Bacteria	Firmicutes	Clostridia	Clostridiales	Lachnospiraceae	NA	OTU_2434	0.023278	0.064363	0.717601
Bacteria	Firmicutes	Clostridia	Clostridiales	Lachnospiraceae	NA	OTU_2436	1e-06	0.059006	0.999986
Bacteria	Firmicutes	Clostridia	Clostridiales	Ruminococcaceae	NA	OTU_2437	0.075282	0.078238	0.33594
Bacteria	Bacteroidetes	Bacteroidia	Bacteroidales	NA	NA	OTU_2438	1e-06	0.062524	0.999987
Bacteria	Firmicutes	Negativicutes	Selenomonadales	Veillonellaceae	Selenomonas	OTU_2439	1e-06	0.071938	0.999989
Bacteria	Bacteroidetes	Bacteroidia	Bacteroidales	NA	NA	OTU_244	0.108426	0.086278	0.20886
Bacteria	Firmicutes	Clostridia	Clostridiales	NA	NA	OTU_2440	0.106874	0.091614	0.243385
Bacteria	Bacteroidetes	Bacteroidia	Bacteroidales	NA	NA	OTU_2442	1e-06	0.075187	0.999989
Bacteria	Bacteroidetes	NA	NA	NA	NA	OTU_2443	0.053152	0.081235	0.512919
Bacteria	NA	NA	NA	NA	NA	OTU_2444	0.082336	0.070983	0.246073
Bacteria	Bacteroidetes	Bacteroidia	Bacteroidales	NA	NA	OTU_2445	0.133163	0.089694	0.13764
Bacteria	Bacteroidetes	Bacteroidia	Bacteroidales	Prevotellaceae	NA	OTU_2446	0.102647	0.083942	0.221393
Bacteria	Firmicutes	Clostridia	Clostridiales	Lachnospiraceae	NA	OTU_2447	0.116659	0.081121	0.15041
Bacteria	Firmicutes	Clostridia	Clostridiales	Lachnospiraceae	NA	OTU_2448	0.160517	0.093213	0.0850613
Bacteria	NA	NA	NA	NA	NA	OTU_2449	1e-06	0.066159	0.999988
Bacteria	Bacteroidetes	Bacteroidia	Bacteroidales	Prevotellaceae	Prevotella	OTU_245	0.112631	0.093609	0.228896
Bacteria	NA	NA	NA	NA	NA	OTU_2450	0.072478	0.082053	0.37707
Bacteria	Bacteroidetes	Bacteroidia	Bacteroidales	Prevotellaceae	Prevotella	OTU_2451	0.189315	0.103381	0.0670653
Bacteria	Firmicutes	Clostridia	Clostridiales	Lachnospiraceae	NA	OTU_2452	0.008236	0.057222	0.885555
Bacteria	Firmicutes	Clostridia	Clostridiales	Ruminococcaceae	NA	OTU_2453	1e-06	0.060617	0.999987
Bacteria	Firmicutes	Clostridia	Clostridiales	Ruminococcaceae	NA	OTU_2454	0.013373	0.063263	0.832585
Bacteria	Bacteroidetes	Bacteroidia	Bacteroidales	Prevotellaceae	Prevotella	OTU_2455	1e-06	0.07064	0.999989
Bacteria	Firmicutes	Clostridia	Clostridiales	Lachnospiraceae	NA	OTU_2456	1e-06	0.054044	0.999985
Bacteria	Firmicutes	Clostridia	Clostridiales	NA	NA	OTU_2457	0.044337	0.071982	0.53793
Bacteria	Firmicutes	NA	NA	NA	NA	OTU_2458	1e-06	0.064315	0.999988
Bacteria	Bacteroidetes	Bacteroidia	Bacteroidales	Prevotellaceae	NA	OTU_2459	0.097966	0.099212	0.323426
Bacteria	Bacteroidetes	Bacteroidia	Bacteroidales	Prevotellaceae	Prevotella	OTU_246	0.109527	0.101152	0.278899
Bacteria	NA	NA	NA	NA	NA	OTU_2460	0.062952	0.076495	0.410533
Bacteria	NA	NA	NA	NA	NA	OTU_2461	0.040595	0.064175	0.527016
Bacteria	Bacteroidetes	Bacteroidia	Bacteroidales	Prevotellaceae	NA	OTU_2462	1e-06	0.080045	0.99999
Bacteria	NA	NA	NA	NA	NA	OTU_2463	0.044118	0.071702	0.538359
Bacteria	Bacteroidetes	Bacteroidia	Bacteroidales	Prevotellaceae	Prevotella	OTU_2464	0.056166	0.069031	0.415854
Bacteria	Planctomycetes	Planctomycetia	Planctomycetales	Planctomycetaceae	NA	OTU_2465	0.151386	0.094698	0.109905
Bacteria	Firmicutes	Clostridia	Clostridiales	Lachnospiraceae	NA	OTU_2467	0.035958	0.074343	0.628615
Bacteria	Fibrobacteres	Fibrobacteria	Fibrobacterales	Fibrobacteraceae	Fibrobacter	OTU_2468	0.182505	0.113057	0.106468
Bacteria	Bacteroidetes	Bacteroidia	Bacteroidales	Prevotellaceae	Prevotella	OTU_247	0.041155	0.089602	0.646012
Bacteria	Firmicutes	Clostridia	Clostridiales	NA	NA	OTU_2470	0.132989	0.093958	0.156949
Bacteria	Firmicutes	Clostridia	Clostridiales	Lachnospiraceae	NA	OTU_2471	0.268045	0.105629	0.0111613
Bacteria	Firmicutes	Clostridia	Clostridiales	Ruminococcaceae	NA	OTU_2472	0.052441	0.077895	0.500803
Bacteria	NA	NA	NA	NA	NA	OTU_2473	0.064822	0.071949	0.367618
Bacteria	Bacteroidetes	Bacteroidia	Bacteroidales	Prevotellaceae	Prevotella	OTU_2474	0.051938	0.070531	0.461496
Bacteria	Bacteroidetes	Bacteroidia	Bacteroidales	NA	NA	OTU_2477	0.039267	0.072915	0.59021
Bacteria	Bacteroidetes	Bacteroidia	Bacteroidales	Prevotellaceae	NA	OTU_248	0.118313	0.092129	0.199068
Bacteria	Firmicutes	Clostridia	Clostridiales	Clostridiales_Incertae Sedis XIII	Anaerovorax	OTU_2483	1e-06	0.068823	0.999988
Bacteria	Firmicutes	Clostridia	Clostridiales	NA	NA	OTU_2485	0.157043	0.094166	0.0953703
Bacteria	Proteobacteria	Alphaproteobacteria	NA	NA	NA	OTU_2486	1e-06	0.063973	0.999988
Bacteria	NA	NA	NA	NA	NA	OTU_2487	1e-06	0.068309	0.999988
Bacteria	Firmicutes	Clostridia	Clostridiales	Ruminococcaceae	NA	OTU_2488	0.006147	0.064405	0.923963
Bacteria	Firmicutes	Clostridia	Clostridiales	Lachnospiraceae	Butyrivibrio	OTU_2489	0.096687	0.082214	0.239579
Bacteria	Bacteroidetes	Bacteroidia	Bacteroidales	Prevotellaceae	NA	OTU_249	1e-06	0.063753	0.999987
Bacteria	Firmicutes	Clostridia	Clostridiales	Lachnospiraceae	NA	OTU_2490	0.001541	0.059036	0.979175
Bacteria	Firmicutes	NA	NA	NA	NA	OTU_2491	1e-06	0.060014	0.999987
Bacteria	Bacteroidetes	NA	NA	NA	NA	OTU_2492	0.04492	0.069929	0.520636
Bacteria	Bacteroidetes	Bacteroidia	Bacteroidales	Prevotellaceae	Prevotella	OTU_2493	0.004896	0.062141	0.937201
Bacteria	NA	NA	NA	NA	NA	OTU_2494	0.091377	0.084298	0.278375
Bacteria	Firmicutes	NA	NA	NA	NA	OTU_2495	0.00698	0.061366	0.909441
Bacteria	Firmicutes	Clostridia	Clostridiales	Ruminococcaceae	NA	OTU_2496	0.082936	0.078436	0.290342
Bacteria	Proteobacteria	Deltaproteobacteria	Desulfobacterales	Desulfobulbaceae	Desulfobulbus	OTU_2497	1e-06	0.065744	0.999988
Bacteria	Firmicutes	Clostridia	Clostridiales	Lachnospiraceae	Pseudobutyrivibrio	OTU_2498	0.084633	0.078697	0.282183
Bacteria	Bacteroidetes	Bacteroidia	Bacteroidales	Prevotellaceae	Prevotella	OTU_25	0.079498	0.069143	0.250242
Bacteria	Firmicutes	Clostridia	Clostridiales	Lachnospiraceae	NA	OTU_250	0.021437	0.055683	0.70025
Bacteria	Proteobacteria	Alphaproteobacteria	NA	NA	NA	OTU_2501	0.021328	0.062377	0.73241
Bacteria	Proteobacteria	NA	NA	NA	NA	OTU_2502	0.132681	0.08585	0.122226
Bacteria	Firmicutes	Negativicutes	Selenomonadales	Acidaminococcaceae	Succiniclasticum	OTU_2503	1e-06	0.081787	0.99999
Bacteria	Bacteroidetes	Bacteroidia	Bacteroidales	Prevotellaceae	Prevotella	OTU_2504	0.049943	0.085735	0.560211
Bacteria	Firmicutes	Clostridia	Clostridiales	Ruminococcaceae	Ruminococcus	OTU_2505	0.127431	0.090361	0.158468
Bacteria	NA	NA	NA	NA	NA	OTU_2506	1e-06	0.063899	0.999988
Bacteria	Firmicutes	Clostridia	Clostridiales	Lachnospiraceae	NA	OTU_2507	0.129369	0.084856	0.127366
Bacteria	Firmicutes	Clostridia	Clostridiales	Lachnospiraceae	NA	OTU_2508	0.149802	0.091586	0.101914
Bacteria	Bacteroidetes	Bacteroidia	Bacteroidales	Prevotellaceae	Prevotella	OTU_2509	1e-06	0.090232	0.999991
Bacteria	Bacteroidetes	Bacteroidia	Bacteroidales	Prevotellaceae	Prevotella	OTU_251	0.018174	0.06795	0.789114
Bacteria	Firmicutes	Clostridia	Clostridiales	Lachnospiraceae	NA	OTU_2510	0.004248	0.057366	0.94097
Bacteria	Bacteroidetes	Bacteroidia	Bacteroidales	NA	NA	OTU_2511	0.099289	0.088706	0.26301
Bacteria	Tenericutes	Mollicutes	Anaeroplasmatales	Anaeroplasmataceae	Anaeroplasma	OTU_2512	1e-06	0.067297	0.999988
Bacteria	Firmicutes	Clostridia	Clostridiales	Ruminococcaceae	Ruminococcus	OTU_2513	1e-06	0.077742	0.99999
Bacteria	Spirochaetes	Spirochaetia	Spirochaetales	Spirochaetaceae	Treponema	OTU_2514	0.059917	0.081421	0.461797
Bacteria	Bacteroidetes	NA	NA	NA	NA	OTU_2515	1e-06	0.067812	0.999988
Bacteria	Firmicutes	Clostridia	Clostridiales	Ruminococcaceae	NA	OTU_2516	1e-06	0.069532	0.999989
Bacteria	NA	NA	NA	NA	NA	OTU_2517	1e-06	0.063027	0.999987
Bacteria	Firmicutes	Clostridia	NA	NA	NA	OTU_2518	1e-06	0.058786	0.999986
Bacteria	Bacteroidetes	NA	NA	NA	NA	OTU_2519	0.078661	0.074183	0.288979
Bacteria	Bacteroidetes	Bacteroidia	Bacteroidales	Prevotellaceae	Prevotella	OTU_252	1e-06	0.094356	0.999992
Bacteria	Bacteroidetes	Bacteroidia	Bacteroidales	NA	NA	OTU_2522	0.154866	0.088471	0.0800369
Bacteria	Bacteroidetes	Bacteroidia	Bacteroidales	Prevotellaceae	Prevotella	OTU_2523	0.059785	0.077933	0.443002
Bacteria	NA	NA	NA	NA	NA	OTU_2528	0.102518	0.082797	0.215647
Bacteria	NA	NA	NA	NA	NA	OTU_2529	1e-06	0.063408	0.999987
Bacteria	Tenericutes	Mollicutes	Anaeroplasmatales	Anaeroplasmataceae	Anaeroplasma	OTU_253	1e-06	0.088288	0.999991
Bacteria	NA	NA	NA	NA	NA	OTU_2531	1e-06	0.088466	0.999991
Bacteria	Spirochaetes	Spirochaetia	Spirochaetales	Spirochaetaceae	Treponema	OTU_2532	0.081362	0.087514	0.352525
Bacteria	Firmicutes	Clostridia	Clostridiales	NA	NA	OTU_2533	0.076113	0.08136	0.349526
Bacteria	NA	NA	NA	NA	NA	OTU_2534	0.083228	0.081973	0.309958
Bacteria	Bacteroidetes	Bacteroidia	Bacteroidales	Prevotellaceae	Prevotella	OTU_2535	0.085927	0.075087	0.252472
Bacteria	NA	NA	NA	NA	NA	OTU_2537	0.143052	0.101431	0.15844
Bacteria	NA	NA	NA	NA	NA	OTU_2538	1e-06	0.061575	0.999987
Bacteria	Bacteroidetes	NA	NA	NA	NA	OTU_2539	0.013518	0.059794	0.821142
Bacteria	Bacteroidetes	Bacteroidia	Bacteroidales	Prevotellaceae	Prevotella	OTU_254	0.037237	0.068172	0.584914
Bacteria	Bacteroidetes	Bacteroidia	Bacteroidales	Prevotellaceae	NA	OTU_2541	0.136783	0.085903	0.111318
Bacteria	Firmicutes	Clostridia	Clostridiales	Lachnospiraceae	Lachnospiracea_incertae_sedis	OTU_2542	0.074174	0.080805	0.358651
Bacteria	Firmicutes	Negativicutes	Selenomonadales	Veillonellaceae	Anaerovibrio	OTU_2543	1e-06	0.071682	0.999989
Bacteria	Firmicutes	Clostridia	Clostridiales	Ruminococcaceae	NA	OTU_2544	0.045607	0.078008	0.558786
Bacteria	NA	NA	NA	NA	NA	OTU_2547	0.117523	0.098138	0.231101
Bacteria	Firmicutes	NA	NA	NA	NA	OTU_2548	0.09238	0.080315	0.250053
Bacteria	Candidatus Saccharibacteria	Saccharibacteria_genera_incertae_sedis	Saccharibacteria_genera_incertae_sedis	Saccharibacteria_genera_incertae_sedis	Saccharibacteria_genera_incertae_sedis	OTU_2549	0.156444	0.090576	0.0841295
Bacteria	Bacteroidetes	Bacteroidia	Bacteroidales	NA	NA	OTU_255	0.035159	0.065997	0.594216
Bacteria	Firmicutes	Clostridia	Clostridiales	Lachnospiraceae	NA	OTU_2550	0.202436	0.112434	0.0717837
Bacteria	NA	NA	NA	NA	NA	OTU_2552	0.102956	0.083854	0.219522
Bacteria	Bacteroidetes	Bacteroidia	Bacteroidales	Prevotellaceae	NA	OTU_2553	0.066562	0.074157	0.369408
Bacteria	Firmicutes	Clostridia	Clostridiales	Ruminococcaceae	NA	OTU_2554	0.218457	0.100851	0.0303008
Bacteria	Bacteroidetes	Bacteroidia	Bacteroidales	Prevotellaceae	NA	OTU_2555	1e-06	0.061091	0.999987
Bacteria	Bacteroidetes	Bacteroidia	Bacteroidales	Prevotellaceae	NA	OTU_2556	0.013488	0.056738	0.812095
Bacteria	Firmicutes	Clostridia	Clostridiales	Lachnospiraceae	NA	OTU_2557	0.01534	0.064145	0.810993
Bacteria	NA	NA	NA	NA	NA	OTU_2558	0.050992	0.079656	0.522073
Bacteria	Spirochaetes	Spirochaetia	Spirochaetales	Spirochaetaceae	Sphaerochaeta	OTU_2559	0.061313	0.077611	0.429525
Bacteria	Bacteroidetes	Bacteroidia	Bacteroidales	Prevotellaceae	Prevotella	OTU_256	0.112522	0.093592	0.229262
Bacteria	Firmicutes	Clostridia	Clostridiales	Lachnospiraceae	NA	OTU_2561	0.142737	0.096805	0.140352
Bacteria	Firmicutes	Clostridia	Clostridiales	NA	NA	OTU_2563	0.079927	0.066863	0.231937
Bacteria	Firmicutes	Clostridia	Clostridiales	NA	NA	OTU_2564	0.06566	0.076334	0.389697
Bacteria	Bacteroidetes	NA	NA	NA	NA	OTU_2565	0.074973	0.076218	0.32528
Bacteria	Firmicutes	Clostridia	Clostridiales	Lachnospiraceae	Lachnospiracea_incertae_sedis	OTU_2566	0.226207	0.104443	0.0303233
Bacteria	NA	NA	NA	NA	NA	OTU_2567	1e-06	0.07454	0.999989
Bacteria	Firmicutes	Clostridia	Clostridiales	Ruminococcaceae	NA	OTU_2569	1e-06	0.067614	0.999988
Bacteria	Firmicutes	Negativicutes	Selenomonadales	Veillonellaceae	Anaerovibrio	OTU_257	0.075937	0.087782	0.387004
Bacteria	NA	NA	NA	NA	NA	OTU_2570	0.020289	0.064662	0.753696
Bacteria	Bacteroidetes	Bacteroidia	Bacteroidales	Prevotellaceae	NA	OTU_2571	0.111658	0.077287	0.148537
Bacteria	NA	NA	NA	NA	NA	OTU_2572	1e-06	0.070761	0.999989
Bacteria	NA	NA	NA	NA	NA	OTU_2573	0.062246	0.080297	0.438223
Bacteria	NA	NA	NA	NA	NA	OTU_2574	1e-06	0.064031	0.999988
Bacteria	Firmicutes	Clostridia	Clostridiales	NA	NA	OTU_2575	1e-06	0.063018	0.999987
Bacteria	Firmicutes	Clostridia	Clostridiales	NA	NA	OTU_2576	1e-06	0.054483	0.999985
Bacteria	Bacteroidetes	Bacteroidia	Bacteroidales	NA	NA	OTU_2577	0.048746	0.075867	0.520536
Bacteria	Proteobacteria	Deltaproteobacteria	Desulfobacterales	Desulfobulbaceae	Desulfobulbus	OTU_2578	0.073162	0.083645	0.381752
Bacteria	Bacteroidetes	NA	NA	NA	NA	OTU_2579	0.101161	0.081351	0.213679
Bacteria	Bacteroidetes	Bacteroidia	Bacteroidales	Prevotellaceae	Prevotella	OTU_258	0.074097	0.071726	0.301578
Bacteria	Candidatus Saccharibacteria	Saccharibacteria_genera_incertae_sedis	Saccharibacteria_genera_incertae_sedis	Saccharibacteria_genera_incertae_sedis	Saccharibacteria_genera_incertae_sedis	OTU_2580	0.012164	0.064458	0.850319
Bacteria	Candidatus Saccharibacteria	Saccharibacteria_genera_incertae_sedis	Saccharibacteria_genera_incertae_sedis	Saccharibacteria_genera_incertae_sedis	Saccharibacteria_genera_incertae_sedis	OTU_2581	0.044161	0.073863	0.549922
Bacteria	Firmicutes	Clostridia	Clostridiales	NA	NA	OTU_2582	0.041752	0.06823	0.540584
Bacteria	Firmicutes	Clostridia	Clostridiales	NA	NA	OTU_2583	0.082817	0.075707	0.273992
Bacteria	Firmicutes	Clostridia	Clostridiales	Lachnospiraceae	NA	OTU_2584	0.062056	0.07706	0.42065
Bacteria	Firmicutes	Clostridia	Clostridiales	Lachnospiraceae	NA	OTU_2585	0.087383	0.086976	0.315051
Bacteria	Firmicutes	NA	NA	NA	NA	OTU_2586	0.060636	0.076574	0.428441
Bacteria	Bacteroidetes	Bacteroidia	Bacteroidales	Prevotellaceae	NA	OTU_2587	0.010596	0.068674	0.877378
Bacteria	NA	NA	NA	NA	NA	OTU_2588	0.080439	0.071713	0.261999
Bacteria	NA	NA	NA	NA	NA	OTU_2589	0.053304	0.081239	0.511735
Bacteria	Bacteroidetes	Bacteroidia	Bacteroidales	Prevotellaceae	Prevotella	OTU_259	1e-06	0.065878	0.999988
Bacteria	Bacteroidetes	Bacteroidia	Bacteroidales	Prevotellaceae	Prevotella	OTU_2590	0.003145	0.058834	0.957369
Bacteria	Firmicutes	Clostridia	Clostridiales	Lachnospiraceae	NA	OTU_2591	0.125699	0.095156	0.186509
Bacteria	Bacteroidetes	Bacteroidia	Bacteroidales	Prevotellaceae	Prevotella	OTU_2592	0.032904	0.070789	0.642062
Bacteria	Firmicutes	Clostridia	Clostridiales	NA	NA	OTU_2593	0.148893	0.09423	0.114084
Bacteria	NA	NA	NA	NA	NA	OTU_2594	1e-06	0.0743	0.999989
Bacteria	Bacteroidetes	Bacteroidia	Bacteroidales	NA	NA	OTU_2595	0.021735	0.056364	0.699779
Bacteria	Bacteroidetes	Bacteroidia	Bacteroidales	Prevotellaceae	Hallella	OTU_2596	0.10028	0.090817	0.269507
Bacteria	Bacteroidetes	Bacteroidia	Bacteroidales	Prevotellaceae	Prevotella	OTU_2597	0.00169	0.069317	0.980549
Bacteria	Bacteroidetes	Bacteroidia	Bacteroidales	Prevotellaceae	Prevotella	OTU_2598	1e-06	0.069683	0.999989
Bacteria	Bacteroidetes	Bacteroidia	Bacteroidales	Prevotellaceae	NA	OTU_2599	0.025839	0.071606	0.718212
Bacteria	Bacteroidetes	Bacteroidia	Bacteroidales	Prevotellaceae	NA	OTU_26	0.096229	0.076933	0.211002
Bacteria	Bacteroidetes	NA	NA	NA	NA	OTU_260	0.129597	0.086903	0.135887
Bacteria	Firmicutes	Clostridia	Clostridiales	Ruminococcaceae	NA	OTU_2603	1e-06	0.065608	0.999988
Bacteria	NA	NA	NA	NA	NA	OTU_2604	0.010945	0.054653	0.841275
Bacteria	Spirochaetes	Spirochaetia	Spirochaetales	Spirochaetaceae	Treponema	OTU_2605	0.046809	0.067308	0.486777
Bacteria	Proteobacteria	Alphaproteobacteria	NA	NA	NA	OTU_2606	0.110913	0.07844	0.157366
Bacteria	Proteobacteria	Alphaproteobacteria	NA	NA	NA	OTU_2607	1e-06	0.067022	0.999988
Bacteria	NA	NA	NA	NA	NA	OTU_2608	0.031359	0.068232	0.645808
Bacteria	NA	NA	NA	NA	NA	OTU_2609	1e-06	0.062399	0.999987
Bacteria	Bacteroidetes	NA	NA	NA	NA	OTU_261	1e-06	0.066853	0.999988
Bacteria	Firmicutes	Clostridia	Clostridiales	Ruminococcaceae	Oscillibacter	OTU_2610	0.05888	0.076184	0.439602
Bacteria	Bacteroidetes	Bacteroidia	Bacteroidales	Prevotellaceae	Prevotella	OTU_2611	0.115299	0.092501	0.212595
Bacteria	Bacteroidetes	Bacteroidia	Bacteroidales	Prevotellaceae	NA	OTU_2612	0.162691	0.097784	0.0961565
Bacteria	Firmicutes	Clostridia	Clostridiales	Ruminococcaceae	Ruminococcus	OTU_2613	0.055541	0.068905	0.420213
Bacteria	Bacteroidetes	NA	NA	NA	NA	OTU_2614	1e-06	0.074532	0.999989
Bacteria	Firmicutes	Clostridia	Clostridiales	NA	NA	OTU_2615	0.035885	0.060882	0.55558
Bacteria	Firmicutes	Clostridia	Clostridiales	NA	NA	OTU_2617	0.111708	0.095451	0.241873
Bacteria	Bacteroidetes	NA	NA	NA	NA	OTU_2618	0.180962	0.102218	0.0766683
Bacteria	Bacteroidetes	Bacteroidia	Bacteroidales	Prevotellaceae	Prevotella	OTU_2619	0.015487	0.067246	0.817856
Bacteria	Bacteroidetes	Bacteroidia	Bacteroidales	Prevotellaceae	Prevotella	OTU_262	0.060811	0.070045	0.385301
Bacteria	Bacteroidetes	Bacteroidia	Bacteroidales	Prevotellaceae	Prevotella	OTU_2620	0.095062	0.096415	0.324149
Bacteria	Firmicutes	Clostridia	Clostridiales	Clostridiales_Incertae Sedis XIII	Anaerovorax	OTU_2621	1e-06	0.079063	0.99999
Bacteria	Bacteroidetes	Bacteroidia	Bacteroidales	Prevotellaceae	NA	OTU_2623	0.044942	0.069528	0.518029
Bacteria	Firmicutes	Clostridia	Clostridiales	NA	NA	OTU_2624	0.158573	0.098653	0.107971
Bacteria	Firmicutes	Clostridia	Clostridiales	Ruminococcaceae	NA	OTU_2625	1e-06	0.06376	0.999987
Bacteria	Planctomycetes	Planctomycetia	Planctomycetales	Planctomycetaceae	NA	OTU_2626	0.259333	0.101223	0.0104072
Bacteria	Bacteroidetes	NA	NA	NA	NA	OTU_2627	0.132663	0.082056	0.105935
Bacteria	Actinobacteria	Actinobacteria	Coriobacteriales	Coriobacteriaceae	Olsenella	OTU_2628	0.119806	0.098595	0.224316
Bacteria	Bacteroidetes	NA	NA	NA	NA	OTU_263	1e-06	0.063999	0.999988
Bacteria	Firmicutes	Clostridia	Clostridiales	NA	NA	OTU_2630	0.072746	0.072677	0.316851
Bacteria	Bacteroidetes	Bacteroidia	Bacteroidales	Prevotellaceae	NA	OTU_2631	1e-06	0.075156	0.999989
Bacteria	Firmicutes	Clostridia	Clostridiales	NA	NA	OTU_2633	0.110032	0.083375	0.186927
Bacteria	Bacteroidetes	Bacteroidia	Bacteroidales	NA	NA	OTU_2634	0.071703	0.071477	0.315783
Bacteria	Firmicutes	Clostridia	Clostridiales	Ruminococcaceae	Ruminococcus	OTU_2635	1e-06	0.073795	0.999989
Bacteria	Firmicutes	Clostridia	Clostridiales	NA	NA	OTU_2636	0.041845	0.06424	0.514798
Bacteria	NA	NA	NA	NA	NA	OTU_2637	0.094152	0.089224	0.291319
Bacteria	NA	NA	NA	NA	NA	OTU_2638	0.115097	0.094127	0.221411
Bacteria	Bacteroidetes	Bacteroidia	Bacteroidales	Prevotellaceae	Prevotella	OTU_2639	0.178046	0.097729	0.0684802
Bacteria	Firmicutes	Clostridia	Clostridiales	Lachnospiraceae	Butyrivibrio	OTU_264	0.092814	0.090335	0.304212
Bacteria	Firmicutes	Clostridia	Clostridiales	Ruminococcaceae	Ruminococcus	OTU_2641	1e-06	0.078116	0.99999
Bacteria	Firmicutes	Clostridia	Clostridiales	Ruminococcaceae	Clostridium IV	OTU_2642	1e-06	0.068295	0.999988
Bacteria	Bacteroidetes	Bacteroidia	Bacteroidales	Prevotellaceae	Prevotella	OTU_2643	0.053781	0.074146	0.468244
Bacteria	Firmicutes	Clostridia	Clostridiales	Ruminococcaceae	NA	OTU_2644	1e-06	0.072096	0.999989
Bacteria	Firmicutes	Clostridia	Clostridiales	NA	NA	OTU_2646	0.049581	0.070573	0.482337
Bacteria	Firmicutes	Clostridia	Clostridiales	Ruminococcaceae	NA	OTU_2647	1e-06	0.078339	0.99999
Bacteria	Bacteroidetes	Bacteroidia	Bacteroidales	NA	NA	OTU_2648	1e-06	0.063616	0.999987
Bacteria	NA	NA	NA	NA	NA	OTU_2649	1e-06	0.061683	0.999987
Bacteria	Bacteroidetes	Bacteroidia	Bacteroidales	Prevotellaceae	Prevotella	OTU_265	1e-06	0.066409	0.999988
Bacteria	Firmicutes	Clostridia	Clostridiales	Ruminococcaceae	Ruminococcus	OTU_2650	0.034708	0.066991	0.604389
Bacteria	NA	NA	NA	NA	NA	OTU_2652	0.0526	0.072864	0.47036
Bacteria	Firmicutes	Clostridia	Clostridiales	Ruminococcaceae	NA	OTU_2653	1e-06	0.071914	0.999989
Bacteria	NA	NA	NA	NA	NA	OTU_2654	0.124551	0.090062	0.166681
Bacteria	NA	NA	NA	NA	NA	OTU_2655	1e-06	0.072607	0.999989
Bacteria	Firmicutes	Clostridia	Clostridiales	NA	NA	OTU_2656	0.057246	0.072837	0.431899
Bacteria	NA	NA	NA	NA	NA	OTU_2657	0.007333	0.072529	0.919468
Bacteria	Bacteroidetes	Bacteroidia	Bacteroidales	NA	NA	OTU_2659	1e-06	0.062272	0.999987
Bacteria	Bacteroidetes	NA	NA	NA	NA	OTU_266	0.048691	0.072827	0.503761
Bacteria	Firmicutes	Clostridia	Clostridiales	NA	NA	OTU_2660	0.055816	0.071473	0.434839
Bacteria	Firmicutes	Clostridia	Clostridiales	Lachnospiraceae	NA	OTU_2661	0.149758	0.094862	0.114406
Bacteria	NA	NA	NA	NA	NA	OTU_2662	1e-06	0.060443	0.999987
Bacteria	NA	NA	NA	NA	NA	OTU_2663	0.051242	0.080743	0.525669
Bacteria	Bacteroidetes	Bacteroidia	Bacteroidales	NA	NA	OTU_2664	0.06726	0.08337	0.419802
Bacteria	Bacteroidetes	NA	NA	NA	NA	OTU_2665	0.064308	0.076988	0.403549
Bacteria	Firmicutes	Clostridia	Clostridiales	NA	NA	OTU_2666	0.077844	0.080537	0.333763
Bacteria	Bacteroidetes	Bacteroidia	Bacteroidales	NA	NA	OTU_2667	1e-06	0.07671	0.99999
Bacteria	Bacteroidetes	Bacteroidia	Bacteroidales	NA	NA	OTU_2668	0.045985	0.066955	0.492206
Bacteria	Bacteroidetes	Bacteroidia	Bacteroidales	NA	NA	OTU_2669	0.018139	0.064116	0.777247
Bacteria	Bacteroidetes	NA	NA	NA	NA	OTU_267	0.042689	0.078656	0.587315
Bacteria	Bacteroidetes	Bacteroidia	Bacteroidales	Prevotellaceae	NA	OTU_2670	0.067071	0.0807	0.405909
Bacteria	NA	NA	NA	NA	NA	OTU_2671	0.080925	0.072027	0.261209
Bacteria	NA	NA	NA	NA	NA	OTU_2673	0.137442	0.089136	0.123089
Bacteria	Firmicutes	Clostridia	Clostridiales	Ruminococcaceae	NA	OTU_2675	1e-06	0.066194	0.999988
Bacteria	Elusimicrobia	Elusimicrobia	Elusimicrobiales	Elusimicrobiaceae	Elusimicrobium	OTU_2677	0.016945	0.063846	0.790698
Bacteria	NA	NA	NA	NA	NA	OTU_2678	0.038159	0.067772	0.573401
Bacteria	Spirochaetes	Spirochaetia	Spirochaetales	NA	NA	OTU_268	1e-06	0.057851	0.999986
Bacteria	Bacteroidetes	NA	NA	NA	NA	OTU_2680	0.019225	0.061667	0.755227
Bacteria	Firmicutes	Clostridia	Clostridiales	Ruminococcaceae	NA	OTU_2681	1e-06	0.077089	0.99999
Bacteria	Bacteroidetes	Bacteroidia	Bacteroidales	Prevotellaceae	Prevotella	OTU_2682	0.092022	0.088875	0.300478
Bacteria	Bacteroidetes	NA	NA	NA	NA	OTU_2684	1e-06	0.063458	0.999987
Bacteria	Bacteroidetes	Bacteroidia	Bacteroidales	Prevotellaceae	NA	OTU_2685	0.148276	0.085587	0.0831918
Bacteria	Proteobacteria	NA	NA	NA	NA	OTU_2686	0.146663	0.087852	0.0950317
Bacteria	Firmicutes	Clostridia	Clostridiales	Lachnospiraceae	NA	OTU_2688	1e-06	0.071067	0.999989
Bacteria	Bacteroidetes	Bacteroidia	Bacteroidales	NA	NA	OTU_269	0.156167	0.08342	0.0611987
Bacteria	Firmicutes	Clostridia	Clostridiales	NA	NA	OTU_2692	0.064846	0.084474	0.442698
Bacteria	Bacteroidetes	NA	NA	NA	NA	OTU_2693	2.4e-05	0.061325	0.999688
Bacteria	Firmicutes	Clostridia	Clostridiales	Clostridiales_Incertae Sedis XIII	Anaerovorax	OTU_2694	0.129913	0.09069	0.152002
Bacteria	Bacteroidetes	Bacteroidia	Bacteroidales	Prevotellaceae	Prevotella	OTU_2697	0.079326	0.082486	0.336205
Bacteria	Bacteroidetes	Bacteroidia	Bacteroidales	NA	NA	OTU_2698	0.160611	0.088259	0.0687942
Bacteria	Bacteroidetes	NA	NA	NA	NA	OTU_2699	0.047021	0.074041	0.525385
Bacteria	Bacteroidetes	Bacteroidia	Bacteroidales	Prevotellaceae	Prevotella	OTU_27	1e-06	0.071931	0.999989
Bacteria	Bacteroidetes	NA	NA	NA	NA	OTU_270	1e-06	0.058146	0.999986
Bacteria	Firmicutes	Clostridia	Clostridiales	Lachnospiraceae	NA	OTU_2700	0.054789	0.086358	0.525793
Bacteria	Firmicutes	Clostridia	Clostridiales	Lachnospiraceae	NA	OTU_2701	0.032251	0.068165	0.636119
Bacteria	Spirochaetes	Spirochaetia	Spirochaetales	Spirochaetaceae	NA	OTU_2702	0.018599	0.068295	0.785366
Bacteria	Firmicutes	NA	NA	NA	NA	OTU_2703	0.021878	0.062824	0.727658
Bacteria	Bacteroidetes	NA	NA	NA	NA	OTU_2704	0.016865	0.063138	0.789382
Bacteria	Firmicutes	Clostridia	Clostridiales	Ruminococcaceae	NA	OTU_2706	1e-06	0.074999	0.999989
Bacteria	Firmicutes	Clostridia	Clostridiales	NA	NA	OTU_2708	0.051796	0.085394	0.544147
Bacteria	Proteobacteria	Alphaproteobacteria	NA	NA	NA	OTU_2709	0.152506	0.092036	0.0975143
Bacteria	Bacteroidetes	Bacteroidia	Bacteroidales	Prevotellaceae	Prevotella	OTU_271	0.074702	0.086653	0.388642
Bacteria	Firmicutes	Clostridia	Clostridiales	Ruminococcaceae	NA	OTU_2710	1e-06	0.062687	0.999987
Bacteria	Fibrobacteres	Fibrobacteria	Fibrobacterales	Fibrobacteraceae	Fibrobacter	OTU_2711	1e-06	0.062687	0.999987
Bacteria	Firmicutes	Clostridia	Clostridiales	Ruminococcaceae	Saccharofermentans	OTU_2712	0.141069	0.091882	0.124703
Bacteria	Firmicutes	Clostridia	Clostridiales	Lachnospiraceae	NA	OTU_2713	0.173542	0.09707	0.0738079
Bacteria	NA	NA	NA	NA	NA	OTU_2714	0.001611	0.058776	0.978133
Bacteria	NA	NA	NA	NA	NA	OTU_2716	1e-06	0.064667	0.999988
Bacteria	Firmicutes	Clostridia	Clostridiales	NA	NA	OTU_2717	0.030691	0.064511	0.634254
Bacteria	Bacteroidetes	NA	NA	NA	NA	OTU_2718	0.08399	0.077564	0.278876
Bacteria	Bacteroidetes	Bacteroidia	Bacteroidales	Prevotellaceae	Prevotella	OTU_2719	0.06363	0.087987	0.469572
Bacteria	Bacteroidetes	NA	NA	NA	NA	OTU_272	1e-06	0.066579	0.999988
Bacteria	Bacteroidetes	Bacteroidia	Bacteroidales	Prevotellaceae	Prevotella	OTU_2720	1e-06	0.061774	0.999987
Bacteria	NA	NA	NA	NA	NA	OTU_2722	0.121912	0.090806	0.179416
Bacteria	Firmicutes	Clostridia	Clostridiales	Lachnospiraceae	NA	OTU_2723	1e-06	0.053904	0.999985
Bacteria	Bacteroidetes	Bacteroidia	Bacteroidales	NA	NA	OTU_2724	0.091317	0.082218	0.266711
Bacteria	NA	NA	NA	NA	NA	OTU_2729	0.029876	0.062146	0.630702
Bacteria	Bacteroidetes	Bacteroidia	Bacteroidales	Prevotellaceae	Prevotella	OTU_273	0.043342	0.074174	0.558999
Bacteria	NA	NA	NA	NA	NA	OTU_2730	0.055595	0.085343	0.514769
Bacteria	Firmicutes	Clostridia	Clostridiales	NA	NA	OTU_2731	0.06018	0.070821	0.395465
Bacteria	Firmicutes	Clostridia	Clostridiales	NA	NA	OTU_2732	0.047259	0.067543	0.484122
Bacteria	NA	NA	NA	NA	NA	OTU_2733	0.000333	0.047739	0.994434
Bacteria	Firmicutes	Clostridia	Clostridiales	Lachnospiraceae	NA	OTU_2735	0.024833	0.06168	0.687235
Bacteria	Bacteroidetes	NA	NA	NA	NA	OTU_2736	0.06556	0.074256	0.377295
Bacteria	Firmicutes	Clostridia	Clostridiales	Ruminococcaceae	NA	OTU_2737	1e-06	0.074488	0.999989
Bacteria	Firmicutes	Clostridia	Clostridiales	Lachnospiraceae	NA	OTU_2739	0.020936	0.061392	0.733087
Bacteria	Bacteroidetes	NA	NA	NA	NA	OTU_274	0.105973	0.083933	0.206736
Bacteria	Proteobacteria	Alphaproteobacteria	NA	NA	NA	OTU_2740	0.013041	0.061043	0.830831
Bacteria	Firmicutes	Negativicutes	Selenomonadales	Veillonellaceae	Anaerovibrio	OTU_2741	0.069488	0.078209	0.374277
Bacteria	Firmicutes	Clostridia	Clostridiales	Lachnospiraceae	NA	OTU_2742	1e-06	0.061128	0.999987
Bacteria	Tenericutes	Mollicutes	Anaeroplasmatales	Anaeroplasmataceae	Anaeroplasma	OTU_2744	1e-06	0.077967	0.99999
Bacteria	Bacteroidetes	Bacteroidia	Bacteroidales	Prevotellaceae	NA	OTU_2745	0.045857	0.061738	0.457622
Bacteria	Bacteroidetes	Bacteroidia	Bacteroidales	NA	NA	OTU_2746	1e-06	0.062483	0.999987
Bacteria	NA	NA	NA	NA	NA	OTU_2747	1e-06	0.074929	0.999989
Bacteria	Bacteroidetes	Bacteroidia	Bacteroidales	NA	NA	OTU_2748	0.012365	0.068676	0.857115
Bacteria	Bacteroidetes	Bacteroidia	Bacteroidales	NA	NA	OTU_275	0.085208	0.083065	0.304986
Bacteria	Firmicutes	Clostridia	Clostridiales	Ruminococcaceae	NA	OTU_2750	0.05929	0.070552	0.400699
Bacteria	Bacteroidetes	NA	NA	NA	NA	OTU_2752	0.047227	0.07419	0.524406
Bacteria	NA	NA	NA	NA	NA	OTU_2753	0.128832	0.090738	0.155659
Bacteria	Firmicutes	Clostridia	Clostridiales	Ruminococcaceae	NA	OTU_2754	0.212481	0.107969	0.0490702
Bacteria	Bacteroidetes	Bacteroidia	Bacteroidales	NA	NA	OTU_2755	0.002765	0.068778	0.967932
Bacteria	Bacteroidetes	Bacteroidia	Bacteroidales	Prevotellaceae	NA	OTU_2756	0.03377	0.07158	0.637084
Bacteria	Bacteroidetes	Bacteroidia	Bacteroidales	Prevotellaceae	Prevotella	OTU_2757	0.074587	0.080819	0.356065
Bacteria	Actinobacteria	Actinobacteria	Coriobacteriales	Coriobacteriaceae	Olsenella	OTU_2758	0.12158	0.088951	0.171682
Bacteria	Firmicutes	Clostridia	Clostridiales	Lachnospiraceae	NA	OTU_2759	1e-06	0.066813	0.999988
Bacteria	Bacteroidetes	Bacteroidia	Bacteroidales	Prevotellaceae	Prevotella	OTU_276	0.079613	0.07923	0.314977
Bacteria	Firmicutes	Clostridia	Clostridiales	Ruminococcaceae	NA	OTU_2761	1e-06	0.073225	0.999989
Bacteria	Bacteroidetes	Bacteroidia	Bacteroidales	NA	NA	OTU_2762	0.148143	0.094845	0.1183
Bacteria	Bacteroidetes	NA	NA	NA	NA	OTU_2763	0.133066	0.087942	0.130251
Bacteria	Firmicutes	Clostridia	Clostridiales	Lachnospiraceae	NA	OTU_2764	0.082435	0.081161	0.309774
Bacteria	Firmicutes	Clostridia	Clostridiales	Ruminococcaceae	NA	OTU_2765	1e-06	0.065465	0.999988
Bacteria	Bacteroidetes	Bacteroidia	Bacteroidales	Prevotellaceae	Prevotella	OTU_2766	0.031923	0.060559	0.598097
Bacteria	Bacteroidetes	Bacteroidia	Bacteroidales	NA	NA	OTU_2767	0.074318	0.068756	0.279744
Bacteria	Bacteroidetes	Bacteroidia	Bacteroidales	NA	NA	OTU_2768	0.021674	0.070243	0.757658
Bacteria	NA	NA	NA	NA	NA	OTU_2769	0.08055	0.07916	0.308887
Bacteria	Bacteroidetes	Bacteroidia	Bacteroidales	Prevotellaceae	NA	OTU_277	0.224908	0.10812	0.0375099
Bacteria	Bacteroidetes	NA	NA	NA	NA	OTU_2770	0.035916	0.069031	0.602863
Bacteria	Firmicutes	NA	NA	NA	NA	OTU_2772	1e-06	0.070751	0.999989
Bacteria	Proteobacteria	Alphaproteobacteria	NA	NA	NA	OTU_2773	0.083901	0.082865	0.311298
Bacteria	Firmicutes	Clostridia	Clostridiales	Lachnospiraceae	NA	OTU_2774	0.008033	0.062742	0.898123
Bacteria	Firmicutes	Erysipelotrichia	Erysipelotrichales	Erysipelotrichaceae	Solobacterium	OTU_2776	0.024714	0.06874	0.7192
Bacteria	NA	NA	NA	NA	NA	OTU_2777	0.097799	0.091439	0.28482
Bacteria	Firmicutes	Clostridia	Clostridiales	Lachnospiraceae	NA	OTU_2779	0.051167	0.076384	0.502944
Bacteria	Bacteroidetes	Bacteroidia	Bacteroidales	NA	NA	OTU_278	0.043933	0.066486	0.50875
Bacteria	Bacteroidetes	Bacteroidia	Bacteroidales	Prevotellaceae	NA	OTU_2780	0.061128	0.074109	0.409463
Bacteria	Bacteroidetes	Bacteroidia	Bacteroidales	Porphyromonadaceae	NA	OTU_2782	0.032968	0.077732	0.671475
Bacteria	Bacteroidetes	NA	NA	NA	NA	OTU_2783	1e-06	0.064019	0.999988
Bacteria	Firmicutes	Clostridia	Clostridiales	Ruminococcaceae	NA	OTU_2784	0.009664	0.055158	0.860918
Bacteria	Firmicutes	Clostridia	Clostridiales	Lachnospiraceae	NA	OTU_2785	0.008165	0.067474	0.903683
Bacteria	Firmicutes	NA	NA	NA	NA	OTU_2786	1e-06	0.061084	0.999987
Bacteria	NA	NA	NA	NA	NA	OTU_2787	0.106565	0.094594	0.259932
Bacteria	Firmicutes	Clostridia	Clostridiales	Lachnospiraceae	NA	OTU_2788	0.024455	0.058968	0.678349
Bacteria	NA	NA	NA	NA	NA	OTU_2789	1e-06	0.063083	0.999987
Bacteria	Bacteroidetes	Bacteroidia	Bacteroidales	Prevotellaceae	NA	OTU_279	1e-06	0.063205	0.999987
Bacteria	Bacteroidetes	Bacteroidia	Bacteroidales	NA	NA	OTU_2790	0.039571	0.057468	0.491091
Bacteria	Firmicutes	Clostridia	Clostridiales	NA	NA	OTU_2791	0.111816	0.08353	0.18069
Bacteria	Bacteroidetes	NA	NA	NA	NA	OTU_2792	0.159467	0.088354	0.0710959
Bacteria	Bacteroidetes	NA	NA	NA	NA	OTU_2793	0.18074	0.088682	0.0415431
Bacteria	Firmicutes	Clostridia	Clostridiales	NA	NA	OTU_2794	0.078468	0.072111	0.276526
Bacteria	Spirochaetes	Spirochaetia	Spirochaetales	Spirochaetaceae	NA	OTU_2795	0.135067	0.088982	0.129036
Bacteria	Bacteroidetes	Bacteroidia	Bacteroidales	NA	NA	OTU_2797	0.020639	0.072312	0.775325
Bacteria	Bacteroidetes	Bacteroidia	Bacteroidales	NA	NA	OTU_2799	1e-06	0.059699	0.999987
Bacteria	Bacteroidetes	Bacteroidia	Bacteroidales	Prevotellaceae	Prevotella	OTU_28	0.08122	0.085591	0.342655
Bacteria	Bacteroidetes	Bacteroidia	Bacteroidales	Prevotellaceae	Prevotella	OTU_280	0.086081	0.077444	0.266342
Bacteria	Bacteroidetes	Bacteroidia	Bacteroidales	Porphyromonadaceae	NA	OTU_2800	0.043176	0.070346	0.53937
Bacteria	NA	NA	NA	NA	NA	OTU_2801	0.038706	0.059079	0.512367
Bacteria	NA	NA	NA	NA	NA	OTU_2804	1e-06	0.072044	0.999989
Bacteria	Spirochaetes	Spirochaetia	Spirochaetales	Spirochaetaceae	Treponema	OTU_2805	1e-06	0.056791	0.999986
Bacteria	Firmicutes	Clostridia	Clostridiales	Ruminococcaceae	NA	OTU_2806	0.097183	0.098149	0.322097
Bacteria	Bacteroidetes	Bacteroidia	Bacteroidales	Prevotellaceae	NA	OTU_2807	0.107978	0.09778	0.269465
Bacteria	Firmicutes	Clostridia	Clostridiales	NA	NA	OTU_2808	0.145686	0.088955	0.101474
Bacteria	Firmicutes	Clostridia	Clostridiales	Lachnospiraceae	NA	OTU_2809	0.018907	0.072387	0.793943
Bacteria	Bacteroidetes	Bacteroidia	Bacteroidales	Prevotellaceae	Prevotella	OTU_281	0.075866	0.089963	0.399059
Bacteria	Bacteroidetes	NA	NA	NA	NA	OTU_2811	0.016829	0.064757	0.794957
Bacteria	Bacteroidetes	Bacteroidia	Bacteroidales	Prevotellaceae	Prevotella	OTU_2812	1e-06	0.075793	0.999989
Bacteria	NA	NA	NA	NA	NA	OTU_2814	0.028366	0.062289	0.648826
Bacteria	Bacteroidetes	Bacteroidia	Bacteroidales	Prevotellaceae	NA	OTU_2815	0.084641	0.074976	0.258937
Bacteria	Bacteroidetes	Bacteroidia	Bacteroidales	Prevotellaceae	Prevotella	OTU_2817	1e-06	0.069558	0.999989
Bacteria	Bacteroidetes	Bacteroidia	Bacteroidales	Prevotellaceae	Prevotella	OTU_2819	0.037814	0.06554	0.563966
Bacteria	Bacteroidetes	NA	NA	NA	NA	OTU_282	0.048743	0.074998	0.515741
Bacteria	Firmicutes	Negativicutes	Selenomonadales	Acidaminococcaceae	Succiniclasticum	OTU_2820	1e-06	0.066221	0.999988
Bacteria	Firmicutes	Clostridia	Clostridiales	NA	NA	OTU_2822	1e-06	0.076221	0.99999
Bacteria	NA	NA	NA	NA	NA	OTU_2823	0.071546	0.081089	0.377607
Bacteria	Firmicutes	Erysipelotrichia	Erysipelotrichales	Erysipelotrichaceae	Solobacterium	OTU_2824	0.030352	0.075671	0.688343
Bacteria	NA	NA	NA	NA	NA	OTU_2825	0.019598	0.067457	0.771414
Bacteria	NA	NA	NA	NA	NA	OTU_2826	1e-06	0.063105	0.999987
Bacteria	Firmicutes	Clostridia	Clostridiales	Ruminococcaceae	NA	OTU_2827	0.060206	0.067074	0.369396
Bacteria	Firmicutes	Clostridia	Clostridiales	NA	NA	OTU_2828	0.182887	0.102706	0.074964
Bacteria	Bacteroidetes	Bacteroidia	Bacteroidales	Prevotellaceae	NA	OTU_2829	0.087559	0.085212	0.304165
Bacteria	Bacteroidetes	Bacteroidia	Bacteroidales	NA	NA	OTU_283	0.007785	0.06276	0.90128
Bacteria	Candidatus Saccharibacteria	Saccharibacteria_genera_incertae_sedis	Saccharibacteria_genera_incertae_sedis	Saccharibacteria_genera_incertae_sedis	Saccharibacteria_genera_incertae_sedis	OTU_2830	0.104952	0.083244	0.20739
Bacteria	Bacteroidetes	Bacteroidia	Bacteroidales	NA	NA	OTU_2831	0.086563	0.078493	0.270109
Bacteria	NA	NA	NA	NA	NA	OTU_2832	0.13121	0.092732	0.157087
Bacteria	Firmicutes	Erysipelotrichia	Erysipelotrichales	Erysipelotrichaceae	NA	OTU_2833	1e-06	0.071314	0.999989
Bacteria	Firmicutes	Clostridia	Clostridiales	Lachnospiraceae	NA	OTU_2834	0.053126	0.076832	0.489279
Bacteria	Firmicutes	NA	NA	NA	NA	OTU_2835	0.121019	0.090905	0.183101
Bacteria	Firmicutes	Clostridia	Clostridiales	Lachnospiraceae	NA	OTU_2836	1e-06	0.072605	0.999989
Bacteria	Bacteroidetes	Bacteroidia	Bacteroidales	NA	NA	OTU_2837	0.112006	0.086923	0.197549
Bacteria	NA	NA	NA	NA	NA	OTU_2838	0.045716	0.066432	0.491351
Bacteria	Bacteroidetes	Bacteroidia	Bacteroidales	Prevotellaceae	Prevotella	OTU_2839	0.156671	0.094872	0.0986583
Bacteria	Bacteroidetes	Bacteroidia	Bacteroidales	NA	NA	OTU_284	0.043472	0.064893	0.50292
Bacteria	Firmicutes	Clostridia	Clostridiales	Ruminococcaceae	NA	OTU_2840	1e-06	0.081919	0.99999
Bacteria	Firmicutes	Clostridia	Clostridiales	Lachnospiraceae	NA	OTU_2841	0.154186	0.085029	0.0697803
Bacteria	NA	NA	NA	NA	NA	OTU_2842	0.091987	0.086301	0.286475
Bacteria	Spirochaetes	Spirochaetia	Spirochaetales	NA	NA	OTU_2844	0.143699	0.091355	0.115725
Bacteria	NA	NA	NA	NA	NA	OTU_2845	0.027448	0.068184	0.687274
Bacteria	Firmicutes	Clostridia	Clostridiales	NA	NA	OTU_2846	0.108115	0.085198	0.204446
Bacteria	Firmicutes	Clostridia	Clostridiales	NA	NA	OTU_2848	0.047555	0.070373	0.499195
Bacteria	Bacteroidetes	Bacteroidia	Bacteroidales	Prevotellaceae	NA	OTU_285	1e-06	0.067975	0.999988
Bacteria	Bacteroidetes	Bacteroidia	Bacteroidales	Prevotellaceae	Prevotella	OTU_2850	0.099202	0.08002	0.215081
Bacteria	Firmicutes	Clostridia	Clostridiales	Ruminococcaceae	NA	OTU_2851	1e-06	0.06541	0.999988
Bacteria	Spirochaetes	Spirochaetia	Spirochaetales	Spirochaetaceae	Treponema	OTU_2852	0.078032	0.071912	0.277876
Bacteria	Firmicutes	Clostridia	Clostridiales	NA	NA	OTU_2855	0.009151	0.067447	0.892077
Bacteria	Bacteroidetes	NA	NA	NA	NA	OTU_2856	0.034862	0.064558	0.58919
Bacteria	Bacteroidetes	Bacteroidia	Bacteroidales	Prevotellaceae	Prevotella	OTU_2858	0.044013	0.06301	0.484859
Bacteria	NA	NA	NA	NA	NA	OTU_2859	0.044281	0.069635	0.524841
Bacteria	Bacteroidetes	NA	NA	NA	NA	OTU_286	0.006103	0.052285	0.907077
Bacteria	Bacteroidetes	NA	NA	NA	NA	OTU_2860	0.087184	0.07459	0.242467
Bacteria	Firmicutes	NA	NA	NA	NA	OTU_2861	0.010512	0.06893	0.878791
Bacteria	Firmicutes	Clostridia	Clostridiales	Lachnospiraceae	NA	OTU_2862	1e-06	0.068773	0.999988
Bacteria	NA	NA	NA	NA	NA	OTU_2864	0.016089	0.068516	0.814348
Bacteria	NA	NA	NA	NA	NA	OTU_2865	0.121943	0.087979	0.165733
Bacteria	Firmicutes	Clostridia	Clostridiales	Lachnospiraceae	NA	OTU_2868	1e-06	0.071364	0.999989
Bacteria	Bacteroidetes	Bacteroidia	Bacteroidales	NA	NA	OTU_2869	0.015089	0.067745	0.823744
Bacteria	Bacteroidetes	Bacteroidia	Bacteroidales	NA	NA	OTU_287	0.052518	0.067104	0.433841
Bacteria	Bacteroidetes	Bacteroidia	Bacteroidales	NA	NA	OTU_2870	1e-06	0.064518	0.999988
Bacteria	NA	NA	NA	NA	NA	OTU_2872	0.032417	0.071561	0.65055
Bacteria	Firmicutes	Clostridia	Clostridiales	Ruminococcaceae	Ruminococcus	OTU_2873	0.008091	0.056937	0.886998
Bacteria	Firmicutes	Clostridia	Clostridiales	Lachnospiraceae	NA	OTU_2875	0.009511	0.057768	0.869226
Bacteria	Bacteroidetes	Bacteroidia	Bacteroidales	NA	NA	OTU_2876	1e-06	0.065845	0.999988
Bacteria	Firmicutes	Clostridia	Clostridiales	Lachnospiraceae	NA	OTU_2878	1e-06	0.063247	0.999987
Bacteria	Firmicutes	Clostridia	Clostridiales	Lachnospiraceae	NA	OTU_2879	0.133422	0.088785	0.132903
Bacteria	Firmicutes	Clostridia	Clostridiales	Lachnospiraceae	NA	OTU_288	1e-06	0.077605	0.99999
Bacteria	Bacteroidetes	NA	NA	NA	NA	OTU_2880	0.290717	0.108842	0.00756256
Bacteria	Bacteroidetes	Bacteroidia	Bacteroidales	NA	NA	OTU_2882	0.033185	0.060613	0.584042
Bacteria	Bacteroidetes	NA	NA	NA	NA	OTU_2883	0.020031	0.070037	0.774874
Bacteria	Firmicutes	NA	NA	NA	NA	OTU_2884	0.109669	0.087784	0.211553
Bacteria	Proteobacteria	NA	NA	NA	NA	OTU_2886	0.034392	0.05952	0.563384
Bacteria	NA	NA	NA	NA	NA	OTU_2887	0.039111	0.06975	0.574981
Bacteria	Candidatus Saccharibacteria	Saccharibacteria_genera_incertae_sedis	Saccharibacteria_genera_incertae_sedis	Saccharibacteria_genera_incertae_sedis	Saccharibacteria_genera_incertae_sedis	OTU_2888	0.089161	0.084043	0.288737
Bacteria	Bacteroidetes	Bacteroidia	Bacteroidales	Prevotellaceae	Prevotella	OTU_289	0.134202	0.08238	0.1033
Bacteria	Bacteroidetes	Bacteroidia	Bacteroidales	Porphyromonadaceae	NA	OTU_2890	0.058788	0.071004	0.407697
Bacteria	NA	NA	NA	NA	NA	OTU_2891	0.045745	0.075659	0.545431
Bacteria	Firmicutes	Clostridia	Clostridiales	Lachnospiraceae	NA	OTU_2892	0.023663	0.072146	0.742921
Bacteria	Firmicutes	Clostridia	Clostridiales	Lachnospiraceae	NA	OTU_2894	0.019354	0.069577	0.780884
Bacteria	Firmicutes	Clostridia	Clostridiales	Ruminococcaceae	NA	OTU_2895	1e-06	0.073773	0.999989
Bacteria	Firmicutes	NA	NA	NA	NA	OTU_2897	0.141601	0.093789	0.131099
Bacteria	Bacteroidetes	Bacteroidia	Bacteroidales	Prevotellaceae	NA	OTU_2898	0.007349	0.061683	0.905163
Bacteria	NA	NA	NA	NA	NA	OTU_2899	0.043515	0.076754	0.570754
Bacteria	Bacteroidetes	Bacteroidia	Bacteroidales	NA	NA	OTU_29	0.130811	0.096879	0.176935
Bacteria	Firmicutes	Clostridia	Clostridiales	Lachnospiraceae	NA	OTU_290	0.015974	0.06814	0.814652
Bacteria	Firmicutes	Clostridia	Clostridiales	Ruminococcaceae	NA	OTU_2900	0.009634	0.067638	0.886737
Bacteria	NA	NA	NA	NA	NA	OTU_2901	1e-06	0.055735	0.999986
Bacteria	Bacteroidetes	Bacteroidia	Bacteroidales	Prevotellaceae	Prevotella	OTU_2902	1e-06	0.059001	0.999986
Bacteria	Proteobacteria	NA	NA	NA	NA	OTU_2903	0.052883	0.069322	0.445547
Bacteria	Firmicutes	NA	NA	NA	NA	OTU_2904	1e-06	0.063119	0.999987
Bacteria	NA	NA	NA	NA	NA	OTU_2906	0.039933	0.082903	0.630031
Bacteria	NA	NA	NA	NA	NA	OTU_2907	1e-06	0.076149	0.99999
Bacteria	NA	NA	NA	NA	NA	OTU_2908	1e-06	0.075097	0.999989
Bacteria	Firmicutes	Clostridia	Clostridiales	Lachnospiraceae	NA	OTU_2909	0.118558	0.09637	0.218608
Bacteria	Bacteroidetes	Bacteroidia	Bacteroidales	Prevotellaceae	NA	OTU_291	1e-06	0.070133	0.999989
Bacteria	NA	NA	NA	NA	NA	OTU_2911	1e-06	0.060661	0.999987
Bacteria	NA	NA	NA	NA	NA	OTU_2912	0.173889	0.089424	0.0518298
Bacteria	Bacteroidetes	Bacteroidia	Bacteroidales	NA	NA	OTU_2915	1e-06	0.069067	0.999988
Bacteria	Bacteroidetes	Bacteroidia	Bacteroidales	Prevotellaceae	Prevotella	OTU_2916	1e-06	0.064406	0.999988
Bacteria	Bacteroidetes	Bacteroidia	Bacteroidales	NA	NA	OTU_2918	1e-06	0.065423	0.999988
Bacteria	Bacteroidetes	Bacteroidia	Bacteroidales	NA	NA	OTU_2919	1e-06	0.066943	0.999988
Bacteria	Bacteroidetes	Bacteroidia	Bacteroidales	Prevotellaceae	NA	OTU_292	0.111763	0.089783	0.213201
Bacteria	NA	NA	NA	NA	NA	OTU_2922	0.112734	0.075593	0.135875
Bacteria	NA	NA	NA	NA	NA	OTU_2923	1e-06	0.069397	0.999989
Bacteria	Firmicutes	Clostridia	Clostridiales	NA	NA	OTU_2924	1e-06	0.060179	0.999987
Bacteria	Firmicutes	Clostridia	Clostridiales	NA	NA	OTU_2925	0.062131	0.073799	0.399847
Bacteria	Bacteroidetes	Bacteroidia	Bacteroidales	NA	NA	OTU_293	0.049678	0.068738	0.469855
Bacteria	Firmicutes	Clostridia	Clostridiales	NA	NA	OTU_2930	0.009534	0.076665	0.901031
Bacteria	Bacteroidetes	Bacteroidia	Bacteroidales	Prevotellaceae	Prevotella	OTU_2931	0.003219	0.059214	0.956647
Bacteria	Bacteroidetes	Bacteroidia	Bacteroidales	Prevotellaceae	Prevotella	OTU_2932	0.092219	0.081016	0.255003
Bacteria	Bacteroidetes	Bacteroidia	Bacteroidales	Prevotellaceae	NA	OTU_2933	1e-06	0.059436	0.999987
Bacteria	Firmicutes	Clostridia	Clostridiales	Ruminococcaceae	NA	OTU_2934	0.076484	0.087878	0.384113
Bacteria	Tenericutes	Mollicutes	Anaeroplasmatales	Anaeroplasmataceae	Anaeroplasma	OTU_2936	0.028905	0.061796	0.639964
Bacteria	Bacteroidetes	NA	NA	NA	NA	OTU_2937	0.208293	0.107612	0.0529176
Bacteria	Firmicutes	Clostridia	Clostridiales	NA	NA	OTU_2938	1e-06	0.071306	0.999989
Bacteria	NA	NA	NA	NA	NA	OTU_2939	0.082458	0.07534	0.273745
Bacteria	Bacteroidetes	NA	NA	NA	NA	OTU_294	0.036224	0.064934	0.576941
Bacteria	Firmicutes	Clostridia	Clostridiales	NA	NA	OTU_2940	1e-06	0.079426	0.99999
Bacteria	Firmicutes	Clostridia	Clostridiales	Lachnospiraceae	NA	OTU_2941	0.105326	0.078316	0.178662
Bacteria	NA	NA	NA	NA	NA	OTU_2942	0.024164	0.05525	0.661852
Bacteria	Firmicutes	Negativicutes	Selenomonadales	Veillonellaceae	Anaerovibrio	OTU_2943	0.077823	0.075011	0.299509
Bacteria	Firmicutes	Clostridia	Clostridiales	Ruminococcaceae	NA	OTU_2944	1e-06	0.062744	0.999987
Bacteria	Bacteroidetes	NA	NA	NA	NA	OTU_2945	0.153752	0.087735	0.0796949
Bacteria	Firmicutes	Clostridia	Clostridiales	Lachnospiraceae	NA	OTU_2946	0.065356	0.078952	0.407787
Bacteria	Spirochaetes	Spirochaetia	Spirochaetales	Spirochaetaceae	Treponema	OTU_2948	0.03738	0.073672	0.611885
Bacteria	Bacteroidetes	Bacteroidia	Bacteroidales	NA	NA	OTU_2949	0.212045	0.101512	0.0367198
Bacteria	NA	NA	NA	NA	NA	OTU_295	1e-06	0.088574	0.999991
Bacteria	Spirochaetes	Spirochaetia	Spirochaetales	Spirochaetaceae	NA	OTU_2950	1e-06	0.07295	0.999989
Bacteria	Firmicutes	Clostridia	Clostridiales	Clostridiales_Incertae Sedis XIII	Anaerovorax	OTU_2951	0.286825	0.112841	0.0110267
Bacteria	NA	NA	NA	NA	NA	OTU_2952	1e-06	0.066915	0.999988
Bacteria	NA	NA	NA	NA	NA	OTU_2954	0.052842	0.075283	0.482734
Bacteria	NA	NA	NA	NA	NA	OTU_2955	0.072578	0.086108	0.3993
Bacteria	Firmicutes	Clostridia	Clostridiales	Lachnospiraceae	NA	OTU_2956	1e-06	0.055474	0.999986
Bacteria	Bacteroidetes	NA	NA	NA	NA	OTU_2957	1e-06	0.070456	0.999989
Bacteria	Bacteroidetes	Bacteroidia	Bacteroidales	Prevotellaceae	NA	OTU_2959	0.151763	0.095141	0.110681
Bacteria	Bacteroidetes	Bacteroidia	Bacteroidales	Prevotellaceae	Prevotella	OTU_296	0.027619	0.073415	0.706765
Bacteria	Bacteroidetes	Bacteroidia	Bacteroidales	NA	NA	OTU_2960	1e-06	0.096566	0.999992
Bacteria	Firmicutes	Clostridia	Clostridiales	Lachnospiraceae	NA	OTU_2961	0.054434	0.079592	0.49403
Bacteria	NA	NA	NA	NA	NA	OTU_2963	0.016958	0.063121	0.788192
Bacteria	NA	NA	NA	NA	NA	OTU_2964	0.055436	0.068529	0.418548
Bacteria	Firmicutes	Clostridia	Clostridiales	Lachnospiraceae	NA	OTU_2965	0.141805	0.095117	0.136001
Bacteria	NA	NA	NA	NA	NA	OTU_2967	0.07148	0.073599	0.331444
Bacteria	Bacteroidetes	Bacteroidia	Bacteroidales	NA	NA	OTU_2969	0.029487	0.068913	0.668733
Bacteria	Firmicutes	Clostridia	Clostridiales	Lachnospiraceae	NA	OTU_297	0.095868	0.085614	0.262812
Bacteria	NA	NA	NA	NA	NA	OTU_2970	0.081323	0.083587	0.330596
Bacteria	Spirochaetes	Spirochaetia	Spirochaetales	Spirochaetaceae	NA	OTU_2972	0.011578	0.05919	0.844917
Bacteria	Bacteroidetes	Bacteroidia	Bacteroidales	Prevotellaceae	Prevotella	OTU_2975	0.134006	0.095693	0.161401
Bacteria	NA	NA	NA	NA	NA	OTU_2976	1e-06	0.070404	0.999989
Bacteria	Bacteroidetes	NA	NA	NA	NA	OTU_2977	0.035023	0.071371	0.623626
Bacteria	Bacteroidetes	Bacteroidia	Bacteroidales	NA	NA	OTU_2978	0.016752	0.061289	0.784601
Bacteria	Bacteroidetes	Bacteroidia	Bacteroidales	NA	NA	OTU_2979	0.022611	0.072017	0.753546
Bacteria	Bacteroidetes	Bacteroidia	Bacteroidales	Prevotellaceae	Prevotella	OTU_298	0.279443	0.112909	0.0133259
Bacteria	Bacteroidetes	Bacteroidia	Bacteroidales	NA	NA	OTU_2982	0.027935	0.064412	0.664512
Bacteria	Bacteroidetes	Bacteroidia	Bacteroidales	Prevotellaceae	Prevotella	OTU_2983	0.064587	0.082817	0.435464
Bacteria	NA	NA	NA	NA	NA	OTU_2984	1e-06	0.059881	0.999987
Bacteria	Bacteroidetes	Bacteroidia	Bacteroidales	Prevotellaceae	NA	OTU_2985	0.028216	0.068239	0.679249
Bacteria	Firmicutes	Clostridia	Clostridiales	Lachnospiraceae	NA	OTU_2987	0.096401	0.083624	0.248996
Bacteria	Firmicutes	Clostridia	Clostridiales	Ruminococcaceae	NA	OTU_2988	0.249431	0.107522	0.020351
Bacteria	Bacteroidetes	Bacteroidia	Bacteroidales	NA	NA	OTU_2989	0.054895	0.077515	0.47883
Bacteria	Bacteroidetes	NA	NA	NA	NA	OTU_299	0.009576	0.060195	0.873603
Bacteria	Bacteroidetes	Bacteroidia	Bacteroidales	Porphyromonadaceae	NA	OTU_2990	0.08969	0.079807	0.261082
Bacteria	Firmicutes	Clostridia	Clostridiales	Lachnospiraceae	NA	OTU_2993	0.124475	0.091876	0.175476
Bacteria	Firmicutes	Clostridia	Clostridiales	Lachnospiraceae	NA	OTU_2994	1e-06	0.078694	0.99999
Bacteria	NA	NA	NA	NA	NA	OTU_2995	0.138958	0.098103	0.156644
Bacteria	Firmicutes	Clostridia	Clostridiales	NA	NA	OTU_2996	0.073311	0.078651	0.351282
Bacteria	Firmicutes	Clostridia	Clostridiales	Ruminococcaceae	NA	OTU_2997	0.055277	0.071954	0.442352
Bacteria	Bacteroidetes	Bacteroidia	Bacteroidales	Prevotellaceae	Prevotella	OTU_2998	0.000752	0.061227	0.9902
Bacteria	NA	NA	NA	NA	NA	OTU_2999	0.081897	0.083148	0.324646
Bacteria	Bacteroidetes	Bacteroidia	Bacteroidales	Prevotellaceae	Prevotella	OTU_3	1e-06	0.074686	0.999989
Bacteria	Bacteroidetes	Bacteroidia	Bacteroidales	Prevotellaceae	Prevotella	OTU_30	0.070729	0.076443	0.354835
Bacteria	Bacteroidetes	Bacteroidia	Bacteroidales	Prevotellaceae	Paraprevotella	OTU_300	1e-06	0.063532	0.999987
Bacteria	Spirochaetes	Spirochaetia	Spirochaetales	Spirochaetaceae	Sphaerochaeta	OTU_3000	0.085189	0.080026	0.287095
Bacteria	Firmicutes	Clostridia	Clostridiales	Ruminococcaceae	NA	OTU_3001	0.063599	0.074562	0.393677
Bacteria	Firmicutes	Clostridia	Clostridiales	NA	NA	OTU_3003	1e-06	0.060008	0.999987
Bacteria	NA	NA	NA	NA	NA	OTU_3004	0.114931	0.08942	0.19869
Bacteria	Firmicutes	Clostridia	Clostridiales	Ruminococcaceae	Saccharofermentans	OTU_3006	0.028709	0.063256	0.649934
Bacteria	Bacteroidetes	NA	NA	NA	NA	OTU_3007	0.047627	0.08121	0.557562
Bacteria	Bacteroidetes	Bacteroidia	Bacteroidales	Prevotellaceae	Prevotella	OTU_3008	0.061352	0.07927	0.438953
Bacteria	Bacteroidetes	Bacteroidia	Bacteroidales	Prevotellaceae	NA	OTU_3009	0.059371	0.081496	0.466299
Bacteria	Bacteroidetes	Bacteroidia	Bacteroidales	NA	NA	OTU_301	0.161911	0.099394	0.103317
Bacteria	NA	NA	NA	NA	NA	OTU_3010	0.127111	0.095565	0.183485
Bacteria	Firmicutes	Clostridia	Clostridiales	Ruminococcaceae	Ruminococcus	OTU_3011	1e-06	0.068881	0.999988
Bacteria	Spirochaetes	Spirochaetia	Spirochaetales	Spirochaetaceae	Treponema	OTU_3012	1e-06	0.083017	0.99999
Bacteria	Bacteroidetes	Bacteroidia	Bacteroidales	NA	NA	OTU_3013	0.068527	0.080766	0.39618
Bacteria	Bacteroidetes	Bacteroidia	Bacteroidales	Prevotellaceae	Prevotella	OTU_3014	0.10153	0.082755	0.21987
Bacteria	NA	NA	NA	NA	NA	OTU_3015	1e-06	0.058774	0.999986
Bacteria	Firmicutes	Clostridia	Clostridiales	Ruminococcaceae	NA	OTU_3018	0.109917	0.083329	0.187145
Bacteria	Bacteroidetes	Bacteroidia	Bacteroidales	NA	NA	OTU_3019	0.081447	0.074555	0.274639
Bacteria	Bacteroidetes	NA	NA	NA	NA	OTU_302	1e-06	0.060562	0.999987
Bacteria	Firmicutes	NA	NA	NA	NA	OTU_3020	1e-06	0.080171	0.99999
Bacteria	Firmicutes	Clostridia	Clostridiales	NA	NA	OTU_3021	0.000832	0.060774	0.989077
Bacteria	Firmicutes	Clostridia	Clostridiales	Lachnospiraceae	NA	OTU_3022	0.014459	0.067365	0.830051
Bacteria	Firmicutes	Clostridia	Clostridiales	Ruminococcaceae	NA	OTU_3023	0.009955	0.055605	0.857914
Bacteria	Bacteroidetes	Bacteroidia	Bacteroidales	Prevotellaceae	NA	OTU_3024	0.08025	0.081643	0.325638
Bacteria	Firmicutes	Clostridia	Clostridiales	Lachnospiraceae	NA	OTU_3026	0.189242	0.107558	0.0785026
Bacteria	Bacteroidetes	Bacteroidia	Bacteroidales	Prevotellaceae	Prevotella	OTU_3027	1e-06	0.077344	0.99999
Bacteria	Bacteroidetes	NA	NA	NA	NA	OTU_3028	0.04529	0.068704	0.509764
Bacteria	Bacteroidetes	Bacteroidia	Bacteroidales	Prevotellaceae	Prevotella	OTU_3029	1e-06	0.081549	0.99999
Bacteria	Bacteroidetes	Bacteroidia	Bacteroidales	Prevotellaceae	NA	OTU_303	0.044454	0.063899	0.486622
Bacteria	Bacteroidetes	Bacteroidia	Bacteroidales	NA	NA	OTU_3030	0.089187	0.076455	0.2434
Bacteria	Firmicutes	Clostridia	Clostridiales	Lachnospiraceae	NA	OTU_3031	0.005943	0.058146	0.918591
Bacteria	Firmicutes	Clostridia	Clostridiales	NA	NA	OTU_3032	1e-06	0.058489	0.999986
Bacteria	Firmicutes	Clostridia	Clostridiales	Lachnospiraceae	Butyrivibrio	OTU_3033	0.177123	0.099737	0.0757493
Bacteria	NA	NA	NA	NA	NA	OTU_3039	1e-06	0.057099	0.999986
Bacteria	Firmicutes	Clostridia	Clostridiales	Lachnospiraceae	NA	OTU_304	1e-06	0.070538	0.999989
Bacteria	Bacteroidetes	NA	NA	NA	NA	OTU_3040	0.153888	0.094637	0.103931
Bacteria	Candidatus Saccharibacteria	Saccharibacteria_genera_incertae_sedis	Saccharibacteria_genera_incertae_sedis	Saccharibacteria_genera_incertae_sedis	Saccharibacteria_genera_incertae_sedis	OTU_3041	0.050853	0.071757	0.478521
Bacteria	Bacteroidetes	Bacteroidia	Bacteroidales	Prevotellaceae	NA	OTU_3042	0.103273	0.079428	0.193529
Bacteria	Bacteroidetes	NA	NA	NA	NA	OTU_3045	1e-06	0.066517	0.999988
Bacteria	Tenericutes	Mollicutes	Anaeroplasmatales	Anaeroplasmataceae	Anaeroplasma	OTU_3047	0.065367	0.079391	0.410306
Bacteria	NA	NA	NA	NA	NA	OTU_3048	0.071605	0.072939	0.326242
Bacteria	Bacteroidetes	Bacteroidia	Bacteroidales	NA	NA	OTU_305	0.002444	0.053649	0.963665
Bacteria	Firmicutes	Clostridia	Clostridiales	Ruminococcaceae	NA	OTU_3050	0.039531	0.067411	0.557595
Bacteria	Bacteroidetes	Bacteroidia	Bacteroidales	Prevotellaceae	NA	OTU_3051	1e-06	0.069595	0.999989
Bacteria	Firmicutes	Clostridia	Clostridiales	Ruminococcaceae	NA	OTU_3052	0.082891	0.083325	0.319838
Bacteria	Bacteroidetes	Bacteroidia	Bacteroidales	Prevotellaceae	Prevotella	OTU_3054	0.066585	0.078456	0.396053
Bacteria	Fibrobacteres	Fibrobacteria	Fibrobacterales	Fibrobacteraceae	Fibrobacter	OTU_3057	1e-06	0.066566	0.999988
Bacteria	Bacteroidetes	Bacteroidia	Bacteroidales	Prevotellaceae	NA	OTU_306	0.118927	0.08296	0.151702
Bacteria	Firmicutes	Clostridia	Clostridiales	Lachnospiraceae	NA	OTU_3060	0.018144	0.059587	0.76075
Bacteria	NA	NA	NA	NA	NA	OTU_3061	1e-06	0.058292	0.999986
Bacteria	Firmicutes	Clostridia	Clostridiales	NA	NA	OTU_3062	1e-06	0.073619	0.999989
Bacteria	Elusimicrobia	Elusimicrobia	Elusimicrobiales	Elusimicrobiaceae	Elusimicrobium	OTU_3063	1e-06	0.067339	0.999988
Bacteria	NA	NA	NA	NA	NA	OTU_3064	1e-06	0.060371	0.999987
Bacteria	Bacteroidetes	Bacteroidia	Bacteroidales	Prevotellaceae	Prevotella	OTU_3065	0.078937	0.07554	0.296037
Bacteria	Bacteroidetes	Bacteroidia	Bacteroidales	Prevotellaceae	NA	OTU_3067	0.024265	0.062903	0.69968
Bacteria	Fibrobacteres	Fibrobacteria	Fibrobacterales	Fibrobacteraceae	Fibrobacter	OTU_3068	0.030122	0.081596	0.712008
[truncated: 2,087 more rows]

## Sheet: Genus
Domain	Phylum	Class	Order	Family	Genus	Name	Heritability	Standard error	p value
bacterial	Bacteroidetes	Bacteroidia	Bacteroidales	Porphyromonadaceae	Paludibacter	k__Bacteria.p__Bacteroidetes.c__Bacteroidia.o__Bacteroidales.f__Porphyromonadaceae.g__Paludibacterb.hsq	0.413496	0.117673	0.000441511
bacterial	Lentisphaerae	NA	NA	NA	Z20	k__Bacteria.p__Lentisphaerae.c__.Lentisphaeria..o__Z20.f__R4.45B.g__b.hsq	0.283434	0.111247	0.0108408
bacterial	Bacteroidetes	Bacteroidia	Bacteroidales	NA	NA	k__Bacteria.p__Bacteroidetes.c__Bacteroidia.o__Bacteroidales.f__.Paraprevotellaceae..g__.Prevotella.b.hsq	0.231844	0.099149	0.0193697
bacterial	Spirochaetes	Spirochaetes	Spirochaetales	Spirochaetaceae	NA	k__Bacteria.p__Spirochaetes.c__Spirochaetes.o__Spirochaetales.f__Spirochaetaceae.g__b.hsq	0.251516	0.108373	0.0202957
bacterial	Bacteroidetes	Bacteroidia	Bacteroidales	NA	NA	k__Bacteria.p__Bacteroidetes.c__Bacteroidia.o__Bacteroidales.f__.Paraprevotellaceae..Otherb.hsq	0.247911	0.109427	0.0234797
bacterial	Proteobacteria	Gammaproteobacteria	Aeromonadales	Succinivibrionaceae	Ruminobacterb	k__Bacteria.p__Proteobacteria.c__Gammaproteobacteria.o__Aeromonadales.f__Succinivibrionaceae.g__Ruminobacterb.hsq	0.242517	0.107048	0.0234822
bacterial	Bacteroidetes	Bacteroidia	Bacteroidales	BS11	NA	k__Bacteria.p__Bacteroidetes.c__Bacteroidia.o__Bacteroidales.f__BS11.g__b.hsq	0.205871	0.092349	0.0257958
bacterial	Elusimicrobia	Endomicrobia	NA	NA	NA	k__Bacteria.p__Elusimicrobia.c__Endomicrobia.o__.f__.g__b.hsq	0.233792	0.105812	0.0271396
bacterial	Proteobacteria	Gammaproteobacteria	Cardiobacteriales	Cardiobacteriaceae	NA	k__Bacteria.p__Proteobacteria.c__Gammaproteobacteria.o__Cardiobacteriales.f__Cardiobacteriaceae.Otherb.hsq	0.241143	0.111033	0.0298697
bacterial	Proteobacteria	NA	NA	NA	NA	k__Bacteria.p__Proteobacteria.Other.Other.Other.Otherb.hsq	0.228149	0.106042	0.031437
bacterial	Spirochaetes	Spirochaetes	Sphaerochaetales	Sphaerochaetaceae	wall	k__Bacteria.p__Spirochaetes.c__Spirochaetes.o__Sphaerochaetales.f__Sphaerochaetaceae.g__wall.lessb.hsq	0.235546	0.109924	0.0321285
bacterial	Tenericutes	Mollicutes	Anaeroplasmatales	Anaeroplasmataceae	NA	k__Bacteria.p__Tenericutes.c__Mollicutes.o__Anaeroplasmatales.f__Anaeroplasmataceae.g__b.hsq	0.236737	0.112682	0.0356471
archaeal	Euryarchaeota	Methanobacteria	Methanobacteriales	Methanobacteriaceae	Methanobrevibactera	k__Archaea.p__Euryarchaeota.c__Methanobacteria.o__Methanobacteriales.f__Methanobacteriaceae.g__Methanobrevibactera.hsq	0.219653	0.106003	0.0382524
bacterial	Verrucomicrobia	Verruco	NA	NA	NA	k__Bacteria.p__Verrucomicrobia.c__Verruco.5.Other.Other.Otherb.hsq	0.210141	0.101556	0.0385261
bacterial	Firmicutes	Clostridia	Clostridiales	Ruminococcaceae	Oscillospirab	k__Bacteria.p__Firmicutes.c__Clostridia.o__Clostridiales.f__Ruminococcaceae.g__Oscillospirab.hsq	0.189789	0.09318	0.0416701
bacterial	Firmicutes	Clostridia	Clostridiales	Clostridiaceae	Clostridiumb	k__Bacteria.p__Firmicutes.c__Clostridia.o__Clostridiales.f__Clostridiaceae.g__Clostridiumb.hsq	0.191905	0.095143	0.0436938
archaeal	Euryarchaeota	Methanobacteria	Methanobacteriales	Methanobacteriaceae	Methanosphaeraa	k__Archaea.p__Euryarchaeota.c__Methanobacteria.o__Methanobacteriales.f__Methanobacteriaceae.g__Methanosphaeraa.hsq	0.19088	0.094649	0.0437253
bacterial	TM7	TM7	NA	CW040	F16	k__Bacteria.p__TM7.c__TM7.3.o__CW040.f__F16.g__b.hsq	0.184509	0.093434	0.0482963
bacterial	Planctomycetes	Planctomycetia	Pirellulales	Pirellulaceae	NA	k__Bacteria.p__Planctomycetes.c__Planctomycetia.o__Pirellulales.f__Pirellulaceae.g__b.hsq	0.166747	0.089878	0.0635592
bacterial	Bacteroidetes	Bacteroidia	Bacteroidales	Prevotellaceae	Prevotellab	k__Bacteria.p__Bacteroidetes.c__Bacteroidia.o__Bacteroidales.f__Prevotellaceae.g__Prevotellab.hsq	0.180986	0.098291	0.0655735
bacterial	Firmicutes	Clostridia	Clostridiales	Lachnospiraceae	Anaerostipesb	k__Bacteria.p__Firmicutes.c__Clostridia.o__Clostridiales.f__Lachnospiraceae.g__Anaerostipesb.hsq	0.166088	0.093157	0.0746054
archaeal	Euryarchaeota	Thermoplasmata	E2	NA	NA	k__Archaea.p__Euryarchaeota.c__Thermoplasmata.o__E2.f__.Methanomassiliicoccaceae..g__vadinCA11a.hsq	0.174053	0.100167	0.0822764
bacterial	Proteobacteria	TA18	PHOS	NA	NA	k__Bacteria.p__Proteobacteria.c__TA18.o__PHOS.HD29.f__.g__b.hsq	0.140227	0.084375	0.0965229
bacterial	Armatimonadetes	SJA	NA	RB046	NA	k__Bacteria.p__Armatimonadetes.c__SJA.176.o__RB046.f__.g__b.hsq	0.164463	0.100093	0.100362
bacterial	Firmicutes	Clostridia	Clostridiales	Ruminococcaceae	Sporobacterb	k__Bacteria.p__Firmicutes.c__Clostridia.o__Clostridiales.f__Ruminococcaceae.g__Sporobacterb.hsq	0.147862	0.090663	0.102912
bacterial	Firmicutes	Erysipelotrichi	Erysipelotrichales	Erysipelotrichaceae	Sharpeab	k__Bacteria.p__Firmicutes.c__Erysipelotrichi.o__Erysipelotrichales.f__Erysipelotrichaceae.g__Sharpeab.hsq	0.136075	0.084569	0.107607
archaeal	Euryarchaeota	Thermoplasmata	E2	NA	NA	k__Archaea.p__Euryarchaeota.c__Thermoplasmata.o__E2.f__.Methanomassiliicoccaceae..Othera.hsq	0.1588	0.101158	0.116457
bacterial	Firmicutes	Clostridia	Clostridiales	Lachnospiraceae	Pseudobutyrivibriob	k__Bacteria.p__Firmicutes.c__Clostridia.o__Clostridiales.f__Lachnospiraceae.g__Pseudobutyrivibriob.hsq	0.139275	0.091616	0.12846
bacterial	Firmicutes	Erysipelotrichi	Erysipelotrichales	Erysipelotrichaceae	RFN20b	k__Bacteria.p__Firmicutes.c__Erysipelotrichi.o__Erysipelotrichales.f__Erysipelotrichaceae.g__RFN20b.hsq	0.143376	0.097487	0.141367
bacterial	Firmicutes	Clostridia	Clostridiales	Veillonellaceae	NA	k__Bacteria.p__Firmicutes.c__Clostridia.o__Clostridiales.f__Veillonellaceae.Otherb.hsq	0.133708	0.09092	0.141396
bacterial	Firmicutes	Clostridia	Clostridiales	Christensenellaceae	NA	k__Bacteria.p__Firmicutes.c__Clostridia.o__Clostridiales.f__Christensenellaceae.g__b.hsq	0.14108	0.096054	0.141899
bacterial	Firmicutes	Clostridia	Clostridiales	NA	NA	k__Bacteria.p__Firmicutes.c__Clostridia.o__Clostridiales.f__.g__b.hsq	0.134896	0.09197	0.142447
bacterial	Firmicutes	Clostridia	Clostridiales	Lachnospiraceae	Butyrivibriob	k__Bacteria.p__Firmicutes.c__Clostridia.o__Clostridiales.f__Lachnospiraceae.g__Butyrivibriob.hsq	0.149385	0.103295	0.148122
bacterial	Proteobacteria	Betaproteobacteria	Neisseriales	Neisseriaceae	NA	k__Bacteria.p__Proteobacteria.c__Betaproteobacteria.o__Neisseriales.f__Neisseriaceae.g__b.hsq	0.143388	0.100046	0.151795
bacterial	Proteobacteria	Alphaproteobacteria	NA	NA	NA	k__Bacteria.p__Proteobacteria.c__Alphaproteobacteria.Other.Other.Otherb.hsq	0.119359	0.086378	0.167026
bacterial	Proteobacteria	Epsilonproteobacteria	Campylobacterales	Campylobacteraceae	Campylobacterb	k__Bacteria.p__Proteobacteria.c__Epsilonproteobacteria.o__Campylobacterales.f__Campylobacteraceae.g__Campylobacterb.hsq	0.115173	0.084352	0.172132
bacterial	Proteobacteria	Betaproteobacteria	Burkholderiales	Comamonadaceae	Hylemonellab	k__Bacteria.p__Proteobacteria.c__Betaproteobacteria.o__Burkholderiales.f__Comamonadaceae.g__Hylemonellab.hsq	0.134796	0.09878	0.172376
bacterial	Lentisphaerae	NA	NA	NA	Victivallales	k__Bacteria.p__Lentisphaerae.c__.Lentisphaeria..o__Victivallales.f__Victivallaceae.g__b.hsq	0.122261	0.090472	0.176577
bacterial	Firmicutes	Clostridia	Clostridiales	Ruminococcaceae	NA	k__Bacteria.p__Firmicutes.c__Clostridia.o__Clostridiales.f__Ruminococcaceae.g__b.hsq	0.115606	0.08746	0.18623
bacterial	Firmicutes	Clostridia	Clostridiales	NA	NA	k__Bacteria.p__Firmicutes.c__Clostridia.o__Clostridiales.f__.Mogibacteriaceae..g__b.hsq	0.11748	0.088973	0.186701
archaeal	Euryarchaeota	Methanomicrobia	Methanosarcinales	Methanosarcinaceae	Methanimicrococcusa	k__Archaea.p__Euryarchaeota.c__Methanomicrobia.o__Methanosarcinales.f__Methanosarcinaceae.g__Methanimicrococcusa.hsq	0.131784	0.099834	0.186825
bacterial	Firmicutes	Clostridia	Clostridiales	Veillonellaceae	Selenomonasb	k__Bacteria.p__Firmicutes.c__Clostridia.o__Clostridiales.f__Veillonellaceae.g__Selenomonasb.hsq	0.127774	0.097069	0.188066
bacterial	Firmicutes	Clostridia	Clostridiales	Lachnospiraceae	Blautiab	k__Bacteria.p__Firmicutes.c__Clostridia.o__Clostridiales.f__Lachnospiraceae.g__Blautiab.hsq	0.116791	0.089809	0.193451
bacterial	Spirochaetes	Spirochaetes	Sphaerochaetales	Sphaerochaetaceae	Sphaerochaetab	k__Bacteria.p__Spirochaetes.c__Spirochaetes.o__Sphaerochaetales.f__Sphaerochaetaceae.g__Sphaerochaetab.hsq	0.107435	0.083785	0.199748
bacterial	Tenericutes	Mollicutes	Acholeplasmatales	Acholeplasmataceae	NA	k__Bacteria.p__Tenericutes.c__Mollicutes.o__Acholeplasmatales.f__Acholeplasmataceae.Otherb.hsq	0.13002	0.102737	0.20567
bacterial	Firmicutes	Clostridia	Clostridiales	Veillonellaceae	Acidaminococcusb	k__Bacteria.p__Firmicutes.c__Clostridia.o__Clostridiales.f__Veillonellaceae.g__Acidaminococcusb.hsq	0.106025	0.085322	0.213998
bacterial	Firmicutes	Clostridia	Clostridiales	Lachnospiraceae	Roseburiab	k__Bacteria.p__Firmicutes.c__Clostridia.o__Clostridiales.f__Lachnospiraceae.g__Roseburiab.hsq	0.099951	0.080987	0.217143
bacterial	Verrucomicrobia	Verruco	NA	WCHB1	NA	k__Bacteria.p__Verrucomicrobia.c__Verruco.5.o__WCHB1.41.f__RFP12.g__b.hsq	0.093707	0.076134	0.218391
bacterial	Bacteroidetes	Bacteroidia	Bacteroidales	RF16	NA	k__Bacteria.p__Bacteroidetes.c__Bacteroidia.o__Bacteroidales.f__RF16.g__b.hsq	0.119041	0.098225	0.225542
bacterial	Spirochaetes	Spirochaetes	Spirochaetales	Spirochaetaceae	Treponemab	k__Bacteria.p__Spirochaetes.c__Spirochaetes.o__Spirochaetales.f__Spirochaetaceae.g__Treponemab.hsq	0.106687	0.088124	0.226031
bacterial	Firmicutes	Erysipelotrichi	Erysipelotrichales	Erysipelotrichaceae	L7A_E11b	k__Bacteria.p__Firmicutes.c__Erysipelotrichi.o__Erysipelotrichales.f__Erysipelotrichaceae.g__L7A_E11b.hsq	0.105855	0.091827	0.249007
bacterial	Firmicutes	Clostridia	Clostridiales	Veillonellaceae	Anaerovibriob	k__Bacteria.p__Firmicutes.c__Clostridia.o__Clostridiales.f__Veillonellaceae.g__Anaerovibriob.hsq	0.093514	0.082968	0.259696
bacterial	LD1	NA	NA	NA	NA	k__Bacteria.p__LD1.c__.o__.f__.g__b.hsq	0.088876	0.083735	0.28851
bacterial	Actinobacteria	Coriobacteriia	Coriobacteriales	Coriobacteriaceae	NA	k__Bacteria.p__Actinobacteria.c__Coriobacteriia.o__Coriobacteriales.f__Coriobacteriaceae.g__b.hsq	0.092157	0.087214	0.290659
bacterial	Proteobacteria	Betaproteobacteria	Burkholderiales	Alcaligenaceae	Sutterellab	k__Bacteria.p__Proteobacteria.c__Betaproteobacteria.o__Burkholderiales.f__Alcaligenaceae.g__Sutterellab.hsq	0.069891	0.069599	0.315284
bacterial	Bacteroidetes	Bacteroidia	Bacteroidales	NA	NA	k__Bacteria.p__Bacteroidetes.c__Bacteroidia.o__Bacteroidales.f__p.2534.18B5.g__b.hsq	0.081698	0.082049	0.319385
bacterial	Bacteroidetes	Bacteroidia	Bacteroidales	NA	NA	k__Bacteria.p__Bacteroidetes.c__Bacteroidia.o__Bacteroidales.f__.Paraprevotellaceae..g__CF231b.hsq	0.0738	0.075446	0.327984
bacterial	Fusobacteria	Fusobacteriia	Fusobacteriales	Fusobacteriaceae	Fusobacteriumb	k__Bacteria.p__Fusobacteria.c__Fusobacteriia.o__Fusobacteriales.f__Fusobacteriaceae.g__Fusobacteriumb.hsq	0.076612	0.078542	0.329348
bacterial	Firmicutes	Clostridia	Clostridiales	Lachnospiraceae	Moryellab	k__Bacteria.p__Firmicutes.c__Clostridia.o__Clostridiales.f__Lachnospiraceae.g__Moryellab.hsq	0.079208	0.081483	0.331011
bacterial	Elusimicrobia	Elusimicrobia	Elusimicrobiales	Elusimicrobiaceae	NA	k__Bacteria.p__Elusimicrobia.c__Elusimicrobia.o__Elusimicrobiales.f__Elusimicrobiaceae.g__b.hsq	0.077372	0.080239	0.334911
bacterial	Firmicutes	Clostridia	Clostridiales	Lachnospiraceae	Syntrophococcusb	k__Bacteria.p__Firmicutes.c__Clostridia.o__Clostridiales.f__Lachnospiraceae.g__Syntrophococcusb.hsq	0.07592	0.078941	0.336185
bacterial	Tenericutes	Mollicutes	NA	NA	NA	k__Bacteria.p__Tenericutes.c__Mollicutes.o__.f__.g__b.hsq	0.082475	0.085852	0.336721
bacterial	Bacteroidetes	Bacteroidia	Bacteroidales	NA	NA	k__Bacteria.p__Bacteroidetes.c__Bacteroidia.o__Bacteroidales.f__.Paraprevotellaceae..g__YRC22b.hsq	0.068948	0.073503	0.348229
bacterial	Synergistetes	Synergistia	Synergistales	Dethiosulfovibrionaceae	Pyramidobacterb	k__Bacteria.p__Synergistetes.c__Synergistia.o__Synergistales.f__Dethiosulfovibrionaceae.g__Pyramidobacterb.hsq	0.071685	0.076786	0.350526
archaeal	Euryarchaeota	Methanobacteria	Methanobacteriales	Methanobacteriaceae	NA	k__Archaea.p__Euryarchaeota.c__Methanobacteria.o__Methanobacteriales.f__Methanobacteriaceae.g__a.hsq	0.079501	0.086188	0.356313
bacterial	Bacteroidetes	Bacteroidia	Bacteroidales	Prevotellaceae	NA	k__Bacteria.p__Bacteroidetes.c__Bacteroidia.o__Bacteroidales.f__Prevotellaceae.Otherb.hsq	0.07024	0.07718	0.36278
bacterial	Firmicutes	Clostridia	Clostridiales	Lachnospiraceae	Shuttleworthiab	k__Bacteria.p__Firmicutes.c__Clostridia.o__Clostridiales.f__Lachnospiraceae.g__Shuttleworthiab.hsq	0.065677	0.073642	0.372478
bacterial	Proteobacteria	Alphaproteobacteria	Rickettsiales	NA	NA	k__Bacteria.p__Proteobacteria.c__Alphaproteobacteria.o__Rickettsiales.f__.g__b.hsq	0.06182	0.069789	0.375718
bacterial	Proteobacteria	Gammaproteobacteria	Aeromonadales	Succinivibrionaceae	NA	k__Bacteria.p__Proteobacteria.c__Gammaproteobacteria.o__Aeromonadales.f__Succinivibrionaceae.g__b.hsq	0.068878	0.078918	0.382783
bacterial	Tenericutes	Mollicutes	RF39	NA	NA	k__Bacteria.p__Tenericutes.c__Mollicutes.o__RF39.f__.g__b.hsq	0.074788	0.086421	0.386824
bacterial	Proteobacteria	Alphaproteobacteria	Rickettsiales	NA	NA	k__Bacteria.p__Proteobacteria.c__Alphaproteobacteria.o__Rickettsiales.Other.Otherb.hsq	0.062415	0.073835	0.397926
bacterial	Proteobacteria	Deltaproteobacteria	NA	NA	NA	k__Bacteria.p__Proteobacteria.c__Deltaproteobacteria.Other.Other.Otherb.hsq	0.061958	0.075562	0.412238
bacterial	Proteobacteria	Deltaproteobacteria	GMD14H09	NA	NA	k__Bacteria.p__Proteobacteria.c__Deltaproteobacteria.o__GMD14H09.f__.g__b.hsq	0.051658	0.064646	0.424238
bacterial	Bacteroidetes	Bacteroidia	Bacteroidales	NA	NA	k__Bacteria.p__Bacteroidetes.c__Bacteroidia.o__Bacteroidales.f__.g__b.hsq	0.059885	0.076046	0.430999
bacterial	Synergistetes	Synergistia	Synergistales	Dethiosulfovibrionaceae	TG5b	k__Bacteria.p__Synergistetes.c__Synergistia.o__Synergistales.f__Dethiosulfovibrionaceae.g__TG5b.hsq	0.063075	0.080115	0.431103
bacterial	Firmicutes	Clostridia	Clostridiales	Lachnospiraceae	Lachnospirab	k__Bacteria.p__Firmicutes.c__Clostridia.o__Clostridiales.f__Lachnospiraceae.g__Lachnospirab.hsq	0.057385	0.075062	0.444569
bacterial	Proteobacteria	Gammaproteobacteria	Xanthomonadales	Xanthomonadaceae	NA	k__Bacteria.p__Proteobacteria.c__Gammaproteobacteria.o__Xanthomonadales.f__Xanthomonadaceae.Otherb.hsq	0.05752	0.077708	0.459174
bacterial	Firmicutes	Clostridia	Clostridiales	Eubacteriaceae	Pseudoramibacter_Eubacteriumb	k__Bacteria.p__Firmicutes.c__Clostridia.o__Clostridiales.f__Eubacteriaceae.g__Pseudoramibacter_Eubacteriumb.hsq	0.054308	0.075793	0.473664
bacterial	Spirochaetes	Spirochaetes	NA	NA	NA	k__Bacteria.p__Spirochaetes.c__Spirochaetes.o__.f__.g__b.hsq	0.063672	0.09311	0.494079
bacterial	Bacteroidetes	Bacteroidia	Bacteroidales	NA	NA	k__Bacteria.p__Bacteroidetes.c__Bacteroidia.o__Bacteroidales.f__.Paraprevotellaceae..g__b.hsq	0.04214	0.063109	0.504304
bacterial	Tenericutes	Mollicutes	Acholeplasmatales	NA	NA	k__Bacteria.p__Tenericutes.c__Mollicutes.o__Acholeplasmatales.f__.g__b.hsq	0.04976	0.078086	0.523965
bacterial	Bacteroidetes	Bacteroidia	Bacteroidales	S24	NA	k__Bacteria.p__Bacteroidetes.c__Bacteroidia.o__Bacteroidales.f__S24.7.g__b.hsq	0.041473	0.071123	0.559815
bacterial	Tenericutes	Mollicutes	Anaeroplasmatales	Anaeroplasmataceae	Anaeroplasmab	k__Bacteria.p__Tenericutes.c__Mollicutes.o__Anaeroplasmatales.f__Anaeroplasmataceae.g__Anaeroplasmab.hsq	0.043231	0.074327	0.560814
bacterial	Chloroflexi	Anaerolineae	Anaerolineales	Anaerolinaceae	SHD	k__Bacteria.p__Chloroflexi.c__Anaerolineae.o__Anaerolineales.f__Anaerolinaceae.g__SHD.231b.hsq	0.045592	0.079545	0.566536
bacterial	Proteobacteria	Betaproteobacteria	Burkholderiales	Comamonadaceae	Comamonasb	k__Bacteria.p__Proteobacteria.c__Betaproteobacteria.o__Burkholderiales.f__Comamonadaceae.g__Comamonasb.hsq	0.044064	0.077029	0.567292
bacterial	Spirochaetes	Spirochaetes	Spirochaetales	Spirochaetaceae	NA	k__Bacteria.p__Spirochaetes.c__Spirochaetes.o__Spirochaetales.f__Spirochaetaceae.Otherb.hsq	0.045596	0.083168	0.583527
bacterial	Bacteroidetes	Bacteroidia	Bacteroidales	NA	NA	k__Bacteria.p__Bacteroidetes.c__Bacteroidia.o__Bacteroidales.Other.Otherb.hsq	0.034086	0.064086	0.59481
bacterial	Proteobacteria	Alphaproteobacteria	RF32	NA	NA	k__Bacteria.p__Proteobacteria.c__Alphaproteobacteria.o__RF32.f__.g__b.hsq	0.037803	0.072362	0.601381
bacterial	Firmicutes	Clostridia	Clostridiales	Eubacteriaceae	Anaerofustisb	k__Bacteria.p__Firmicutes.c__Clostridia.o__Clostridiales.f__Eubacteriaceae.g__Anaerofustisb.hsq	0.035408	0.068807	0.606833
bacterial	Bacteroidetes	Sphingobacteriia	Sphingobacteriales	Sphingobacteriaceae	Sphingobacteriumb	k__Bacteria.p__Bacteroidetes.c__Sphingobacteriia.o__Sphingobacteriales.f__Sphingobacteriaceae.g__Sphingobacteriumb.hsq	0.034773	0.070001	0.619365
bacterial	Firmicutes	Clostridia	Clostridiales	Veillonellaceae	NA	k__Bacteria.p__Firmicutes.c__Clostridia.o__Clostridiales.f__Veillonellaceae.g__b.hsq	0.041543	0.086597	0.631421
bacterial	Firmicutes	Erysipelotrichi	Erysipelotrichales	Erysipelotrichaceae	NA	k__Bacteria.p__Firmicutes.c__Erysipelotrichi.o__Erysipelotrichales.f__Erysipelotrichaceae.g__.Eubacterium.b.hsq	0.033925	0.074069	0.646939
bacterial	Tenericutes	Mollicutes	Mycoplasmatales	Mycoplasmataceae	NA	k__Bacteria.p__Tenericutes.c__Mollicutes.o__Mycoplasmatales.f__Mycoplasmataceae.g__b.hsq	0.027389	0.061052	0.653708
bacterial	GN02	BD1	NA	NA	NA	k__Bacteria.p__GN02.c__BD1.5.o__.f__.g__b.hsq	0.033303	0.074739	0.655893
bacterial	Firmicutes	Clostridia	Clostridiales	NA	NA	k__Bacteria.p__Firmicutes.c__Clostridia.o__Clostridiales.f__.Mogibacteriaceae..g__Mogibacteriumb.hsq	0.023172	0.056506	0.681747
bacterial	Tenericutes	Mollicutes	NA	NA	NA	k__Bacteria.p__Tenericutes.c__Mollicutes.Other.Other.Otherb.hsq	0.028824	0.073407	0.694571
bacterial	Proteobacteria	Alphaproteobacteria	NA	NA	NA	k__Bacteria.p__Proteobacteria.c__Alphaproteobacteria.o__.f__.g__b.hsq	0.026974	0.069701	0.698759
bacterial	Bacteroidetes	Bacteroidia	Bacteroidales	Prevotellaceae	NA	k__Bacteria.p__Bacteroidetes.c__Bacteroidia.o__Bacteroidales.f__Prevotellaceae.g__b.hsq	0.023496	0.067411	0.727428
bacterial	Bacteroidetes	Bacteroidia	Bacteroidales	Bacteroidaceae	Bacteroidesb	k__Bacteria.p__Bacteroidetes.c__Bacteroidia.o__Bacteroidales.f__Bacteroidaceae.g__Bacteroidesb.hsq	0.018942	0.064889	0.770352
bacterial	Firmicutes	Clostridia	Clostridiales	Ruminococcaceae	Ruminococcusb	k__Bacteria.p__Firmicutes.c__Clostridia.o__Clostridiales.f__Ruminococcaceae.g__Ruminococcusb.hsq	0.018897	0.065822	0.774042
bacterial	Proteobacteria	Gammaproteobacteria	Aeromonadales	Succinivibrionaceae	NA	k__Bacteria.p__Proteobacteria.c__Gammaproteobacteria.o__Aeromonadales.f__Succinivibrionaceae.Otherb.hsq	0.019625	0.072306	0.786071
bacterial	Firmicutes	Bacilli	Bacillales	Bacillaceae	Bacillusb	k__Bacteria.p__Firmicutes.c__Bacilli.o__Bacillales.f__Bacillaceae.g__Bacillusb.hsq	0.017474	0.065085	0.78833
bacterial	Verrucomicrobia	Opitutae	HA64	NA	NA	k__Bacteria.p__Verrucomicrobia.c__Opitutae.o__HA64.f__.g__b.hsq	0.01923	0.072003	0.789414
bacterial	Firmicutes	Bacilli	Lactobacillales	Lactobacillaceae	Lactobacillusb	k__Bacteria.p__Firmicutes.c__Bacilli.o__Lactobacillales.f__Lactobacillaceae.g__Lactobacillusb.hsq	0.019565	0.073782	0.790876
bacterial	Fibrobacteres	Fibrobacteria	Fibrobacterales	Fibrobacteraceae	Fibrobacterb	k__Bacteria.p__Fibrobacteres.c__Fibrobacteria.o__Fibrobacterales.f__Fibrobacteraceae.g__Fibrobacterb.hsq	0.016463	0.064567	0.798742
archaeal	Euryarchaeota	Thermoplasmata	E2	NA	NA	k__Archaea.p__Euryarchaeota.c__Thermoplasmata.o__E2.f__.Methanomassiliicoccaceae..g__a.hsq	0.0139	0.062044	0.82273
bacterial	Firmicutes	Clostridia	NA	NA	NA	k__Bacteria.p__Firmicutes.c__Clostridia.Other.Other.Otherb.hsq	0.014964	0.068203	0.826335
bacterial	Proteobacteria	Betaproteobacteria	NA	NA	NA	k__Bacteria.p__Proteobacteria.c__Betaproteobacteria.Other.Other.Otherb.hsq	0.013113	0.06143	0.830966
bacterial	Proteobacteria	Gammaproteobacteria	NA	NA	NA	k__Bacteria.p__Proteobacteria.c__Gammaproteobacteria.Other.Other.Otherb.hsq	0.015136	0.07786	0.845863
bacterial	Cyanobacteria	Chloroplast	Streptophyta	NA	NA	k__Bacteria.p__Cyanobacteria.c__Chloroplast.o__Streptophyta.f__.g__b.hsq	0.009862	0.072646	0.892016
bacterial	Firmicutes	Clostridia	Clostridiales	Ruminococcaceae	NA	k__Bacteria.p__Firmicutes.c__Clostridia.o__Clostridiales.f__Ruminococcaceae.Otherb.hsq	0.008519	0.063693	0.8936
bacterial	Firmicutes	Clostridia	Clostridiales	Lachnospiraceae	NA	k__Bacteria.p__Firmicutes.c__Clostridia.o__Clostridiales.f__Lachnospiraceae.g__b.hsq	0.005007	0.064533	0.938156
bacterial	Actinobacteria	Coriobacteriia	Coriobacteriales	Coriobacteriaceae	Adlercreutziab	k__Bacteria.p__Actinobacteria.c__Coriobacteriia.o__Coriobacteriales.f__Coriobacteriaceae.g__Adlercreutziab.hsq	0.003137	0.068332	0.963383
bacterial	Bacteroidetes	Bacteroidia	Bacteroidales	Bacteroidaceae	BF311b	k__Bacteria.p__Bacteroidetes.c__Bacteroidia.o__Bacteroidales.f__Bacteroidaceae.g__BF311b.hsq	0.000493	0.057469	0.993155
bacterial	Proteobacteria	Alphaproteobacteria	Rhodospirillales	Acetobacteraceae	Acetobacterb	k__Bacteria.p__Proteobacteria.c__Alphaproteobacteria.o__Rhodospirillales.f__Acetobacteraceae.g__Acetobacterb.hsq	2e-06	0.066658	0.999976
bacterial	Verrucomicrobia	Verruco	NA	WCHB1	NA	k__Bacteria.p__Verrucomicrobia.c__Verruco.5.o__WCHB1.41.f__WCHB1.25.g__b.hsq	2e-06	0.072548	0.999978
bacterial	Firmicutes	Clostridia	Clostridiales	Veillonellaceae	Dialisterb	k__Bacteria.p__Firmicutes.c__Clostridia.o__Clostridiales.f__Veillonellaceae.g__Dialisterb.hsq	1e-06	0.056882	0.999986
bacterial	Firmicutes	Clostridia	Clostridiales	Lachnospiraceae	Oribacteriumb	k__Bacteria.p__Firmicutes.c__Clostridia.o__Clostridiales.f__Lachnospiraceae.g__Oribacteriumb.hsq	1e-06	0.057004	0.999986
bacterial	Firmicutes	Clostridia	Clostridiales	Lachnospiraceae	Clostridiumb	k__Bacteria.p__Firmicutes.c__Clostridia.o__Clostridiales.f__Lachnospiraceae.g__Clostridiumb.hsq	1e-06	0.057869	0.999986
bacterial	Tenericutes	RF3	ML615J	NA	NA	k__Bacteria.p__Tenericutes.c__RF3.o__ML615J.28.f__.g__b.hsq	1e-06	0.059372	0.999987
bacterial	Proteobacteria	Deltaproteobacteria	Desulfovibrionales	Desulfovibrionaceae	Desulfovibriob	k__Bacteria.p__Proteobacteria.c__Deltaproteobacteria.o__Desulfovibrionales.f__Desulfovibrionaceae.g__Desulfovibriob.hsq	1e-06	0.059524	0.999987
bacterial	Proteobacteria	Alphaproteobacteria	Caulobacterales	Caulobacteraceae	Brevundimonasb	k__Bacteria.p__Proteobacteria.c__Alphaproteobacteria.o__Caulobacterales.f__Caulobacteraceae.g__Brevundimonasb.hsq	1e-06	0.059801	0.999987
bacterial	Firmicutes	Clostridia	Clostridiales	Veillonellaceae	Mitsuokellab	k__Bacteria.p__Firmicutes.c__Clostridia.o__Clostridiales.f__Veillonellaceae.g__Mitsuokellab.hsq	1e-06	0.06034	0.999987
bacterial	Verrucomicrobia	Verruco	NA	WCHB1	NA	k__Bacteria.p__Verrucomicrobia.c__Verruco.5.o__WCHB1.41.f__.g__b.hsq	1e-06	0.060407	0.999987
bacterial	WPS	NA	NA	NA	NA	k__Bacteria.p__WPS.2.c__.o__.f__.g__b.hsq	1e-06	0.06085	0.999987
bacterial	Firmicutes	Clostridia	Clostridiales	Ruminococcaceae	Clostridiumb	k__Bacteria.p__Firmicutes.c__Clostridia.o__Clostridiales.f__Ruminococcaceae.g__Clostridiumb.hsq	1e-06	0.061301	0.999987
bacterial	SR1	NA	NA	NA	NA	k__Bacteria.p__SR1.c__.o__.f__.g__b.hsq	1e-06	0.062119	0.999987
bacterial	Firmicutes	Erysipelotrichi	Erysipelotrichales	Erysipelotrichaceae	NA	k__Bacteria.p__Firmicutes.c__Erysipelotrichi.o__Erysipelotrichales.f__Erysipelotrichaceae.Otherb.hsq	1e-06	0.062673	0.999987
archaeal	Euryarchaeota	Methanobacteria	Methanobacteriales	Methanobacteriaceae	NA	k__Archaea.p__Euryarchaeota.c__Methanobacteria.o__Methanobacteriales.f__Methanobacteriaceae.Othera.hsq	1e-06	0.064123	0.999988
bacterial	Firmicutes	Clostridia	Clostridiales	Christensenellaceae	NA	k__Bacteria.p__Firmicutes.c__Clostridia.o__Clostridiales.f__Christensenellaceae.Otherb.hsq	1e-06	0.065527	0.999988
bacterial	Firmicutes	Erysipelotrichi	Erysipelotrichales	Erysipelotrichaceae	NA	k__Bacteria.p__Firmicutes.c__Erysipelotrichi.o__Erysipelotrichales.f__Erysipelotrichaceae.g__p.75.a5b.hsq	1e-06	0.065834	0.999988
bacterial	Actinobacteria	Coriobacteriia	Coriobacteriales	Coriobacteriaceae	NA	k__Bacteria.p__Actinobacteria.c__Coriobacteriia.o__Coriobacteriales.f__Coriobacteriaceae.Otherb.hsq	1e-06	0.066415	0.999988
bacterial	Firmicutes	Erysipelotrichi	Erysipelotrichales	Erysipelotrichaceae	Bulleidia	k__Bacteria.p__Firmicutes.c__Erysipelotrichi.o__Erysipelotrichales.f__Erysipelotrichaceae.g__Bulleidiab.hsq	1e-06	0.067142	0.999988
bacterial	Firmicutes	Clostridia	Clostridiales	Lachnospiraceae	Coprococcusb	k__Bacteria.p__Firmicutes.c__Clostridia.o__Clostridiales.f__Lachnospiraceae.g__Coprococcusb.hsq	1e-06	0.06749	0.999988
bacterial	Proteobacteria	Gammaproteobacteria	Aeromonadales	Succinivibrionaceae	Succinivibriob	k__Bacteria.p__Proteobacteria.c__Gammaproteobacteria.o__Aeromonadales.f__Succinivibrionaceae.g__Succinivibriob.hsq	1e-06	0.067516	0.999988
bacterial	Actinobacteria	Coriobacteriia	Coriobacteriales	Coriobacteriaceae	Atopobiumb	k__Bacteria.p__Actinobacteria.c__Coriobacteriia.o__Coriobacteriales.f__Coriobacteriaceae.g__Atopobiumb.hsq	1e-06	0.067838	0.999988
bacterial	Firmicutes	Clostridia	Clostridiales	Veillonellaceae	Succiniclasticumb	k__Bacteria.p__Firmicutes.c__Clostridia.o__Clostridiales.f__Veillonellaceae.g__Succiniclasticumb.hsq	1e-06	0.068188	0.999988
bacterial	Firmicutes	Clostridia	Clostridiales	Dehalobacteriaceae	Dehalobacteriumb	k__Bacteria.p__Firmicutes.c__Clostridia.o__Clostridiales.f__Dehalobacteriaceae.g__Dehalobacteriumb.hsq	1e-06	0.069219	0.999988
bacterial	Cyanobacteria	4C0d	NA	YS2	NA	k__Bacteria.p__Cyanobacteria.c__4C0d.2.o__YS2.f__.g__b.hsq	1e-06	0.069319	0.999988
bacterial	Bacteroidetes	NA	NA	NA	NA	k__Bacteria.p__Bacteroidetes.Other.Other.Other.Otherb.hsq	1e-06	0.06951	0.999989
bacterial	Proteobacteria	Gammaproteobacteria	Pseudomonadales	Pseudomonadaceae	Pseudomonasb	k__Bacteria.p__Proteobacteria.c__Gammaproteobacteria.o__Pseudomonadales.f__Pseudomonadaceae.g__Pseudomonasb.hsq	1e-06	0.069898	0.999989
bacterial	Firmicutes	Clostridia	Clostridiales	Lachnospiraceae	NA	k__Bacteria.p__Firmicutes.c__Clostridia.o__Clostridiales.f__Lachnospiraceae.Otherb.hsq	1e-06	0.071379	0.999989
bacterial	Proteobacteria	Deltaproteobacteria	Desulfobacterales	Desulfobulbaceae	Desulfobulbusb	k__Bacteria.p__Proteobacteria.c__Deltaproteobacteria.o__Desulfobacterales.f__Desulfobulbaceae.g__Desulfobulbusb.hsq	1e-06	0.071844	0.999989
bacterial	Spirochaetes	MVP	NA	PL	NA	k__Bacteria.p__Spirochaetes.c__MVP.15.o__PL.11B10.f__.g__b.hsq	1e-06	0.072234	0.999989
bacterial	Firmicutes	NA	NA	NA	NA	k__Bacteria.p__Firmicutes.Other.Other.Other.Otherb.hsq	1e-06	0.072929	0.999989
bacterial	Firmicutes	Clostridia	Clostridiales	NA	NA	k__Bacteria.p__Firmicutes.c__Clostridia.o__Clostridiales.Other.Otherb.hsq	1e-06	0.072946	0.999989
bacterial	Proteobacteria	Deltaproteobacteria	Desulfovibrionales	Desulfovibrionaceae	NA	k__Bacteria.p__Proteobacteria.c__Deltaproteobacteria.o__Desulfovibrionales.f__Desulfovibrionaceae.g__b.hsq	1e-06	0.074173	0.999989
bacterial	Firmicutes	Erysipelotrichi	Erysipelotrichales	Erysipelotrichaceae	NA	k__Bacteria.p__Firmicutes.c__Erysipelotrichi.o__Erysipelotrichales.f__Erysipelotrichaceae.g__b.hsq	1e-06	0.074215	0.999989
bacterial	Actinobacteria	Actinobacteria	Actinomycetales	Corynebacteriaceae	Corynebacteriumb	k__Bacteria.p__Actinobacteria.c__Actinobacteria.o__Actinomycetales.f__Corynebacteriaceae.g__Corynebacteriumb.hsq	1e-06	0.074432	0.999989
bacterial	Firmicutes	Bacilli	Lactobacillales	Streptococcaceae	Streptococcusb	k__Bacteria.p__Firmicutes.c__Bacilli.o__Lactobacillales.f__Streptococcaceae.g__Streptococcusb.hsq	1e-06	0.075929	0.999989
bacterial	Tenericutes	Mollicutes	Anaeroplasmatales	Anaeroplasmataceae	NA	k__Bacteria.p__Tenericutes.c__Mollicutes.o__Anaeroplasmatales.f__Anaeroplasmataceae.Otherb.hsq	1e-06	0.075953	0.999989
bacterial	Firmicutes	Clostridia	Clostridiales	Veillonellaceae	Schwartziab	k__Bacteria.p__Firmicutes.c__Clostridia.o__Clostridiales.f__Veillonellaceae.g__Schwartziab.hsq	1e-06	0.076333	0.99999
bacterial	NA	NA	NA	NA	NA	k__Bacteria.Other.Other.Other.Other.Otherb.hsq	1e-06	0.078291	0.99999
bacterial	Firmicutes	Erysipelotrichi	Erysipelotrichales	Erysipelotrichaceae	Asteroleplasma	k__Bacteria.p__Firmicutes.c__Erysipelotrichi.o__Erysipelotrichales.f__Erysipelotrichaceae.g__Asteroleplasmab.hsq	1e-06	0.08161	0.99999
bacterial	Bacteroidetes	Flavobacteriia	Flavobacteriales	NA	NA	k__Bacteria.p__Bacteroidetes.c__Flavobacteriia.o__Flavobacteriales.f__.Weeksellaceae..g__b.hsq	1e-06	0.084183	0.999991
